# Supplementary material for: A live cell assay of GPCR coupling allows identification of optogenetic tools for controlling Go and Gi signaling
Source: BMC Biol. 2018 Jan 16;16:10. doi: 10.1186/s12915-017-0475-2 (PMC5771134; doi:10.1186/s12915-017-0475-2)
Supplement: Supplementary file 1 — Curve-fitting results for pooled dose–response data shown in Fig. 1d. For each GPCR/G protein combination, pooled dose–response data were analyzed by F-test comparing a three-parameter sigmoid model (test hypothesis) to a flat-line model (null hypothesis), with significance threshold p < 0.05. Included in this additional file are the F-statistic, degrees of freedom, and corresponding p value for each test. For data sets that met the significance criteria, we report the R-square value for the best-fitting dose–response curve and its three defining parameters: bottom, top (response amplitude), and logEC50 (sensitivity), as well as the 95% confidence intervals for those values. (XLSX 14 kb) [file 12915_2017_475_MOESM1_ESM.xlsx]

## Sheet: Table1
Additional File 1
For each GPCR/G protein combination, dose-response data were analyzed by F-test comparing a three-parameter sigmoid model (test hypothesis) to a flat line model (null hypothesis), with significance threshold p < 0.05. This table presents the F-statistic, degrees of freedom, and corresponding p-value for each test. For datasets that met the significance criteria, we report the R-square value for t…
MOR		Gsi	Gso	Gst	Gsz	Gsq	Gs12	Gs13	Gs15	-GsX	wt Gs
	F value (df1, df2)	355.1 (2, 21)	287.9 (2, 21)	174.7 (2, 21)	108 (2, 21)	0.5516 (2, 21)	2.153 (2, 21)	2.19 (2, 20)	0.07188 (2, 21)	3.15 (2, 21)	0.1611 (2, 21)
	P value	<0.0001	<0.0001	<0.0001	<0.0001	0.5841	0.1411	0.138	0.9309	0.0636	0.8522
	R square	0.9713	0.9648	0.9433	0.9114	n/a	n/a	n/a	n/a	n/a	n/a
best-fit values	Bottom	1.204	1.511	1.15	1.804	n/a	n/a	n/a	n/a	n/a	n/a
	Top	3.509	11.72	3.032	11.37	n/a	n/a	n/a	n/a	n/a	n/a
	LogEC50	-6.579	-6.764	-6.722	-7.342	n/a	n/a	n/a	n/a	n/a	n/a
95% confidence intervals	Bottom	1.091 to 1.315	0.9359 to 2.081	1.018 to 1.281	0.7883 to 2.775	n/a	n/a	n/a	n/a	n/a	n/a
	Top	3.357 to 3.666	10.99 to 12.47	2.863 to 3.204	10.33 to 12.44	n/a	n/a	n/a	n/a	n/a	n/a
	LogEC50	-6.769 to -6.387	-6.979 to -6.544	-6.964 to -6.478	-7.762 to -6.967	n/a	n/a	n/a	n/a	n/a	n/a
BKB2R		Gsi	Gso	Gst	Gsz	Gsq	Gs12	Gs13	Gs15	-GsX	wt Gs
	F value (df1, df2)	120.6 (2, 29)	95.75 (2, 29)	113.8 (2, 29)	134.6 (2, 29)	597.2 (2, 29)	147 (2, 29)	265.4 (2, 29)	95.5 (2, 29)	32.01 (2, 29)	44.99 (2, 29)
	P value	<0.0001	<0.0001	<0.0001	<0.0001	<0.0001	<0.0001	<0.0001	<0.0001	<0.0001	<0.0001
	R square	0.8927	0.8685	0.887	0.9027	0.9763	0.9102	0.9482	0.8682	0.6882	0.7562
best-fit values	Bottom	1.202	1.184	1.143	1.06	0.933	1.128	0.9465	1.209	1.282	1.254
	Top	4.072	5.173	8.793	6.007	19	7.334	11.51	12.06	2.502	2.733
	LogEC50	-7.769	-7.815	-7.892	-7.904	-8.143	-8.025	-8.191	-8.424	-7.655	-7.788
95% confidence intervals	Bottom	0.9036 to 1.494	0.7233 to 1.634	0.3167 to 1.953	0.5732 to 1.537	0.06315 to 1.792	0.5369 to 1.706	0.1795 to 1.699	-0.1949 to 2.549	1.043 to 1.51	1.003 to 1.498
	Top	3.809 to 4.343	4.771 to 5.586	8.089 to 9.514	5.591 to 6.429	18.3 to 19.7	6.846 to 7.827	10.91 to 12.12	11.08 to 13.07	2.286 to 2.728	2.515 to 2.961
	LogEC50	-8.097 to -7.402	-8.157 to -7.445	-8.221 to -7.531	-8.193 to -7.598	-8.283 to -8.004	-8.297 to -7.751	-8.396 to -7.989	-8.78 to -8.07	-8.243 to -7.046	-8.308 to -7.211
RHO		Gsi	Gso	Gst	Gsz	Gsq	Gs12	Gs13	Gs15	-GsX	wt Gs
	F value (df1, df2)	286.9 (2, 24)	68.96 (2, 24)	142.4 (2, 24)	68.12 (2, 24)	0.1664 (2, 24)	28.72 (2, 24)	45.64 (2, 23)	11.04 (2, 24)	not converged	0.1394 (2, 24)
	P value	<0.0001	<0.0001	<0.0001	<0.0001	0.8476	<0.0001	<0.0001	0.0004	n/a	0.8705
	R square	0.9599	0.8518	0.9223	0.8502	n/a	0.7053	0.7988	0.4793	n/a	n/a
best-fit values	Bottom	0.9121	0.7734	0.9816	1.059	n/a	1.075	0.897	1.036	n/a	n/a
	Top	39.58	25.41	24.44	24.79	n/a	2.243	8.008	1.339	n/a	n/a
	LogEC50	12.39	12.74	12.36	12.35	n/a	13.1	13.06	13.09	n/a	n/a
95% confidence intervals	Bottom	-1.98 to 3.752	-2.773 to 4.166	-1.519 to 3.417	-2.66 to 4.642	n/a	0.8338 to 1.297	-0.2528 to 1.993	0.9382 to 1.126	n/a	n/a
	Top	37.55 to 41.64	22.52 to 28.44	22.72 to 26.19	22.29 to 27.4	n/a	2.009 to 2.498	6.893 to 9.2	1.245 to 1.443	n/a	n/a
	LogEC50	12.23 to 12.55	12.42 to 13.06	12.13 to 12.58	12.01 to 12.69	n/a	12.58 to 13.59	12.66 to 13.44	12.35 to 13.81	n/a	n/a
