# Supplementary material for: A live cell assay of GPCR coupling allows identification of optogenetic tools for controlling Go and Gi signaling
Source: BMC Biol. 2018 Jan 16;16:10. doi: 10.1186/s12915-017-0475-2 (PMC5771134; doi:10.1186/s12915-017-0475-2)
Supplement: Supplementary file 7 — Curve-fitting results for pooled dose–response data shown in Fig. 3c. For each opsin/G-protein combination, pooled irradiance–response data were analyzed with an F-test comparing a three-parameter sigmoid model (test hypothesis) to a flat-line model (null hypothesis), with significance threshold p < 0.05. Included in this additional file are the F-statistic, degrees of freedom, and corresponding p value for each test. For data sets that met the significance criteria, we report the R-square value for the best-fitting irradiance–response curve and its three defining parameters: bottom, top (response amplitude), and logEC50 (sensitivity), as well as the 95% confidence intervals for those values. (XLSX 16 kb) [file 12915_2017_475_MOESM7_ESM.xlsx]

## Sheet: Table2
Additional File 7
For each opsin/G protein combination, irradiance-response data were analyzed by F-test comparing a three-parameter sigmoid model (test hypothesis) to a flat line model (null hypothesis), with significance threshold p < 0.05. This table presents the F-statistic, degrees of freedom, and corresponding p-value for each test. For datasets that met the significance criteria, we report the R-square valu…
Gso		Rod opsin	LWS	SWS	RL3Sc	RL3Am	RL3m6L2	mML23Cm6	hML23Cm6	RhL23Cm6	ScallOp2	AmphiOp1	-opsin
	F value (df1, df2)	350.7 (2, 24)	43.32 (2, 33)	17.01 (2, 33)	379.2 (2, 33)	404.8 (2, 33)	426.4 (2, 33)	2.17 (2, 24)	0.8454 (2, 24)	2.82 (2, 24)	58.29 (2, 24)	38.06 (2, 24)	0.2158 (2, 24)
	P value	<0.0001	<0.0001	<0.0001	<0.0001	<0.0001	<0.0001	0.136	0.4418	0.0794	<0.0001	<0.0001	0.8074
	R square	0.9669	0.7242	0.5076	0.9583	0.9608	0.9627	n/a	n/a	n/a	0.8293	0.7603	n/a
best-fit values	Bottom	1.217	1.254	1.128	0.6542	0.9413	0.972	n/a	n/a	n/a	1.215	1.336	n/a
	Top	21.65	1.813	1.437	24.61	8.187	12.71	n/a	n/a	n/a	1.976	0.5845	n/a
	LogEC50	12.75	13.81	14.28	12.86	13.37	13.21	n/a	n/a	n/a	13.89	13.45	n/a
95% confidence intervals	Bottom	-0.08451 to 2.493	1.185 to 1.321	1.079 to 1.174	-0.7281 to 2.011	0.5955 to 1.281	0.3931 to 1.54	n/a	n/a	n/a	1.137 to 1.29	0.05677	n/a
	Top	20.56 to 22.77	1.698 to 1.961	1.317 to 1.923	23.37 to 25.87	7.757 to 8.631	12.07 to 13.37	n/a	n/a	n/a	1.835 to 2.146	0.07768	n/a
	LogEC50	12.61 to 12.9	13.39 to 14.26	13.49 to 15.32	12.73 to 12.99	13.24 to 13.5	13.08 to 13.34	n/a	n/a	n/a	13.54 to 14.25	0.2332	n/a
Gsi		Rod opsin	LWS	SWS	RL3Sc	RL3Am	RL3m6L2	mML23Cm6	hML23Cm6	RhL23Cm6	ScallOp2	AmphiOp1	-opsin
	F value (df1, df2)	104.5 (2, 24)	242 (2, 33)	300.2 (2, 33)	105.6 (2, 33)	116.7 (2, 33)	441.9 (2, 32)	0.9746 (2, 24)	not converged	1.1 (2, 24)	71.34 (2, 24)	38.48 (2, 24)	0.469 (2, 24)
	P value	<0.0001	<0.0001	<0.0001	<0.0001	<0.0001	<0.0001	0.3918	n/a	0.3491	<0.0001	<0.0001	0.6312
	R square	0.897	0.9362	0.9479	0.8649	0.8761	0.9651	n/a	n/a	n/a	0.856	0.7623	n/a
best-fit values	Bottom	1.391	1.222	1.133	0.8834	1.072	0.9489	n/a	n/a	n/a	1.102	1.357	n/a
	Top	28.3	17.04	2.513	16.55	2.459	13.27	n/a	n/a	n/a	1.924	0.3379	n/a
	LogEC50	12.37	13.21	14.1	13.01	13.44	13.17	n/a	n/a	n/a	13.59	13.09	n/a
95% confidence intervals	Bottom	-1.997 to 4.676	0.1656 to 2.251	1.077 to 1.187	-0.78 to 2.488	0.95 to 1.19	0.3576 to 1.53	n/a	n/a	n/a	1.014 to 1.186	0.08653	n/a
	Top	25.98 to 30.7	15.87 to 18.26	2.378 to 2.668	14.96 to 18.21	2.303 to 2.628	12.6 to 13.96	n/a	n/a	n/a	1.801 to 2.059	0.09106	n/a
	LogEC50	12.1 to 12.64	13.03 to 13.39	13.93 to 14.28	12.76 to 13.26	13.19 to 13.7	13.05 to 13.29	n/a	n/a	n/a	13.28 to 13.89	0.2236	n/a
Gst		Rod opsin	LWS	SWS	RL3Sc	RL3Am	RL3m6L2	mML23Cm6	hML23Cm6	RhL23Cm6	ScallOp2	AmphiOp1	-opsin
	F value (df1, df2)	83.16 (2, 24)	332.9 (2, 33)	320.9 (2, 33)	338.1 (2, 33)	171.1 (2, 33)	367 (2, 33)	not converged	not converged	not converged	17.41 (2, 23)	10.12 (2, 24)	0.9251 (2, 24)
	P value	<0.0001	<0.0001	<0.0001	<0.0001	<0.0001	<0.0001	n/a	n/a	n/a	<0.0001	0.0006	0.4102
	R square	0.8739	0.9528	0.9511	0.9535	0.912	0.957	n/a	n/a	n/a	0.6023	0.4576	n/a
best-fit values	Bottom	1.427	1.476	1.035	0.9829	1.038	1.04	n/a	n/a	n/a	1.143	1.834	n/a
	Top	21.94	16.32	2.527	12.23	2.481	10.25	n/a	n/a	n/a	2.056	0.4539	n/a
	LogEC50	12.33	12.93	13.98	12.97	13.55	13.24	n/a	n/a	n/a	13.72	13.44	n/a
95% confidence intervals	Bottom	-1.503 to 4.259	0.5341 to 2.394	0.9724 to 1.097	0.3097 to 1.642	0.939 to 1.135	0.5516 to 1.518	n/a	n/a	n/a	0.9634 to 1.311	0.2029	n/a
	Top	19.98 to 23.97	15.45 to 17.22	2.392 to 2.681	11.59 to 12.89	2.343 to 2.629	9.693 to 10.82	n/a	n/a	n/a	1.768 to 2.451	0.276	n/a
	LogEC50	12.01 to 12.64	12.77 to 13.1	13.8 to 14.15	12.83 to 13.12	13.35 to 13.75	13.1 to 13.38	n/a	n/a	n/a	13.07 to 14.36	0.4519	n/a
Gi		Rod opsin	LWS	SWS	RL3Sc	RL3Am	RL3m6L2	mML23Cm6	hML23Cm6	RhL23Cm6	ScallOp2	AmphiOp1	-opsin
	F value (df1, df2)	980.2 (2, 33)	89.16 (2, 33)	28.43 (2, 33)	475.2 (2, 33)	754.1 (2, 33)	365.2 (2, 33)	2.01 (2, 24)	not converged	4.798 (2, 24)	92.62 (2, 24)	not converged	2.525 (2, 33)
	P value	<0.0001	<0.0001	<0.0001	<0.0001	<0.0001	<0.0001	0.1559	n/a	0.0177	<0.0001	n/a	0.0954
	R square	0.9834	0.8438	0.6328	0.9664	0.9786	0.9568	n/a	n/a	0.2856	0.8853	n/a	n/a
best-fit values	Bottom	0.4969	0.8623	0.9171	0.5871	0.631	0.7002	n/a	n/a	0.9503	0.9993	n/a	n/a
	Top	0.9575	0.9892	0.9999	0.9684	0.9752	0.971	n/a	n/a	1.002	1.691	n/a	n/a
	LogEC50	12.36	13.02	13.67	12.54	13.21	13.05	n/a	n/a	13.91	13.75	n/a	n/a
95% confidence intervals	Bottom	0.4861 to 0.5075	0.8488 to 0.8748	0.8901 to 0.9345	0.5737 to 0.6004	0.6187 to 0.6431	0.6873 to 0.7129	n/a	n/a	-infinity to 0.9799	0.9394 to 1.057	n/a	n/a
	Top	0.9371 to 0.9782	0.9718 to 1.008	0.9845 to 1.017	0.9449 to 0.9922	0.9603 to 0.9903	0.9537 to 0.9887	n/a	n/a	0.9847 to 1.022	1.595 to 1.8	n/a	n/a
	LogEC50	12.26 to 12.45	12.64 to 13.43	13.08 to 14.29	12.41 to 12.67	13.1 to 13.32	12.9 to 13.2	n/a	n/a	12.48 to ???	13.48 to 14.02	n/a	n/a
Gs		Rod opsin	LWS	SWS	RL3Sc	RL3Am	RL3m6L2	mML23Cm6	hML23Cm6	RhL23Cm6	ScallOp2	AmphiOp1	-opsin
	F value (df1, df2)	2.538 (2, 20)	0.3162 (2, 24)	0.9659 (2, 24)	not converged	4.886 (2, 20)	3.893 (2, 20)	1.797 (2, 20)	not converged	1.161 (2, 20)	76.6 (2, 20)	not converged	0.9402 (2, 24)
	P value	0.1042	0.7319	0.395	n/a	0.0187	0.0373	0.1915	n/a	0.3333	<0.0001	n/a	0.4045
	R square	n/a	n/a	n/a	n/a	0.3282	0.2802	n/a	n/a	n/a	0.8845	n/a	n/a
best-fit values	Bottom	n/a	n/a	n/a	n/a	1.023	1.133	n/a	n/a	n/a	1.15	n/a	n/a
	Top	n/a	n/a	n/a	n/a	1.158	1.376	n/a	n/a	n/a	3.316	n/a	n/a
	LogEC50	n/a	n/a	n/a	n/a	11.77	14.75	n/a	n/a	n/a	14.09	n/a	n/a
95% confidence intervals	Bottom	n/a	n/a	n/a	n/a	0.943 to 1.099	1.068 to 1.189	n/a	n/a	n/a	0.9702 to 1.325	n/a	n/a
	Top	n/a	n/a	n/a	n/a	1.116 to 1.203	1.188 to +infinity	n/a	n/a	n/a	2.924 to 3.808	n/a	n/a
	LogEC50	n/a	n/a	n/a	n/a	10.63 to 12.81	12.41 to ???	n/a	n/a	n/a	13.76 to 14.43	n/a	n/a
