# Supplementary material for: A live cell assay of GPCR coupling allows identification of optogenetic tools for controlling Go and Gi signaling
Source: BMC Biol. 2018 Jan 16;16:10. doi: 10.1186/s12915-017-0475-2 (PMC5771134; doi:10.1186/s12915-017-0475-2)
Supplement: Supplementary file 10 — Curve-fitting results for individual dose–response data in Fig. 3 and results of ANOVAs shown in Fig. 3 and Additional file 8: Figure S6. For RHO, LWS cone opsin, SWS cone opsin, RL3Sc, RL3Am, and RL3m6L2, the irradiance–response data from each individual trial was analyzed with an F-test comparing a three-parameter sigmoid model (test hypothesis) to a flat-line model (null hypothesis), with significance threshold p < 0.05 (same analysis as with the pooled data). a Details of curve-fitting to individual irradiance–response data, including the F-statistic, degrees of freedom, and corresponding p value for each test, and the best-fitting parameters that define the irradiance–response curve: bottom, top (response amplitude), and logEC50 (sensitivity). b Relevant details of the ANOVA tests in Fig. 3d. c Relevant details of the ANOVA tests in Fig. 3e. d Relevant details of ANOVA test in Additional file 8: Figure S6a. e Relevant details of ANOVA test in Additional file 8: Figure S6b. (XLSX 24 kb) [file 12915_2017_475_MOESM10_ESM.xlsx]

## Sheet: Table3
Additional File 10
For RHO, LWS, SWS, RL3Sc, RL3Am and RL3m6L2, irradiance-response data from each individual trial was analyzed by F-test comparing a three-parameter sigmoid model (test hypothesis) to a flat line model (null hypothesis), with significance threshold p < 0.05 (same analysis as with the pooled data). This table presents the F-statistic, degrees of freedom, and corresponding p-value for each test, and…
a	Opsin	Rod opsin			LWS				SWS				RL3Sc				RL3Am				RL3m6L2
	Replicate	1	2	3	1	2	3	4	1	2	3	4	1	2	3	4	1	2	3	4	1	2	3	4
Gso	F (DFn, DFd)	186.4 (2, 6)	602.7 (2, 6)	404.6 (2, 6)	4.499 (2, 6)	40.74 (2, 6)	174.3 (2, 6)	31.89 (2, 6)	not converged	46.05 (2, 6)	20.94 (2, 6)	41.56 (2, 6)	88.47 (2, 6)	390.1 (2, 6)	438 (2, 6)	203.3 (2, 6)	171.5 (2, 6)	258 (2, 6)	241.1 (2, 6)	228.2 (2, 6)	347 (2, 6)	181.1 (2, 6)	304.6 (2, 6)	222.8 (2, 6)
	P value	<0.0001	<0.0001	<0.0001	0.064	0.0003	<0.0001	0.0006	n/a	0.0002	0.002	0.0003	<0.0001	<0.0001	<0.0001	<0.0001	<0.0001	<0.0001	<0.0001	<0.0001	<0.0001	<0.0001	<0.0001	<0.0001
	R square	0.9842	0.995	0.9926	0.6	0.9314	0.9831	0.914	n/a	0.9388	0.8747	0.9327	0.9672	0.9924	0.9932	0.9855	0.9828	0.9885	0.9877	0.987	0.9914	0.9837	0.9902	0.9867
	Bottom	1.185	1.217	1.14	1.208	1.281	1.108	1.401	n/a	1.11	1.134	1.018	0.6311	0.6846	0.6168	0.6762	1.082	0.9406	0.9151	0.8263	0.9957	0.9511	0.8244	1.116
	LogEC50	12.91	12.66	12.68	13.28	13.96	13.61	14.36	n/a	14.08	14.01	14.23	12.88	12.85	12.87	12.84	13.37	13.39	13.38	13.34	13.22	13.21	13.22	13.2
	Top	22.74	23.04	19.24	1.51	1.948	1.88	2.017	n/a	1.377	1.554	1.322	24.15	26.23	27.19	20.85	8.591	8.034	9.153	6.971	11.13	12.9	12.41	14.41
	Top(%RHO)	n/a	n/a	n/a	0.0696709	0.08988	0.0867425	0.0930637	n/a	0.0635343	0.071701	0.0609966	1.11427	1.21024	1.25454	0.962012	0.396386	0.370686	0.422316	0.321639	0.513534	0.595201	0.572593	0.664872
Gsi	F (DFn, DFd)	595.3 (2, 6)	134.8 (2, 6)	1454 (2, 6)	1398 (2, 6)	856.7 (2, 6)	397.7 (2, 6)	193.1 (2, 6)	555.4 (2, 6)	1728 (2, 6)	692.3 (2, 6)	271 (2, 6)	181.4 (2, 6)	159 (2, 6)	93.59 (2, 6)	239.5 (2, 6)	237.9 (2, 6)	245.7 (2, 6)	274.2 (2, 6)	122.8 (2, 6)	169.7 (2, 6)	180.1 (2, 5)	321.1 (2, 6)	253.1 (2, 6)
	P value	<0.0001	<0.0001	<0.0001	<0.0001	<0.0001	<0.0001	<0.0001	<0.0001	<0.0001	<0.0001	<0.0001	<0.0001	<0.0001	<0.0001	<0.0001	<0.0001	<0.0001	<0.0001	<0.0001	<0.0001	<0.0001	<0.0001	<0.0001
	R square	0.995	0.9782	0.9979	0.9979	0.9965	0.9925	0.9847	0.9946	0.9983	0.9957	0.9891	0.9837	0.9815	0.9689	0.9876	0.9875	0.9879	0.9892	0.9762	0.9826	0.9863	0.9907	0.9883
	Bottom	1.636	1.548	1.034	1.244	1.378	1.223	1.075	1.148	1.162	1.144	1.075	1.118	0.7309	0.8342	0.8559	1.229	1.067	1.035	0.9581	1.104	0.8883	0.8102	0.9835
	LogEC50	12.48	12.33	12.34	13.23	13.3	13.18	13.14	14.01	14.18	14.16	14.02	13.11	12.97	12.99	12.98	13.5	13.4	13.44	13.42	13.21	13.15	13.19	13.12
	Top	26.76	34.15	24.09	20.21	17.1	18	12.95	2.401	2.725	2.798	2.143	15.1	21.75	17.14	12.27	2.873	2.411	2.546	2.014	12.45	12.72	12.68	15.05
	Top(%RHO)	n/a	n/a	n/a	0.713294	0.603529	0.635294	0.457059	0.0847412	0.0961765	0.0987529	0.0756353	0.532941	0.767647	0.604941	0.433059	0.1014	0.0850941	0.0898588	0.0710824	0.439412	0.448941	0.447529	0.531176
Gst	F (DFn, DFd)	1872 (2, 6)	513.5 (2, 6)	311.8 (2, 6)	416.4 (2, 6)	839.9 (2, 6)	360.6 (2, 6)	758.6 (2, 6)	935.9 (2, 6)	1889 (2, 6)	576.1 (2, 6)	554.7 (2, 6)	97.56 (2, 6)	256.7 (2, 6)	226.5 (2, 6)	263.8 (2, 6)	98.73 (2, 6)	130.8 (2, 6)	113.1 (2, 6)	81.41 (2, 6)	119.1 (2, 6)	419.6 (2, 6)	2280 (2, 6)	213.1 (2, 6)
	P value	<0.0001	<0.0001	<0.0001	<0.0001	<0.0001	<0.0001	<0.0001	<0.0001	<0.0001	<0.0001	<0.0001	<0.0001	<0.0001	<0.0001	<0.0001	<0.0001	<0.0001	<0.0001	<0.0001	<0.0001	<0.0001	<0.0001	<0.0001
	R square	0.9984	0.9942	0.9905	0.9928	0.9964	0.9917	0.9961	0.9968	0.9984	0.9948	0.9946	0.9702	0.9884	0.9869	0.9888	0.9705	0.9776	0.9742	0.9645	0.9754	0.9929	0.9987	0.9861
	Bottom	1.352	1.616	1.311	1.467	1.496	1.536	1.383	1.095	1.039	1.026	0.9822	0.9832	1.007	1.037	0.9084	1.1	1.055	1.024	0.9743	0.9638	1.051	0.9749	1.184
	LogEC50	12.35	12.31	12.33	12.98	12.98	12.88	12.89	14.03	13.92	13.94	14.06	12.95	13.02	12.98	12.94	13.56	13.57	13.5	13.56	13.11	13.33	13.25	13.26
	Top	18.67	27.32	19.82	15.58	18.1	17.99	13.61	2.249	2.708	2.739	2.424	11.91	13.81	12.9	10.31	2.68	2.674	2.497	2.076	8.861	11.95	9.346	10.91
	Top(%RHO)	n/a	n/a	n/a	0.710226	0.825103	0.820088	0.620422	0.102522	0.123446	0.124859	0.1105	0.542927	0.62954	0.588057	0.469989	0.12217	0.121896	0.113828	0.0946361	0.403936	0.54475	0.426045	0.497341
	ANOVA comparing response amplitudes (maximum fold change from baseline) of Go-coupled opsins to rod opsin within each GsX, shown in Figure 3d
	Note: P values listed are uncorrected, that is, not adjusted by any multiple-comparison correction. We implemented Bonferroni correction by dividing our initial alpha (0.05) by 15 in this case, for a final alpha of 0.0033.
	b	Gso				Gsi				Gst
		Mean 1	Mean 2	Diff.	P value	Mean 1	Mean 2	Diff.	P value	Mean 1	Mean 2	Diff.	P value
	RHO vs. LWS	21.67	1.839	19.83	<0.0001	28.33	17.07	11.27	<0.0001	21.94	16.32	5.617	0.0022
	RHO vs. SWS	21.67	1.418	20.26	<0.0001	28.33	2.517	25.82	<0.0001	21.94	2.53	19.41	<0.0001
	RHO vs. RL3Sc	21.67	24.61	-2.932	0.0288	28.33	16.57	11.77	<0.0001	21.94	12.23	9.704	<0.0001
	RHO vs. RL3Am	21.67	8.187	13.49	<0.0001	28.33	2.461	25.87	<0.0001	21.94	2.482	19.45	<0.0001
	RHO vs. RL3m6L2	21.67	12.71	8.961	<0.0001	28.33	13.23	15.11	<0.0001	21.94	10.27	11.67	<0.0001
	ANOVA comparing rod-opsin-normalized response amplitudes between GsX for each opsin, shown in Figure 3e
	Note: P values listed are uncorrected, as above. For this comparison, we implemented Bonferroni correction by dividing 0.05 by 15 (15 total comparisons), for a final alpha = 0.0033
	c	LWS				SWS				RL3Sc				RL3Am				RL3m6L2
		Mean 1	Mean 2	Diff.	P value	Mean 1	Mean 2	Diff.	P value	Mean 1	Mean 2	Diff.	P value	Mean 1	Mean 2	Diff.	P value	Mean 1	Mean 2	Diff.	P value
	Gsi vs. Gso	0.6023	0.08484	0.5175	<0.0001	0.08883	0.06541	0.02342	0.0133	0.5846	1.135	-0.5506	<0.0001	0.08686	0.3778	-0.2909	<0.0001	0.4668	0.5866	-0.1198	0.0166
	Gsi vs. Gst	0.6023	0.744	-0.1417	0.041	0.08883	0.1153	-0.02651	0.0047	0.5846	0.5576	0.02702	0.7521	0.08686	0.1131	-0.02627	0.2003	0.4668	0.468	-0.001253	0.9762
	Gso vs. Gst	0.08484	0.744	-0.6591	<0.0001	0.06541	0.1153	-0.04992	0.0001	1.135	0.5576	0.5776	<0.0001	0.3778	0.1131	0.2646	<0.0001	0.5866	0.468	0.1185	0.0174
	ANOVA comparing EC50 of Go-coupled opsins to rod opsin within each GsX, shown in Figure s6a
	Note: P values listed are uncorrected, that is, not adjusted by any multiple-comparison correction. We implemented Bonferroni correction by dividing our initial alpha (0.05) by 15 in this case, for a final alpha of 0.0033.
	d	Gso				Gsi				Gst
		Mean 1	Mean 2	Diff.	P value	Mean 1	Mean 2	Diff.	P value	Mean 1	Mean 2	Diff.	P value
	RHO vs. LWS	12.75	13.8	-1.053	<0.0001	12.38	13.21	-0.8292	<0.0001	12.33	12.93	-0.6025	<0.0001
	RHO vs. SWS	12.75	14.11	-1.357	<0.0001	12.38	14.09	-1.709	<0.0001	12.33	13.99	-1.658	<0.0001
	RHO vs. RL3Sc	12.75	12.86	-0.11	0.5046	12.38	13.01	-0.6292	<0.0001	12.33	12.97	-0.6425	<0.0001
	RHO vs. RL3Am	12.75	13.37	-0.62	0.0014	12.38	13.44	-1.057	<0.0001	12.33	13.55	-1.218	<0.0001
	RHO vs. RL3m6L2	12.75	13.21	-0.4625	0.0111	12.38	13.17	-0.7842	<0.0001	12.33	13.24	-0.9075	<0.0001
	ANOVA comparing response amplitudes, without prior normalization to rod opsin, between GsX for each opsin, shown in Figure s6b
	Note: P values listed are uncorrected, as above. For this comparison, we implemented Bonferroni correction by dividing 0.05 by 18 (18 total comparisons), for a final alpha = 0.0027
	e	RHO				LWS				SWS				RL3Sc				RL3Am				RL3m6L2
		Mean 1	Mean 2	Diff.	P value	Mean 1	Mean 2	Diff.	P value	Mean 1	Mean 2	Diff.	P value	Mean 1	Mean 2	Diff.	P value	Mean 1	Mean 2	Diff.	P value	Mean 1	Mean 2	Diff.	P value
	Gsi vs. Gso	28.33	21.67	6.66	0.1021	17.07	1.839	15.23	<0.0001	2.517	1.418	1.099	0.0003	16.57	24.61	-8.04	0.0039	2.461	8.187	-5.726	<0.0001	13.23	12.71	0.5125	0.6007
	Gsi vs. Gst	28.33	21.94	6.397	0.1135	17.07	16.32	0.745	0.6362	2.517	2.53	-0.01325	0.9403	16.57	12.23	4.333	0.0674	2.461	2.482	-0.02075	0.9619	13.23	10.27	2.958	0.0121
	Gso vs. Gst	21.67	21.94	-0.2633	0.9417	1.839	16.32	-14.48	<0.0001	1.418	2.53	-1.112	0.0003	24.61	12.23	12.37	0.0002	8.187	2.482	5.706	<0.0001	12.71	10.27	2.446	0.0293
