# Supplementary material for: A live cell assay of GPCR coupling allows identification of optogenetic tools for controlling Go and Gi signaling
Source: BMC Biol. 2018 Jan 16;16:10. doi: 10.1186/s12915-017-0475-2 (PMC5771134; doi:10.1186/s12915-017-0475-2)
Supplement: Supplementary file 11 — Raw and analyzed data for all multi-well luminescent recordings used to generate Figs. 1, 2, 3, 4, and 5 and Additional file 2: Figure S1, Additional file 3: Figure S2, Additional file 4: Figure S3, Additional file 5: Figure S4, Additional file 6: Figure S5, and Additional file 8: Figure S6. (XLSX 1795 kb) [file 12915_2017_475_MOESM11_ESM.xlsx]

## Sheet: Fig1
Figure 1
mu Opioid receptor (MOR), Bradykinin receptor (BKR) and rhodopsin tested with full set of Gsx chimeras																																							Normalization note
3 replicates of MOR and rhodopsin, 4 replicates of BRK																																							This normalization corrects for day-to-day variation in response amplitude observed in the MOR and BRK experiments. Essentially, each value("Max", column AM) is divided by the average for that day, then rescaled by the average across all days. The normalization and rescaling operations are performed on baseline-corrected values (subtracting the baseline value of 1); this baseline is then added ba…
MOR rep 1	BKR rep 1	rhod rep 1
MOR rep 2	BKR rep 2	rhod rep 2
MOR rep 3	BKR rep 3	rhod rep 3
	BKR rep 4
					Raw Luminescence																each well normalized to pre-stimulus																	Avg pre-norm	Avg normalized
Mu opiod					pre-drug baseline measurement					after addition of EM -->											pre-drug baseline measurement					after addition of EM -->												2.28785	2.28785
mu Op. Replicate 1	20170206				time (min)				last point pre-drug, used to normalize	first point post-drug											time (min)				last point pre-drug, used to normalize	first point post-drug
Replicate	Row	Column	log10[EM] (M)	GsX	0	2.2	4.4	6.6	8.8	13.4667	15.6667	17.8667	20.0667	22.2667	24.4667	26.6667	28.8667	31.0667	33.2667		0	2.2	4.4	6.6	8.8	13.4667	15.6667	17.8667	20.0667	22.2667	24.4667	26.6667	28.8667	31.0667	33.2667		concatenated label (replicate, GsX, stimulus)	Max	Normalized by day
1	1	A	none	o	409	384	417	468	452	534	536	492	488	501	488	545	480	456	494		0.904867	0.873932	0.820513	0.891026	1	0.965812	1.14103	1.1453	1.05128	1.04274	1.07051	1.04274	1.16453	1.02564	0.974359		1_o_none	1.16453	1.18119		Figure 1C, MOR panel
1	2	A	none	t	295	296	367	338	326	335	399	382	376	365	357	319	370	349	338		0.904908	0.872781	0.87574	1.0858	1	0.964497	0.991124	1.18047	1.13018	1.11243	1.07988	1.05621	0.943787	1.09467	1.03254		1_t_none	1.18047	1.19874		100 μM EM		GsX
1	3	A	none	i	400	462	477	511	526	541	661	620	678	597	627	639	585	599	590		0.760456	0.782779	0.90411	0.933464	1	1.02935	1.05871	1.29354	1.21331	1.32681	1.1683	1.22701	1.25049	1.14481	1.17221		1_i_none	1.32681	1.3599				i	o	t	z	q	12	13
1	4	A	none	z	435	505	568	563	572	606	676	610	657	532	639	584	588	537	549		0.76049	0.772647	0.89698	1.00888	1	1.01599	1.07638	1.20071	1.08348	1.16696	0.944938	1.13499	1.0373	1.0444	0.953819		1_z_none	1.20071	1.22103		replicate	1	3.51624	11.9434	3.7798	12.2694	1.24061	1.2112	1.14436
1	5	A	none	q	311	363	400	450	479	481	453	492	491	502	476	409	476	423	504		0.649269	0.691111	0.806667	0.888889	1	1.06444	1.06889	1.00667	1.09333	1.09111	1.11556	1.05778	0.908889	1.05778	0.94		1_q_none	1.11556	1.12725			2	3.50054	12.9586	2.89937	10.7879	1.28439	0.955608	0.974233
1	6	A	none	15	195	237	245	216	258	297	246	288	301	257	280	251	250	285	268		0.755814	0.902778	1.09722	1.13426	1	1.19444	1.375	1.13889	1.33333	1.39352	1.18981	1.2963	1.16204	1.15741	1.31944		1_15_none	1.39352	1.43336			3	3.27988	10.6488	2.97252	10.471	1.02533	1.00639	1.02886
1	7	A	none	12	466	504	559	602	637	711	739	757	724	679	771	698	668	710	678		0.731554	0.774086	0.837209	0.928571	1	1.05814	1.18106	1.22757	1.25748	1.20266	1.12791	1.28073	1.15947	1.10963	1.1794		1_12_none	1.28073	1.30915
1	8	A	none	13	485	558	559	644	655	757	651	638	676	664	647	622	650	616	572		0.740458	0.753106	0.86646	0.868012	1	1.01708	1.17547	1.01087	0.990683	1.04969	1.03106	1.00466	0.965839	1.00932	0.956522		1_13_none	1.17547	1.19323		Figure 1D, MOR panel
1	9	A	none	s+	186	194	205	233	254	316	253	263	258	247	290	280	302	246	254		0.732283	0.798283	0.832618	0.879828	1	1.09013	1.35622	1.08584	1.12876	1.1073	1.06009	1.24464	1.20172	1.29614	1.05579		1_s+_none	1.35622	1.39229
1	10	A	none	endoS	114	134	114	144	127	130	147	132	152	139	117	134	127	160	116		0.897638	0.791667	0.930556	0.791667	1	0.881944	0.902778	1.02083	0.916667	1.05556	0.965278	0.8125	0.930556	0.881944	1.11111		1_endoS_none	1.11111	1.12236			GsX:	i	i	i	o	o	o	t
1	1	B	-4	o	342	358	370	399	448	1290	3094	4070	4216	4364	4265	4308	4107	4095	3892		0.763393	0.857143	0.897243	0.927318	1	1.12281	3.23308	7.75439	10.2005	10.5664	10.9373	10.6892	10.797	10.2932	10.2632		1_o_-4	10.9373	11.9434			replicate:	1	2	3	1	2	3	1
1	2	B	-4	t	324	306	378	330	409	607	873	1136	1163	1131	1129	1138	1089	1008	1005		0.792176	0.981818	0.927273	1.14545	1	1.23939	1.83939	2.64545	3.44242	3.52424	3.42727	3.42121	3.44848	3.3	3.05455		1_t_-4	3.52424	3.7798		log10[EM] (M)	none	1.3599	1.25412	1.14444	1.18119	1.41263	1.11253	1.19874
1	3	B	-4	i	417	465	499	537	519	778	1233	1606	1721	1714	1764	1673	1628	1613	1584		0.803468	0.776536	0.865922	0.929236	1	0.96648	1.44879	2.29609	2.99069	3.20484	3.19181	3.28492	3.11546	3.03166	3.00372		1_i_-4	3.28492	3.51624			-10	0.992849	1.11878	1.0219	1.13624	1.38322	1.23551	0.984078
1	4	B	-4	z	399	559	589	660	666	1741	4771	6430	6810	7248	7375	7414	7208	7211	7126		0.599099	0.604545	0.84697	0.892424	1	1.00909	2.63788	7.22879	9.74242	10.3182	10.9818	11.1742	11.2333	10.9212	10.9258		1_z_-4	11.2333	12.2694			-9	1.08972	1.22916	1.15656	1.18119	1.56284	1.96357	1.21212
1	5	B	-4	q	374	429	425	476	496	580	500	490	451	474	453	472	426	482	429		0.754032	0.785714	0.901261	0.892857	1	1.04202	1.21849	1.05042	1.02941	0.947479	0.995798	0.951681	0.991597	0.894958	1.01261		1_q_-4	1.21849	1.24061			-8	1.13268	1.26079	1.84246	1.35701	2.03831	5.04271	1.08241
1	6	B	-4	15	221	257	281	310	290	281	293	309	267	266	257	279	284	271	302		0.762069	0.712903	0.829032	0.906452	1	0.935484	0.906452	0.945161	0.996774	0.86129	0.858065	0.829032	0.9	0.916129	0.874194		1_15_-4	0.996774	0.996448			-7	1.66894	1.78918	1.94819	4.21727	5.40407	5.85503	1.80592
1	7	B	-4	12	437	444	537	511	598	543	609	586	569	532	522	551	521	569	563		0.730769	0.855186	0.868885	1.05088	1	1.17025	1.06262	1.19178	1.14677	1.1135	1.0411	1.02153	1.07828	1.01957	1.1135		1_12_-4	1.19178	1.2112			-6	3.42821	2.96469	2.98887	9.95426	11.3325	10.2943	3.0894
1	8	B	-4	13	427	441	506	595	581	650	673	593	579	625	573	633	540	584	607		0.73494	0.717647	0.741176	0.85042	1	0.976471	1.09244	1.13109	0.996639	0.973109	1.05042	0.963025	1.06387	0.907563	0.981513		1_13_-4	1.13109	1.14436			-5	3.44993	3.64634	3.37678	11.8261	12.3166	12.3307	3.42631
1	9	B	-4	s+	186	214	218	290	231	270	253	209	207	236	218	265	211	220	208		0.805195	0.641379	0.737931	0.751724	1	0.796552	0.931034	0.872414	0.72069	0.713793	0.813793	0.751724	0.913793	0.727586	0.758621		1_s+_-4	0.931034	0.924052			-4	3.51624	3.50054	3.27988	11.9434	12.9586	10.6488	3.7798
1	10	B	-4	endoS	141	144	147	203	171	173	165	173	175	177	168	139	168	171	146		0.824561	0.694581	0.70936	0.724138	1	0.842365	0.852217	0.812808	0.852217	0.862069	0.871921	0.827586	0.684729	0.827586	0.842365		1_endoS_-4	0.871921	0.858954
1	1	C	-5	o	393	454	435	473	502	1247	3428	4451	4928	4971	5123	4764	5056	4925	4558		0.782869	0.830867	0.959831	0.919662	1	1.06131	2.63636	7.24736	9.41015	10.4186	10.5095	10.8309	10.0719	10.6892	10.4123		1_o_-5	10.8309	11.8261		Normalization
1	2	C	-5	t	314	351	382	369	408	685	966	1182	1130	1174	1139	1108	1062	1051	1053		0.769608	0.850949	0.95122	1.03523	1	1.10569	1.85637	2.61789	3.20325	3.06233	3.18157	3.08672	3.00271	2.87805	2.84824		1_t_-5	3.20325	3.42631			Average change signal for each day (replicate batch of data)	Correction factor
1	3	C	-5	i	430	480	569	583	604	797	1334	1711	1815	1848	1854	1880	1744	1735	1653		0.711921	0.737564	0.823328	0.975986	1	1.03602	1.36707	2.28816	2.93482	3.11321	3.16981	3.1801	3.2247	2.99142	2.97599		1_i_-5	3.2247	3.44993		Day 1	1.16945	1.10124
1	4	C	-5	z	425	461	573	635	603	1919	4707	6150	6785	7112	7430	7122	7352	7221	7171		0.704809	0.669291	0.725984	0.902362	1	0.949606	3.02205	7.4126	9.68504	10.685	11.2	11.7008	11.2157	11.578	11.3717		1_z_-5	11.7008	12.7841		Day 2	0.900553	1.43006
1	5	C	-5	q	360	483	489	465	485	506	523	505	537	489	503	528	498	488	491		0.742268	0.774194	1.03871	1.05161	1	1.04301	1.08817	1.12473	1.08602	1.15484	1.05161	1.08172	1.13548	1.07097	1.04946		1_q_-5	1.15484	1.17051		Day 3	1.79354	0.718048
1	6	C	-5	15	242	277	345	321	337	377	326	342	319	370	355	324	338	335	276		0.718101	0.753894	0.862928	1.07477	1	1.04984	1.17445	1.01558	1.06542	0.993769	1.15265	1.10592	1.00935	1.05296	1.04361		1_15_-5	1.17445	1.19212
1	7	C	-5	12	488	599	625	701	652	746	726	719	659	737	680	681	663	661	624		0.748466	0.696148	0.854494	0.891583	1	0.9301	1.06419	1.03566	1.02568	0.940086	1.05136	0.970043	0.971469	0.945792	0.942939		1_12_-5	1.06419	1.07069		Average signal change across all three replicates
1	8	C	-5	13	512	589	637	679	661	697	690	639	665	720	671	631	590	607	626		0.774584	0.75405	0.867452	0.938144	1	0.97349	1.02651	1.0162	0.94109	0.979381	1.06038	0.988218	0.929308	0.868925	0.893962		1_13_-5	1.06038	1.0665			1.28785
1	9	C	-5	s+	174	177	233	218	184	230	227	205	223	217	195	177	198	183	206		0.945652	0.798165	0.811927	1.06881	1	0.844037	1.05505	1.04128	0.940367	1.02294	0.995413	0.894495	0.811927	0.908257	0.83945		1_s+_-5	1.05505	1.06062
1	10	C	-5	endoS	153	162	200	188	206	232	182	180	235	201	195	170	183	179	175		0.742718	0.81383	0.861702	1.06383	1	1.09574	1.23404	0.968085	0.957447	1.25	1.06915	1.03723	0.904255	0.973404	0.952128		1_endoS_-5	1.25	1.27531
1	1	D	-6	o	352	431	424	412	470	1304	2475	3282	3544	3762	3678	3756	3595	3552	3579		0.748936	0.854369	1.04612	1.02913	1	1.14078	3.16505	6.00728	7.96602	8.60194	9.13107	8.92718	9.1165	8.72573	8.62136		1_o_-6	9.13107	9.95426
1	2	D	-6	t	376	322	378	409	381	699	900	1100	1113	1185	1084	1056	1082	986	1101		0.986877	0.919315	0.787286	0.924205	1	0.93154	1.70905	2.20049	2.68949	2.72127	2.89731	2.65037	2.58191	2.64548	2.41076		1_t_-6	2.89731	3.0894		3.0894
1	3	D	-6	i	456	476	470	522	557	832	987	1300	1529	1493	1552	1673	1608	1464	1523		0.818671	0.873563	0.911877	0.900383	1	1.06705	1.59387	1.8908	2.49042	2.92912	2.86015	2.97318	3.20498	3.08046	2.8046		1_i_-6	3.20498	3.42821
1	4	D	-6	z	453	523	584	559	630	1443	3914	5474	6347	6726	6818	6797	7087	6862	6680		0.719048	0.810376	0.935599	1.04472	1	1.12701	2.5814	7.00179	9.79249	11.3542	12.0322	12.1968	12.1592	12.678	12.2755		1_z_-6	12.678	13.8603
1	5	D	-6	q	333	393	451	521	463	562	458	437	452	468	456	464	484	473	487		0.719222	0.639155	0.754319	0.865643	1	0.888676	1.07869	0.879079	0.838772	0.867562	0.898273	0.87524	0.890595	0.928983	0.907869		1_q_-6	1.07869	1.08666
1	6	D	-6	15	227	299	291	330	319	337	346	283	316	306	334	332	316	318	315		0.711599	0.687879	0.906061	0.881818	1	0.966667	1.02121	1.04848	0.857576	0.957576	0.927273	1.01212	1.00606	0.957576	0.963636		1_15_-6	1.04848	1.05339
1	7	D	-6	12	488	611	594	609	743	703	642	655	656	637	608	538	593	577	611		0.656797	0.801314	1.00328	0.975369	1	1.22003	1.15435	1.05419	1.07553	1.07718	1.04598	0.998358	0.883415	0.973727	0.947455		1_12_-6	1.22003	1.24231
1	8	D	-6	13	401	464	564	637	612	564	593	623	602	597	554	570	522	535	542		0.655229	0.629513	0.728414	0.8854	1	0.960754	0.8854	0.930926	0.978022	0.945055	0.937206	0.869702	0.894819	0.819466	0.839874		1_13_-6	0.978022	0.975797
1	9	D	-6	s+	192	253	243	298	248	301	315	304	284	252	273	257	275	242	255		0.774194	0.644295	0.848993	0.815436	1	0.832215	1.01007	1.05705	1.02013	0.95302	0.845638	0.916107	0.862416	0.922819	0.812081		1_s+_-6	1.05705	1.06282
1	10	D	-6	endoS	172	172	218	179	191	222	230	202	186	174	202	206	198	190	159		0.900524	0.960894	0.960894	1.21788	1	1.06704	1.24022	1.28492	1.12849	1.03911	0.972067	1.12849	1.15084	1.10615	1.06145		1_endoS_-6	1.28492	1.31376
1	1	E	-7	o	404	513	532	535	538	773	1234	1587	1828	1961	1992	2098	2095	2065	2024		0.750929	0.75514	0.958879	0.994393	1	1.00561	1.44486	2.30654	2.96636	3.41682	3.66542	3.72336	3.9215	3.91589	3.85981		1_o_-7	3.9215	4.21727
1	2	E	-7	t	350	340	412	399	480	541	593	647	668	691	633	638	640	593	646		0.729167	0.877193	0.85213	1.03258	1	1.20301	1.35589	1.48622	1.62155	1.67419	1.73183	1.58647	1.599	1.60401	1.48622		1_t_-7	1.73183	1.80592
1	3	E	-7	i	419	537	548	591	604	745	824	892	928	912	928	909	925	950	905		0.693709	0.708968	0.908629	0.927242	1	1.022	1.26058	1.39425	1.50931	1.57022	1.54315	1.57022	1.53807	1.56514	1.60745		1_i_-7	1.60745	1.66894
1	4	E	-7	z	470	541	575	606	612	1549	2756	3542	3991	4190	4086	4262	4239	3939	4101		0.767974	0.775578	0.892739	0.948845	1	1.0099	2.55611	4.54785	5.84488	6.58581	6.91419	6.74257	7.033	6.99505	6.5		1_z_-7	7.033	7.64379
1	5	E	-7	q	319	378	400	433	446	459	457	440	420	411	394	395	377	434	373		0.715247	0.736721	0.872979	0.923788	1	1.03002	1.06005	1.05543	1.01617	0.969977	0.949192	0.909931	0.91224	0.87067	1.00231		1_q_-7	1.06005	1.06613
1	6	E	-7	15	210	234	257	303	282	314	271	295	251	272	298	247	312	263	246		0.744681	0.693069	0.772277	0.848185	1	0.930693	1.0363	0.894389	0.973597	0.828383	0.89769	0.983498	0.815182	1.0297	0.867987		1_15_-7	1.0363	1.03998
1	7	E	-7	12	483	526	601	590	647	668	637	643	588	626	615	622	599	618	550		0.746522	0.818644	0.891525	1.01864	1	1.09661	1.1322	1.07966	1.08983	0.99661	1.06102	1.04237	1.05424	1.01525	1.04746		1_12_-7	1.1322	1.14559
1	8	E	-7	13	499	507	620	602	665	590	547	541	482	525	508	581	481	444	497		0.750376	0.828904	0.842193	1.0299	1	1.10465	0.980066	0.908638	0.898671	0.800664	0.872093	0.843854	0.965116	0.799003	0.737542		1_13_-7	1.10465	1.11525
1	9	E	-7	s+	192	196	215	222	231	275	228	235	242	231	223	227	183	183	202		0.831169	0.864865	0.882883	0.968468	1	1.04054	1.23874	1.02703	1.05856	1.09009	1.04054	1.0045	1.02252	0.824324	0.824324		1_s+_-7	1.23874	1.26291
1	10	E	-7	endoS	123	139	169	167	157	160	131	139	173	152	155	161	142	160	136		0.783439	0.736527	0.832335	1.01198	1	0.94012	0.958084	0.784431	0.832335	1.03593	0.91018	0.928144	0.964072	0.850299	0.958084		1_endoS_-7	1.03593	1.03957
1	1	F	-8	o	331	381	374	401	407	495	508	446	531	509	504	508	487	439	478		0.813268	0.825436	0.950125	0.932668	1	1.01496	1.23441	1.26683	1.11222	1.32419	1.26933	1.25686	1.26683	1.21446	1.09476		1_o_-8	1.32419	1.35701
1	2	F	-8	t	317	357	406	441	391	415	426	460	371	474	432	391	374	384	336		0.810742	0.718821	0.809524	0.920635	1	0.886621	0.941043	0.965986	1.04308	0.84127	1.07483	0.979592	0.886621	0.848073	0.870748		1_t_-8	1.07483	1.08241
1	3	F	-8	i	427	496	552	581	572	616	619	641	651	616	608	593	591	590	569		0.746503	0.73494	0.853701	0.950086	1	0.984509	1.06024	1.0654	1.10327	1.12048	1.06024	1.04647	1.02065	1.01721	1.01549		1_i_-8	1.12048	1.13268
1	4	F	-8	z	438	478	534	556	621	757	995	993	1012	1008	1031	1007	916	884	935		0.705314	0.78777	0.859712	0.960432	1	1.11691	1.36151	1.78957	1.78597	1.82014	1.81295	1.85432	1.81115	1.64748	1.58993		1_z_-8	1.85432	1.94081
1	5	F	-8	q	340	405	375	467	432	484	445	475	447	419	429	454	439	480	442		0.787037	0.728051	0.867238	0.802998	1	0.925054	1.0364	0.952891	1.01713	0.957173	0.897216	0.91863	0.972163	0.940043	1.02784		1_q_-8	1.0364	1.04009
1	6	F	-8	15	240	270	271	260	301	326	317	296	286	358	268	285	274	269	243		0.797342	0.923077	1.03846	1.04231	1	1.15769	1.25385	1.21923	1.13846	1.1	1.37692	1.03077	1.09615	1.05385	1.03462		1_15_-8	1.37692	1.41508
1	7	F	-8	12	441	598	610	638	666	767	823	747	715	705	700	651	642	642	613		0.662162	0.691223	0.937304	0.956113	1	1.04389	1.20219	1.28997	1.17085	1.12069	1.10502	1.09718	1.02038	1.00627	1.00627		1_12_-8	1.28997	1.31933
1	8	F	-8	13	461	541	557	615	649	642	612	565	634	578	514	570	541	539	581		0.710324	0.749593	0.879675	0.905691	1	1.05528	1.0439	0.995122	0.918699	1.03089	0.939837	0.835772	0.926829	0.879675	0.876423		1_13_-8	1.05528	1.06088
1	9	F	-8	s+	194	221	215	224	243	239	211	222	205	215	260	240	205	206	200		0.798354	0.866071	0.986607	0.959821	1	1.08482	1.06696	0.941964	0.991071	0.915179	0.959821	1.16071	1.07143	0.915179	0.919643		1_s+_-8	1.16071	1.17699
1	10	F	-8	endoS	159	166	137	195	186	192	182	147	164	148	157	142	177	154	185		0.854839	0.815385	0.851282	0.702564	1	0.953846	0.984615	0.933333	0.753846	0.841026	0.758974	0.805128	0.728205	0.907692	0.789744		1_endoS_-8	0.984615	0.983058
1	1	G	-9	o	424	465	478	468	483	483	513	501	545	487	494	438	468	491	483		0.877847	0.905983	0.99359	1.02137	1	1.03205	1.03205	1.09615	1.07051	1.16453	1.0406	1.05556	0.935897	1	1.04915		1_o_-9	1.16453	1.18119
1	2	G	-9	t	366	433	481	488	475	452	503	490	582	490	474	466	504	505	393		0.770526	0.75	0.887295	0.985656	1	0.973361	0.92623	1.03074	1.0041	1.19262	1.0041	0.971311	0.954918	1.03279	1.03484		1_t_-9	1.19262	1.21212
1	3	G	-9	i	466	512	598	626	556	637	677	671	625	591	629	618	653	602	600		0.838129	0.744409	0.817891	0.955272	1	0.888179	1.01757	1.08147	1.07188	0.998403	0.944089	1.00479	0.98722	1.04313	0.961661		1_i_-9	1.08147	1.08972
1	4	G	-9	z	538	623	674	694	695	786	937	828	828	743	766	757	698	663	627		0.774101	0.775216	0.897695	0.971182	1	1.00144	1.13256	1.35014	1.19308	1.19308	1.07061	1.10375	1.09078	1.00576	0.955331		1_z_-9	1.35014	1.38559
1	5	G	-9	q	375	413	502	543	549	598	603	571	573	577	629	577	568	506	485		0.68306	0.690608	0.760589	0.924494	1	1.01105	1.10129	1.1105	1.05157	1.05525	1.06262	1.15838	1.06262	1.04604	0.93186		1_q_-9	1.15838	1.17441
1	6	G	-9	15	251	225	291	268	298	340	359	308	334	318	282	279	281	296	252		0.842282	0.936567	0.839552	1.08582	1	1.11194	1.26866	1.33955	1.14925	1.24627	1.18657	1.05224	1.04104	1.04851	1.10448		1_15_-9	1.33955	1.37393
1	7	G	-9	12	507	585	603	602	681	792	742	798	730	650	729	704	642	665	647		0.744493	0.842193	0.971761	1.00166	1	1.13123	1.31561	1.23256	1.32558	1.21262	1.07973	1.21096	1.16944	1.06645	1.10465		1_12_-9	1.32558	1.35854
1	8	G	-9	13	434	440	620	618	571	601	589	589	581	558	582	595	568	501	569		0.76007	0.702265	0.711974	1.00324	1	0.923948	0.972492	0.953074	0.953074	0.940129	0.902913	0.941748	0.962783	0.919094	0.81068		1_13_-9	0.972492	0.969707
1	9	G	-9	s+	177	190	190	215	190	233	209	247	215	180	203	180	208	234	182		0.931579	0.823256	0.883721	0.883721	1	0.883721	1.08372	0.972093	1.14884	1	0.837209	0.944186	0.837209	0.967442	1.08837		1_s+_-9	1.14884	1.16391
1	10	G	-9	endoS	116	148	160	186	183	176	172	171	180	152	166	142	196	146	162		0.63388	0.623656	0.795699	0.860215	1	0.983871	0.946237	0.924731	0.919355	0.967742	0.817204	0.892473	0.763441	1.05376	0.784946		1_endoS_-9	1.05376	1.05921
1	1	H	-10	o	352	378	421	388	422	427	423	436	425	402	418	380	399	383	357		0.834123	0.907216	0.974227	1.08505	1	1.08763	1.10052	1.09021	1.12371	1.09536	1.03608	1.07732	0.979381	1.02835	0.987113		1_o_-10	1.12371	1.13624
1	2	H	-10	t	332	358	356	415	371	409	362	393	407	381	396	357	376	368	327		0.894879	0.8	0.862651	0.857831	1	0.893976	0.985542	0.872289	0.946988	0.980723	0.918072	0.954217	0.860241	0.906024	0.886747		1_t_-10	0.985542	0.984078
1	3	H	-10	i	297	423	482	462	425	438	447	459	431	453	407	415	381	399	390		0.698824	0.642857	0.915584	1.04329	1	0.919913	0.948052	0.967532	0.993506	0.9329	0.980519	0.880952	0.898268	0.824675	0.863636		1_i_-10	0.993506	0.992849
1	4	H	-10	z	429	462	515	542	517	519	584	515	559	540	462	448	466	528	454		0.829787	0.791513	0.852399	0.950185	1	0.953875	0.957565	1.07749	0.950185	1.03137	0.99631	0.852399	0.826568	0.859779	0.97417		1_z_-10	1.07749	1.08534
1	5	H	-10	q	402	463	432	538	449	490	526	522	552	491	484	503	457	512	469		0.895323	0.747212	0.860595	0.802974	1	0.834572	0.910781	0.977695	0.97026	1.02602	0.912639	0.899628	0.934944	0.849442	0.951673		1_q_-10	1.02602	1.02866
1	6	H	-10	15	192	198	211	221	226	214	224	224	231	231	224	233	210	216	230		0.849558	0.868778	0.895928	0.954751	1	1.02262	0.968326	1.01357	1.01357	1.04525	1.04525	1.01357	1.0543	0.950226	0.977376		1_15_-10	1.0543	1.0598
1	7	H	-10	12	448	505	525	529	529	648	651	638	591	569	600	575	574	582	635		0.846881	0.846881	0.954631	0.992439	1	1	1.22495	1.23062	1.20605	1.1172	1.07561	1.13422	1.08696	1.08507	1.10019		1_12_-10	1.23062	1.25397
1	8	H	-10	13	499	588	611	610	640	567	632	579	596	528	540	565	539	571	522		0.779687	0.818033	0.963934	1.00164	1	1.04918	0.929508	1.03607	0.94918	0.977049	0.865574	0.885246	0.92623	0.883607	0.936066		1_13_-10	1.04918	1.05416
1	9	H	-10	s+	162	196	208	195	186	178	200	200	176	208	215	212	188	201	195		0.870968	0.830769	1.00513	1.06667	1	0.953846	0.912821	1.02564	1.02564	0.902564	1.06667	1.10256	1.08718	0.964103	1.03077		1_s+_-10	1.10256	1.11295
1	10	H	-10	endoS	153	167	165	171	147	153	149	134	175	153	123	163	132	152	139		1.04082	0.894737	0.976608	0.964912	1	0.859649	0.894737	0.871345	0.783626	1.02339	0.894737	0.719298	0.953216	0.77193	0.888889		1_endoS_-10	1.02339	1.02576
mu Op. Replicate 2	20170207	brokenlink("#Fig1!A1", "to top")
replicate	row	column	log10[EM] (M)	GsX	0	2.2	4.4	6.6	8.8	13.4833	15.6833	17.8833	20.0833	22.2833	24.4833	26.6833	28.8833	31.0833	33.2833		0	2.2	4.4	6.6	8.8	13.4833	15.6833	17.8833	20.0833	22.2833	24.4833	26.6833	28.8833	31.0833	33.2833
2	1	A	none	endoS	405	372	319	326	328	321	341	348	372	321	293	305	269	308	283		1.23476	1.13415	0.972561	0.993902	1	0.978659	1.03963	1.06098	1.13415	0.978659	0.893293	0.929878	0.820122	0.939024	0.862805		2_endoS_none	1.13415	1.19184
2	2	A	none	s+	494	526	450	415	402	431	462	440	434	418	404	385	415	356	377		1.22886	1.30846	1.1194	1.03234	1	1.07214	1.14925	1.09453	1.0796	1.0398	1.00498	0.957711	1.03234	0.885572	0.937811		2_s+_none	1.14925	1.21344
2	3	A	none	i	740	683	686	595	574	558	676	601	552	575	509	541	493	499	492		1.2892	1.1899	1.19512	1.03659	1	0.972125	1.1777	1.04704	0.961672	1.00174	0.88676	0.942509	0.858885	0.869338	0.857143		2_i_none	1.1777	1.25412
2	4	A	none	o	682	605	556	551	506	595	599	652	614	560	536	484	470	540	456		1.34783	1.19565	1.09881	1.08893	1	1.17589	1.18379	1.28854	1.21344	1.10672	1.05929	0.956522	0.928854	1.06719	0.901186		2_o_none	1.28854	1.41263
2	5	A	none	t	1055	1038	993	978	913	931	1025	992	985	939	818	801	748	777	747		1.15553	1.13691	1.08762	1.07119	1	1.01972	1.12267	1.08653	1.07886	1.02848	0.895947	0.877327	0.819277	0.851041	0.818182		2_t_none	1.12267	1.17543
2	6	A	none	z	601	624	571	518	493	500	557	472	463	435	407	418	427	425	404		1.21907	1.26572	1.15822	1.05071	1	1.0142	1.12982	0.957404	0.939148	0.882353	0.825558	0.84787	0.866126	0.862069	0.819473		2_z_none	1.12982	1.18565
2	7	A	none	q	719	632	641	604	585	604	622	569	597	590	512	512	572	486	471		1.22906	1.08034	1.09573	1.03248	1	1.03248	1.06325	0.97265	1.02051	1.00855	0.875214	0.875214	0.977778	0.830769	0.805128		2_q_none	1.06325	1.09045
2	8	A	none	12	476	454	424	385	396	377	438	385	384	361	299	324	289	330	317		1.20202	1.14646	1.07071	0.972222	1	0.95202	1.10606	0.972222	0.969697	0.911616	0.755051	0.818182	0.729798	0.833333	0.800505		2_12_none	1.10606	1.15167
2	9	A	none	13	587	549	523	460	435	481	509	433	397	437	376	363	351	339	337		1.34943	1.26207	1.2023	1.05747	1	1.10575	1.17011	0.995402	0.912644	1.0046	0.864368	0.834483	0.806897	0.77931	0.774713		2_13_none	1.17011	1.24328
2	10	A	none	15	441	388	375	374	307	365	344	373	376	283	279	318	288	321	298		1.43648	1.26384	1.2215	1.21824	1	1.18893	1.12052	1.21498	1.22476	0.921824	0.908795	1.03583	0.938111	1.0456	0.970684		2_15_none	1.22476	1.32142
2	1	B	-4	endoS	437	397	350	317	295	296	238	271	254	266	241	270	184	220	261		1.48136	1.34576	1.18644	1.07458	1	1.00339	0.80678	0.918644	0.861017	0.901695	0.816949	0.915254	0.623729	0.745763	0.884746		2_endoS_-4	1.00339	1.00485
2	2	B	-4	s+	441	442	456	390	391	438	407	355	302	366	327	323	314	294	321		1.12788	1.13043	1.16624	0.997442	1	1.1202	1.04092	0.907928	0.772379	0.936061	0.836317	0.826087	0.803069	0.751918	0.820972		2_s+_-4	1.1202	1.1719
2	3	B	-4	i	594	567	614	555	517	592	1208	1421	1380	1316	1323	1214	1112	1181	1122		1.14894	1.09671	1.18762	1.0735	1	1.14507	2.33656	2.74855	2.66925	2.54545	2.55899	2.34816	2.15087	2.28433	2.17021		2_i_-4	2.74855	3.50054
2	4	B	-4	o	575	563	503	510	461	826	2949	4023	4120	4316	4060	4089	4024	3650	3612		1.24729	1.22126	1.09111	1.10629	1	1.79176	6.39696	8.72668	8.93709	9.36226	8.80694	8.86985	8.72885	7.91757	7.83514		2_o_-4	9.36226	12.9586
2	5	B	-4	t	1060	1034	1050	969	969	1017	1684	2124	2256	2129	2116	1895	1947	1859	1730		1.09391	1.06708	1.08359	1	1	1.04954	1.73787	2.19195	2.32817	2.19711	2.18369	1.95562	2.00929	1.91847	1.78535		2_t_-4	2.32817	2.89937
2	6	B	-4	z	489	566	489	503	437	545	2161	2963	3270	3428	3366	3284	3209	2976	3121		1.11899	1.29519	1.11899	1.15103	1	1.24714	4.94508	6.78032	7.48284	7.84439	7.70252	7.51487	7.34325	6.81007	7.14188		2_z_-4	7.84439	10.7879
2	7	B	-4	q	608	606	608	535	528	633	528	486	488	424	415	436	392	365	370		1.15152	1.14773	1.15152	1.01326	1	1.19886	1	0.920455	0.924242	0.80303	0.785985	0.825758	0.742424	0.691288	0.700758		2_q_-4	1.19886	1.28439
2	8	B	-4	12	460	493	534	458	451	437	395	368	373	372	372	346	346	300	367		1.01996	1.09313	1.18404	1.01552	1	0.968958	0.875831	0.815965	0.827051	0.824834	0.824834	0.767184	0.767184	0.665188	0.813747		2_12_-4	0.968958	0.955608
2	9	B	-4	13	493	485	516	467	444	436	402	393	365	373	352	353	316	349	314		1.11036	1.09234	1.16216	1.0518	1	0.981982	0.905405	0.885135	0.822072	0.84009	0.792793	0.795045	0.711712	0.786036	0.707207		2_13_-4	0.981982	0.974233
2	10	B	-4	15	374	374	353	358	301	327	291	291	312	261	273	234	254	281	308		1.24252	1.24252	1.17276	1.18937	1	1.08638	0.966777	0.966777	1.03654	0.86711	0.906977	0.777409	0.843854	0.933555	1.02326		2_15_-4	1.08638	1.12353
2	1	C	-5	endoS	393	371	358	333	350	352	311	283	276	224	252	239	247	244	271		1.12286	1.06	1.02286	0.951429	1	1.00571	0.888571	0.808571	0.788571	0.64	0.72	0.682857	0.705714	0.697143	0.774286		2_endoS_-5	1.00571	1.00817
2	2	C	-5	s+	461	440	441	397	389	446	439	358	369	352	314	362	302	333	314		1.18509	1.13111	1.13368	1.02057	1	1.14653	1.12853	0.920308	0.948586	0.904884	0.807198	0.930591	0.77635	0.856041	0.807198		2_s+_-5	1.14653	1.20955
2	3	C	-5	i	583	660	560	572	495	607	1018	1327	1411	1327	1288	1211	1156	1106	1130		1.17778	1.33333	1.13131	1.15556	1	1.22626	2.05657	2.68081	2.85051	2.68081	2.60202	2.44646	2.33535	2.23434	2.28283		2_i_-5	2.85051	3.64634
2	4	C	-5	o	642	644	648	529	554	819	3099	4401	4781	4938	4611	4665	4485	4276	4336		1.15884	1.16245	1.16968	0.954874	1	1.47834	5.59386	7.94404	8.62996	8.91336	8.3231	8.42058	8.09567	7.71841	7.82671		2_o_-5	8.91336	12.3166
2	5	C	-5	t	1080	996	998	966	991	1058	1741	2155	2292	2217	2023	2054	1982	1994	1791		1.08981	1.00505	1.00706	0.974773	1	1.06761	1.75681	2.17457	2.31282	2.23713	2.04137	2.07265	2	2.01211	1.80727		2_t_-5	2.31282	2.87741
2	6	C	-5	z	542	562	589	483	500	760	2685	3734	3835	4055	4017	3805	3802	3792	3660		1.084	1.124	1.178	0.966	1	1.52	5.37	7.468	7.67	8.11	8.034	7.61	7.604	7.584	7.32		2_z_-5	8.11	11.1678
2	7	C	-5	q	721	604	623	653	610	563	597	556	567	512	460	463	465	479	405		1.18197	0.990164	1.02131	1.07049	1	0.922951	0.978689	0.911475	0.929508	0.839344	0.754098	0.759016	0.762295	0.785246	0.663934		2_q_-5	0.978689	0.969523
2	8	C	-5	12	432	410	425	403	392	407	380	369	427	280	320	331	313	312	304		1.10204	1.04592	1.08418	1.02806	1	1.03827	0.969388	0.941327	1.08929	0.714286	0.816327	0.844388	0.798469	0.795918	0.77551		2_12_-5	1.08929	1.12768
2	9	C	-5	13	478	518	494	518	487	514	429	436	382	389	334	371	382	360	362		0.98152	1.06366	1.01437	1.06366	1	1.05544	0.880903	0.895277	0.784394	0.798768	0.685832	0.761807	0.784394	0.73922	0.743326		2_13_-5	1.05544	1.07928
2	10	C	-5	15	379	340	313	315	316	348	349	282	297	293	289	287	259	264	263		1.19937	1.07595	0.990506	0.996835	1	1.10127	1.10443	0.892405	0.939873	0.927215	0.914557	0.908228	0.81962	0.835443	0.832278		2_15_-5	1.10443	1.14934
2	1	D	-6	endoS	373	382	375	388	345	402	376	309	329	316	309	265	326	244	305		1.08116	1.10725	1.08696	1.12464	1	1.16522	1.08986	0.895652	0.953623	0.915942	0.895652	0.768116	0.944928	0.707246	0.884058		2_endoS_-6	1.16522	1.23627
2	2	D	-6	s+	473	496	417	394	411	420	353	355	308	388	326	336	303	273	287		1.15085	1.20681	1.0146	0.958637	1	1.0219	0.858881	0.863747	0.749392	0.944039	0.793187	0.817518	0.737226	0.664234	0.698297		2_s+_-6	1.0219	1.03132
2	3	D	-6	i	625	608	565	598	543	645	899	1167	1173	1255	1289	1170	1214	1091	1134		1.15101	1.11971	1.04052	1.10129	1	1.18785	1.65562	2.14917	2.16022	2.31123	2.37385	2.1547	2.23573	2.00921	2.0884		2_i_-6	2.37385	2.96469
2	4	D	-6	o	650	540	566	563	524	833	2611	3661	4115	4310	4204	4080	3938	4021	3751		1.24046	1.03053	1.08015	1.07443	1	1.58969	4.98282	6.98664	7.85305	8.22519	8.0229	7.78626	7.51527	7.67366	7.1584		2_o_-6	8.22519	11.3325
2	5	D	-6	t	1173	1178	1130	1119	1030	1026	1537	1865	2158	2038	2064	2066	1830	2033	1870		1.13883	1.14369	1.09709	1.08641	1	0.996117	1.49223	1.81068	2.09515	1.97864	2.00388	2.00583	1.7767	1.97379	1.81553		2_t_-6	2.09515	2.56613
2	6	D	-6	z	569	634	593	512	490	702	2303	3239	3678	3696	3742	3716	3837	3530	3292		1.16122	1.29388	1.2102	1.0449	1	1.43265	4.7	6.6102	7.50612	7.54286	7.63673	7.58367	7.83061	7.20408	6.71837		2_z_-6	7.83061	10.7682
2	7	D	-6	q	790	680	635	618	672	594	556	565	613	499	450	445	514	453	412		1.1756	1.0119	0.94494	0.919643	1	0.883929	0.827381	0.840774	0.912202	0.74256	0.669643	0.662202	0.764881	0.674107	0.613095		2_q_-6	0.912202	0.874444
2	8	D	-6	12	434	501	459	460	406	476	438	368	339	362	303	369	294	307	324		1.06897	1.23399	1.13054	1.133	1	1.17241	1.07882	0.906404	0.834975	0.891626	0.746305	0.908867	0.724138	0.756158	0.79803		2_12_-6	1.17241	1.24656
2	9	D	-6	13	536	519	493	489	473	507	429	390	379	389	371	403	363	360	345		1.13319	1.09725	1.04228	1.03383	1	1.07188	0.906977	0.824524	0.801268	0.82241	0.784355	0.852008	0.767442	0.761099	0.729387		2_13_-6	1.07188	1.1028
2	10	D	-6	15	349	341	368	337	309	335	337	270	290	267	247	261	254	248	244		1.12945	1.10356	1.19094	1.09061	1	1.08414	1.09061	0.873786	0.938511	0.864078	0.799353	0.84466	0.822006	0.802589	0.789644		2_15_-6	1.09061	1.12959
2	1	E	-7	endoS	429	396	409	314	350	422	339	325	281	329	280	281	291	289	296		1.22571	1.13143	1.16857	0.897143	1	1.20571	0.968571	0.928571	0.802857	0.94	0.8	0.802857	0.831429	0.825714	0.845714		2_endoS_-7	1.20571	1.29418
2	2	E	-7	s+	472	393	469	432	499	460	418	322	392	323	371	355	371	328	389		0.945892	0.787575	0.93988	0.865731	1	0.921844	0.837675	0.645291	0.785571	0.647295	0.743487	0.711423	0.743487	0.657315	0.779559		2_s+_-7	0.921844	0.888231
2	3	E	-7	i	617	637	571	566	540	626	691	690	824	776	712	759	838	675	709		1.14259	1.17963	1.05741	1.04815	1	1.15926	1.27963	1.27778	1.52593	1.43704	1.31852	1.40556	1.55185	1.25	1.31296		2_i_-7	1.55185	1.78918
2	4	E	-7	o	630	587	617	615	540	630	835	1101	1626	1835	2107	2090	2073	2017	2203		1.16667	1.08704	1.14259	1.13889	1	1.16667	1.5463	2.03889	3.01111	3.39815	3.90185	3.87037	3.83889	3.73519	4.07963		2_o_-7	4.07963	5.40407
2	5	E	-7	t	1041	1000	981	938	881	950	1007	1065	1240	1314	1284	1330	1223	1265	1281		1.18161	1.13507	1.11351	1.0647	1	1.07832	1.14302	1.20885	1.40749	1.49149	1.45743	1.50965	1.3882	1.43587	1.45403		2_t_-7	1.50965	1.72883
2	6	E	-7	z	529	569	552	499	465	636	1309	2036	2315	2636	2732	2751	2674	2747	2764		1.13763	1.22366	1.1871	1.07312	1	1.36774	2.81505	4.37849	4.97849	5.66882	5.87527	5.91613	5.75054	5.90753	5.94409		2_z_-7	5.94409	8.07036
2	7	E	-7	q	557	620	584	531	505	513	513	433	456	432	423	427	434	428	419		1.10297	1.22772	1.15644	1.05149	1	1.01584	1.01584	0.857426	0.90297	0.855446	0.837624	0.845545	0.859406	0.847525	0.829703		2_q_-7	1.01584	1.02265
2	8	E	-7	12	421	395	372	365	440	421	392	375	343	295	289	299	343	322	315		0.956818	0.897727	0.845455	0.829545	1	0.956818	0.890909	0.852273	0.779545	0.670455	0.656818	0.679545	0.779545	0.731818	0.715909		2_12_-7	0.956818	0.938247
2	9	E	-7	13	458	568	542	521	481	460	438	428	358	368	386	330	334	328	357		0.952183	1.18087	1.12682	1.08316	1	0.956341	0.910603	0.889813	0.744283	0.765073	0.802495	0.686071	0.694387	0.681913	0.742204		2_13_-7	0.956341	0.937565
2	10	E	-7	15	396	412	379	346	290	331	299	284	314	287	299	266	277	269	242		1.36552	1.42069	1.3069	1.1931	1	1.14138	1.03103	0.97931	1.08276	0.989655	1.03103	0.917241	0.955172	0.927586	0.834483		2_15_-7	1.14138	1.20218
2	1	F	-8	endoS	348	406	338	310	406	384	345	335	297	281	299	260	276	296	252		0.857143	1	0.832512	0.763547	1	0.945813	0.849754	0.825123	0.731527	0.692118	0.736453	0.640394	0.679803	0.729064	0.62069		2_endoS_-8	0.945813	0.922509
2	2	F	-8	s+	423	491	398	422	412	436	387	405	432	385	385	355	373	360	316		1.0267	1.19175	0.966019	1.02427	1	1.05825	0.93932	0.98301	1.04854	0.934466	0.934466	0.86165	0.90534	0.873786	0.76699		2_s+_-8	1.05825	1.0833
2	3	F	-8	i	545	619	602	534	499	572	590	497	582	561	493	488	438	465	473		1.09218	1.24048	1.20641	1.07014	1	1.14629	1.18236	0.995992	1.16633	1.12425	0.987976	0.977956	0.877756	0.931864	0.947896		2_i_-8	1.18236	1.26079
2	4	F	-8	o	526	577	528	583	449	541	608	728	754	718	743	726	728	775	737		1.17149	1.28508	1.17595	1.29844	1	1.2049	1.35412	1.62138	1.67929	1.59911	1.65479	1.61693	1.62138	1.72606	1.64143		2_o_-8	1.72606	2.03831
2	5	F	-8	t	988	993	907	958	950	1025	996	940	881	873	784	840	801	824	888		1.04	1.04526	0.954737	1.00842	1	1.07895	1.04842	0.989474	0.927368	0.918947	0.825263	0.884211	0.843158	0.867368	0.934737		2_t_-8	1.07895	1.1129
2	6	F	-8	z	579	570	592	554	497	516	625	815	982	1113	1212	1299	1238	1295	1292		1.16499	1.14688	1.19115	1.11469	1	1.03823	1.25755	1.63984	1.97586	2.23944	2.43863	2.61368	2.49095	2.60563	2.5996		2_z_-8	2.61368	3.30767
2	7	F	-8	q	629	536	570	488	501	588	550	530	533	496	472	463	444	451	455		1.25549	1.06986	1.13772	0.974052	1	1.17365	1.0978	1.05788	1.06387	0.99002	0.942116	0.924152	0.886228	0.9002	0.908184		2_q_-8	1.17365	1.24833
2	8	F	-8	12	392	438	452	437	359	440	490	403	364	329	360	362	340	380	277		1.09192	1.22006	1.25905	1.21727	1	1.22563	1.3649	1.12256	1.01393	0.916435	1.00279	1.00836	0.947075	1.0585	0.771588		2_12_-8	1.3649	1.52183
2	9	F	-8	13	508	598	512	471	489	444	489	403	400	466	401	343	392	326	371		1.03885	1.2229	1.04703	0.96319	1	0.907975	1	0.824131	0.817996	0.952965	0.820041	0.701431	0.801636	0.666667	0.758691		2_13_-8	1	1
2	10	F	-8	15	370	360	334	351	317	335	307	331	329	277	258	287	253	264	273		1.16719	1.13565	1.05363	1.10726	1	1.05678	0.968454	1.04416	1.03785	0.873817	0.81388	0.905363	0.798107	0.832808	0.861199		2_15_-8	1.05678	1.0812
2	1	G	-9	endoS	429	375	379	320	337	363	309	340	346	313	292	260	258	278	280		1.273	1.11276	1.12463	0.949555	1	1.07715	0.916914	1.0089	1.02671	0.928783	0.866469	0.771513	0.765579	0.824926	0.830861		2_endoS_-9	1.07715	1.11033
2	2	G	-9	s+	477	474	457	417	430	460	413	427	387	421	364	351	329	338	312		1.1093	1.10233	1.06279	0.969767	1	1.06977	0.960465	0.993023	0.9	0.97907	0.846512	0.816279	0.765116	0.786047	0.725581		2_s+_-9	1.06977	1.09977
2	3	G	-9	i	616	594	585	578	493	572	532	566	524	503	481	484	508	452	487		1.24949	1.20487	1.18661	1.17241	1	1.16024	1.07911	1.14807	1.06288	1.02028	0.975659	0.981744	1.03043	0.916836	0.98783		2_i_-9	1.16024	1.22916
2	4	G	-9	o	561	595	537	535	498	588	524	584	609	694	575	651	630	606	626		1.12651	1.19478	1.07831	1.0743	1	1.18072	1.05221	1.17269	1.22289	1.39357	1.15462	1.30723	1.26506	1.21687	1.25703		2_o_-9	1.39357	1.56284
2	5	G	-9	t	1032	991	985	895	896	989	935	888	836	865	910	795	747	752	779		1.15179	1.10603	1.09933	0.998884	1	1.10379	1.04353	0.991071	0.933036	0.965402	1.01562	0.887277	0.833705	0.839286	0.86942		2_t_-9	1.10379	1.14843
2	6	G	-9	z	501	528	453	443	360	428	415	511	605	652	678	675	730	653	682		1.39167	1.46667	1.25833	1.23056	1	1.18889	1.15278	1.41944	1.68056	1.81111	1.88333	1.875	2.02778	1.81389	1.89444		2_z_-9	2.02778	2.46979
2	7	G	-9	q	540	602	566	595	516	545	531	518	514	473	423	433	417	375	419		1.04651	1.16667	1.0969	1.1531	1	1.0562	1.02907	1.00388	0.996124	0.916667	0.819767	0.839147	0.80814	0.726744	0.812016		2_q_-9	1.0562	1.08037
2	8	G	-9	12	446	415	432	397	403	446	408	375	412	390	315	344	317	299	331		1.1067	1.02978	1.07196	0.985112	1	1.1067	1.01241	0.930521	1.02233	0.967742	0.781638	0.853598	0.7866	0.741935	0.82134		2_12_-9	1.1067	1.15259
2	9	G	-9	13	542	518	471	521	427	481	453	446	425	432	398	387	346	408	355		1.26932	1.21311	1.10304	1.22014	1	1.12646	1.06089	1.0445	0.995316	1.01171	0.932084	0.906323	0.810304	0.955504	0.831382		2_13_-9	1.12646	1.18085
2	10	G	-9	15	396	398	354	355	348	370	344	337	282	334	277	267	252	297	274		1.13793	1.14368	1.01724	1.02011	1	1.06322	0.988506	0.968391	0.810345	0.95977	0.795977	0.767241	0.724138	0.853448	0.787356		2_15_-9	1.06322	1.09041
2	1	H	-10	endoS	499	389	328	393	338	333	367	335	306	323	259	310	323	290	334		1.47633	1.15089	0.970414	1.16272	1	0.985207	1.0858	0.991124	0.905325	0.955621	0.766272	0.91716	0.955621	0.857988	0.988166		2_endoS_-10	1.0858	1.1227
2	2	H	-10	s+	457	401	420	472	399	423	377	382	405	389	366	410	387	338	335		1.14536	1.00501	1.05263	1.18296	1	1.06015	0.944862	0.957393	1.01504	0.974937	0.917293	1.02757	0.969925	0.847118	0.839599		2_s+_-10	1.06015	1.08602
2	3	H	-10	i	796	749	663	615	614	665	635	576	607	591	524	501	529	536	540		1.29642	1.21987	1.0798	1.00163	1	1.08306	1.0342	0.938111	0.988599	0.962541	0.85342	0.815961	0.861564	0.872964	0.879479		2_i_-10	1.08306	1.11878
2	4	H	-10	o	533	549	544	473	459	531	454	577	582	512	528	439	509	454	484		1.16122	1.19608	1.18519	1.0305	1	1.15686	0.989107	1.25708	1.26797	1.11547	1.15033	0.956427	1.10893	0.989107	1.05447		2_o_-10	1.26797	1.38322
2	5	H	-10	t	963	963	871	872	803	872	797	829	750	771	708	741	727	673	636		1.19925	1.19925	1.08468	1.08593	1	1.08593	0.992528	1.03238	0.933998	0.960149	0.881694	0.92279	0.905355	0.838107	0.79203		2_t_-10	1.08593	1.12288
2	6	H	-10	z	580	558	478	409	430	455	506	585	668	703	671	684	612	643	652		1.34884	1.29767	1.11163	0.951163	1	1.05814	1.17674	1.36047	1.55349	1.63488	1.56047	1.5907	1.42326	1.49535	1.51628		2_z_-10	1.63488	1.90792
2	7	H	-10	q	631	645	572	560	507	576	564	504	487	424	439	441	407	484	370		1.24458	1.27219	1.12821	1.10454	1	1.13609	1.11243	0.994083	0.960552	0.836292	0.865878	0.869822	0.802761	0.954635	0.729783		2_q_-10	1.13609	1.19462
2	8	H	-10	12	439	484	487	448	384	454	415	398	381	360	323	318	327	325	331		1.14323	1.26042	1.26823	1.16667	1	1.18229	1.08073	1.03646	0.992188	0.9375	0.841146	0.828125	0.851562	0.846354	0.861979		2_12_-10	1.18229	1.26069
2	9	H	-10	13	560	531	457	474	426	479	478	365	366	395	390	335	384	337	330		1.31455	1.24648	1.07277	1.11268	1	1.12441	1.12207	0.856808	0.859155	0.92723	0.915493	0.786385	0.901408	0.79108	0.774648		2_13_-10	1.12441	1.17792
2	10	H	-10	15	364	324	334	285	298	292	290	250	258	263	271	211	248	256	259		1.22148	1.08725	1.12081	0.956376	1	0.979866	0.973154	0.838926	0.865772	0.88255	0.909396	0.708054	0.832215	0.85906	0.869128		2_15_-10	0.979866	0.971207
mu Op. Replicate 3	20170208	to top
Replicate	Row	Column	log10[EM] (M)	GsX	0	2.2	4.4	6.6	8.8	12.7667	14.9667	17.1667	19.3667	21.5667	23.7667	25.9667	28.1667	30.3667	32.5667		0	2.2	4.4	6.6	8.8	12.7667	14.9667	17.1667	19.3667	21.5667	23.7667	25.9667	28.1667	30.3667	32.5667
3	1	A	none	endoS	399	380	339	337	335	382	423	359	342	302	308	348	315	298	334		1.19104	1.13433	1.01194	1.00597	1	1.1403	1.26269	1.07164	1.0209	0.901493	0.919403	1.03881	0.940299	0.889552	0.997015		3_endoS_none	1.26269	1.18862
3	2	A	none	s+	470	485	507	512	539	521	537	497	431	481	459	438	429	468	434		0.871985	0.899814	0.940631	0.949907	1	0.966605	0.996289	0.922078	0.799629	0.892393	0.851577	0.812616	0.795918	0.868275	0.805195		3_s+_none	0.996289	0.997336
3	3	A	none	t	1705	1873	1897	1823	1828	1861	1996	2001	1919	1983	1824	1810	1804	1744	1724		0.932713	1.02462	1.03775	0.997265	1	1.01805	1.0919	1.09464	1.04978	1.08479	0.997812	0.990153	0.986871	0.954048	0.943107		3_t_none	1.09464	1.06796
3	4	A	none	o	986	1126	1081	1085	1072	1185	1225	1240	1005	1070	1007	1039	972	966	940		0.919776	1.05037	1.0084	1.01213	1	1.10541	1.14272	1.15672	0.9375	0.998134	0.939366	0.969216	0.906716	0.901119	0.876866		3_o_none	1.15672	1.11253
3	5	A	none	i	1991	1993	2112	2016	1894	2120	2275	2179	2084	2056	1937	1989	1774	1815	1839		1.05121	1.05227	1.1151	1.06441	1	1.11932	1.20116	1.15048	1.10032	1.08553	1.0227	1.05016	0.936642	0.958289	0.970961		3_i_none	1.20116	1.14444
3	6	A	none	q	2717	2671	2777	2612	2603	2855	2868	2879	2828	2752	2734	2548	2437	2513	2511		1.0438	1.02612	1.06685	1.00346	1	1.09681	1.10181	1.10603	1.08644	1.05724	1.05033	0.978871	0.936227	0.965425	0.964656		3_q_none	1.10603	1.07614
3	7	A	none	z	1413	1618	1670	1679	1633	1747	1730	1690	1666	1507	1554	1512	1296	1365	1436		0.865279	0.990814	1.02266	1.02817	1	1.06981	1.0594	1.03491	1.02021	0.922841	0.951623	0.925903	0.793631	0.835885	0.879363		3_z_none	1.06981	1.05013
3	8	A	none	12	2899	3121	3355	3269	2993	3219	3413	3293	3181	3180	3097	2897	2823	2714	2745		0.968593	1.04277	1.12095	1.09222	1	1.07551	1.14033	1.10023	1.06281	1.06248	1.03475	0.967925	0.943201	0.906782	0.91714		3_12_none	1.14033	1.10076
3	9	A	none	13	1733	2016	1948	2005	1864	1913	2181	2143	2044	1949	1813	1794	1627	1700	1732		0.929721	1.08155	1.04506	1.07564	1	1.02629	1.17006	1.14968	1.09657	1.0456	0.972639	0.962446	0.872854	0.912017	0.929185		3_13_none	1.17006	1.12211
3	10	A	none	15	1519	1562	1480	1329	1379	1406	1529	1473	1410	1310	1340	1260	1294	1234	1269		1.10152	1.1327	1.07324	0.963742	1	1.01958	1.10877	1.06817	1.02248	0.949964	0.971719	0.913706	0.938361	0.894851	0.920232		3_15_none	1.10877	1.07811
3	1	B	-4	endoS	388	347	388	391	381	380	300	344	303	309	288	306	295	280	304		1.01837	0.910761	1.01837	1.02625	1	0.997375	0.787402	0.902887	0.795276	0.811024	0.755906	0.80315	0.774278	0.734908	0.7979		3_endoS_-4	0.997375	0.998115
3	2	B	-4	s+	433	504	457	542	479	489	462	457	424	454	449	454	450	452	420		0.903967	1.05219	0.954071	1.13152	1	1.02088	0.964509	0.954071	0.885177	0.947808	0.93737	0.947808	0.939457	0.943633	0.876827		3_s+_-4	1.02088	1.01499
3	3	B	-4	t	1506	1640	1676	1769	1700	2439	4808	5885	6370	6362	6229	6215	6168	6217	6097		0.885882	0.964706	0.985882	1.04059	1	1.43471	2.82824	3.46176	3.74706	3.74235	3.66412	3.65588	3.62824	3.65706	3.58647		3_t_-4	3.74706	2.97252
3	4	B	-4	o	949	992	1039	1049	1024	3049	9946	13152	14538	14784	14493	14481	14277	14076	13924		0.926758	0.96875	1.01465	1.02441	1	2.97754	9.71289	12.8438	14.1973	14.4375	14.1533	14.1416	13.9424	13.7461	13.5977		3_o_-4	14.4375	10.6488
3	5	B	-4	i	1499	1621	1665	1908	1776	2372	5213	6683	7410	7415	7386	7349	7174	6906	6894		0.844032	0.912725	0.9375	1.07432	1	1.33559	2.93525	3.76295	4.1723	4.17511	4.15878	4.13795	4.03941	3.88851	3.88176		3_i_-4	4.17511	3.27988
3	6	B	-4	q	2165	2281	2213	2339	2410	2495	2314	2259	2179	2203	2090	1982	1968	1865	1886		0.89834	0.946473	0.918257	0.970539	1	1.03527	0.960166	0.937344	0.904149	0.914108	0.86722	0.822407	0.816598	0.773859	0.782573		3_q_-4	1.03527	1.02533
3	7	B	-4	z	1257	1770	1847	1877	1769	3025	13854	20671	23803	24608	24833	24758	25102	25044	24883		0.710571	1.00057	1.04409	1.06105	1	1.71001	7.83154	11.6851	13.4556	13.9107	14.0379	13.9955	14.1899	14.1572	14.0661		3_z_-4	14.1899	10.471
3	8	B	-4	12	2471	2466	2531	2744	2810	2835	2722	2584	2421	2467	2440	2339	2453	2187	2212		0.879359	0.87758	0.900712	0.976512	1	1.0089	0.968683	0.919573	0.861566	0.877936	0.868327	0.832384	0.872954	0.778292	0.787189		3_12_-4	1.0089	1.00639
3	9	B	-4	13	1392	1670	1853	1782	1717	1786	1786	1690	1600	1447	1617	1482	1384	1356	1345		0.810716	0.972627	1.07921	1.03786	1	1.04019	1.04019	0.984275	0.931858	0.842749	0.941759	0.863133	0.806057	0.78975	0.783343		3_13_-4	1.04019	1.02886
3	10	B	-4	15	1391	1348	1364	1419	1421	1451	1449	1475	1354	1349	1306	1206	1219	1238	1214		0.978888	0.948628	0.959887	0.998593	1	1.02111	1.0197	1.038	0.95285	0.949331	0.919071	0.848698	0.857847	0.871217	0.854328		3_15_-4	1.038	1.02729
3	1	C	-5	endoS	316	337	369	346	360	333	262	306	258	296	259	275	294	262	228		0.877778	0.936111	1.025	0.961111	1	0.925	0.727778	0.85	0.716667	0.822222	0.719444	0.763889	0.816667	0.727778	0.633333		3_endoS_-5	0.925	0.946146
3	2	C	-5	s+	518	501	522	524	479	550	453	433	468	440	416	414	438	484	416		1.08142	1.04593	1.08977	1.09395	1	1.14823	0.94572	0.903967	0.977035	0.91858	0.868476	0.864301	0.914405	1.01044	0.868476		3_s+_-5	1.14823	1.10643
3	3	C	-5	t	1547	1554	1583	1741	1762	2490	4564	5515	5771	5883	5768	5766	6076	5740	5492		0.87798	0.881952	0.898411	0.988082	1	1.41317	2.59024	3.12997	3.27526	3.33882	3.27355	3.27242	3.44835	3.25766	3.11691		3_t_-5	3.44835	2.75804
3	4	C	-5	o	689	766	809	834	777	1918	7947	11552	12127	12962	12919	13038	12647	12113	12417		0.886744	0.985843	1.04118	1.07336	1	2.46847	10.2278	14.8674	15.6075	16.6821	16.6268	16.7799	16.2767	15.5894	15.9807		3_o_-5	16.7799	12.3307
3	5	C	-5	i	1477	1541	1654	1664	1790	2272	4987	6798	7491	7486	7715	7302	7342	7118	7052		0.82514	0.860894	0.924022	0.929609	1	1.26927	2.78603	3.79777	4.18492	4.18212	4.31006	4.07933	4.10168	3.97654	3.93966		3_i_-5	4.31006	3.37678
3	6	C	-5	q	1591	1905	1879	1917	1942	2084	1978	1911	1827	1811	1679	1704	1641	1672	1543		0.819258	0.980947	0.967559	0.987127	1	1.07312	1.01854	0.984037	0.940783	0.932544	0.864573	0.877446	0.845005	0.860968	0.794542		3_q_-5	1.07312	1.0525
3	7	C	-5	z	1378	1810	2003	1882	1903	4772	15100	20858	22927	24141	24354	25067	25050	23995	24404		0.72412	0.95113	1.05255	0.988965	1	2.50762	7.93484	10.9606	12.0478	12.6858	12.7977	13.1724	13.1634	12.609	12.824		3_z_-5	13.1724	9.74034
3	8	C	-5	12	2683	2653	2962	3005	3020	3399	3133	3070	2970	2838	2922	2721	2685	2607	2740		0.888411	0.878477	0.980795	0.995033	1	1.1255	1.03742	1.01656	0.983444	0.939735	0.96755	0.900993	0.889073	0.863245	0.907285		3_12_-5	1.1255	1.09011
3	9	C	-5	13	1253	1466	1673	1749	1632	1608	1556	1482	1447	1420	1332	1277	1438	1313	1237		0.76777	0.898284	1.02512	1.07169	1	0.985294	0.953431	0.908088	0.886642	0.870098	0.816176	0.782475	0.881127	0.804534	0.757966		3_13_-5	0.985294	0.98944
3	10	C	-5	15	1351	1391	1476	1489	1401	1539	1512	1554	1461	1374	1394	1313	1380	1336	1376		0.964311	0.992862	1.05353	1.06281	1	1.0985	1.07923	1.10921	1.04283	0.980728	0.995004	0.937188	0.985011	0.953605	0.982156		3_15_-5	1.10921	1.07842
3	1	D	-6	endoS	398	400	388	322	372	307	312	322	305	296	286	310	273	277	293		1.06989	1.07527	1.04301	0.865591	1	0.825269	0.83871	0.865591	0.819892	0.795699	0.768817	0.833333	0.733871	0.744624	0.787634		3_endoS_-6	0.865591	0.903488
3	2	D	-6	s+	430	362	406	486	431	426	384	392	388	381	382	353	344	345	331		0.99768	0.839907	0.941995	1.12761	1	0.988399	0.890951	0.909513	0.900232	0.883991	0.886311	0.819026	0.798144	0.800464	0.767981		3_s+_-6	0.988399	0.99167
3	3	D	-6	t	1168	1162	1257	1172	1214	2062	3150	3917	4119	4413	4235	4303	4143	4196	4223		0.962109	0.957166	1.03542	0.965404	1	1.69852	2.59473	3.22652	3.39292	3.63509	3.48847	3.54448	3.41269	3.45634	3.47858		3_t_-6	3.63509	2.89212
3	4	D	-6	o	790	796	883	837	908	2044	6808	10335	11921	12394	12661	12404	12554	12157	11752		0.870044	0.876652	0.972467	0.921806	1	2.2511	7.4978	11.3822	13.1289	13.6498	13.9438	13.6608	13.826	13.3888	12.9427		3_o_-6	13.9438	10.2943
3	5	D	-6	i	1426	1534	1700	1858	1816	2733	4670	6089	6659	6846	6796	6834	6668	6747	6491		0.785242	0.844714	0.936123	1.02313	1	1.50496	2.57159	3.35297	3.66685	3.76982	3.74229	3.76322	3.67181	3.71531	3.57434		3_i_-6	3.76982	2.98887
3	6	D	-6	q	1732	1782	1892	1962	1992	2133	2113	1984	1843	1850	1785	1804	1754	1698	1608		0.869478	0.894578	0.949799	0.98494	1	1.07078	1.06074	0.995984	0.925201	0.928715	0.896084	0.905622	0.880522	0.85241	0.807229		3_q_-6	1.07078	1.05083
3	7	D	-6	z	1139	1528	1661	1597	1499	3579	10716	16269	19364	20300	20425	20956	20727	20505	20657		0.75984	1.01935	1.10807	1.06538	1	2.38759	7.14877	10.8532	12.9179	13.5424	13.6258	13.98	13.8272	13.6791	13.7805		3_z_-6	13.98	10.3203
3	8	D	-6	12	2770	2877	3241	3289	3435	3682	3348	3212	3161	3115	3154	3072	3021	2938	2819		0.806405	0.837555	0.943523	0.957496	1	1.07191	0.974672	0.93508	0.920233	0.906841	0.918195	0.894323	0.879476	0.855313	0.82067		3_12_-6	1.07191	1.05163
3	9	D	-6	13	1063	1396	1312	1370	1460	1416	1440	1260	1332	1245	1208	1135	1201	1163	1139		0.728082	0.956164	0.89863	0.938356	1	0.969863	0.986301	0.863014	0.912329	0.85274	0.827397	0.777397	0.822603	0.796575	0.780137		3_13_-6	0.986301	0.990164
3	10	D	-6	15	1337	1500	1561	1405	1668	1640	1596	1556	1528	1518	1476	1470	1406	1440	1384		0.801559	0.899281	0.935851	0.842326	1	0.983213	0.956835	0.932854	0.916067	0.910072	0.884892	0.881295	0.842926	0.863309	0.829736		3_15_-6	0.983213	0.987946
3	1	E	-7	endoS	353	367	341	389	311	331	317	299	291	293	255	254	297	270	298		1.13505	1.18006	1.09646	1.2508	1	1.06431	1.01929	0.961415	0.935691	0.942122	0.819936	0.81672	0.954984	0.868167	0.958199		3_endoS_-7	1.06431	1.04618
3	2	E	-7	s+	490	513	493	500	512	504	447	439	426	457	443	420	513	452	432		0.957031	1.00195	0.962891	0.976562	1	0.984375	0.873047	0.857422	0.832031	0.892578	0.865234	0.820312	1.00195	0.882812	0.84375		3_s+_-7	1.00195	1.0014
3	3	E	-7	t	1385	1560	1523	1669	1674	2365	2907	3221	3321	3499	3497	3536	3487	3335	3355		0.82736	0.9319	0.909797	0.997013	1	1.41278	1.73656	1.92413	1.98387	2.0902	2.08901	2.11231	2.08303	1.99223	2.00418		3_t_-7	2.11231	1.79869
3	4	E	-7	o	677	726	786	812	788	1686	3412	4576	5375	5911	5914	6005	5977	6116	6104		0.859137	0.92132	0.997462	1.03046	1	2.13959	4.32995	5.80711	6.82107	7.50127	7.50508	7.62056	7.58503	7.76142	7.74619		3_o_-7	7.76142	5.85503
3	5	E	-7	i	1503	1620	1636	1723	1794	2482	3275	3729	4081	4130	4027	4129	4163	3972	3901		0.837793	0.90301	0.911929	0.960424	1	1.3835	1.82553	2.0786	2.2748	2.30212	2.2447	2.30156	2.32051	2.21405	2.17447		3_i_-7	2.32051	1.94819
3	6	E	-7	q	1545	1511	1798	1821	1869	1869	1824	1777	1728	1759	1585	1685	1637	1567	1618		0.826645	0.808454	0.962012	0.974318	1	1	0.975923	0.950776	0.924559	0.941145	0.848047	0.901552	0.875869	0.838416	0.865704		3_q_-7	1	1
3	7	E	-7	z	1354	1672	1722	1749	1862	4209	8257	12772	16142	18409	19068	19568	19803	19943	19640		0.727175	0.897959	0.924812	0.939313	1	2.26047	4.43448	6.85929	8.66917	9.88668	10.2406	10.5091	10.6353	10.7105	10.5478		3_z_-7	10.7105	7.97263
3	8	E	-7	12	2171	2414	2452	2592	2600	2871	2768	2592	2502	2403	2368	2375	2368	2368	2215		0.835	0.928462	0.943077	0.996923	1	1.10423	1.06462	0.996923	0.962308	0.924231	0.910769	0.913462	0.910769	0.910769	0.851923		3_12_-7	1.10423	1.07484
3	9	E	-7	13	1310	1606	1656	1517	1554	1698	1560	1582	1442	1447	1336	1281	1275	1237	1274		0.842986	1.03346	1.06564	0.97619	1	1.09266	1.00386	1.01802	0.927928	0.931145	0.859717	0.824324	0.820463	0.79601	0.81982		3_13_-7	1.09266	1.06654
3	10	E	-7	15	1351	1543	1514	1481	1503	1629	1518	1426	1319	1393	1443	1418	1383	1364	1278		0.898869	1.02661	1.00732	0.985363	1	1.08383	1.00998	0.948769	0.877578	0.926813	0.96008	0.943446	0.92016	0.907518	0.850299		3_15_-7	1.08383	1.0602
3	1	F	-8	endoS	328	358	304	314	320	360	243	274	244	254	300	260	268	313	258		1.025	1.11875	0.95	0.98125	1	1.125	0.759375	0.85625	0.7625	0.79375	0.9375	0.8125	0.8375	0.978125	0.80625		3_endoS_-8	1.125	1.08976
3	2	F	-8	s+	519	514	532	562	540	651	542	457	506	467	423	452	454	421	409		0.961111	0.951852	0.985185	1.04074	1	1.20556	1.0037	0.846296	0.937037	0.864815	0.783333	0.837037	0.840741	0.77963	0.757407		3_s+_-8	1.20556	1.1476
3	3	F	-8	t	1406	1453	1425	1574	1722	2294	2737	2877	3073	3109	2961	3042	3032	2963	2812		0.816492	0.843786	0.827526	0.914053	1	1.33217	1.58943	1.67073	1.78455	1.80546	1.71951	1.76655	1.76074	1.72067	1.63298		3_t_-8	1.80546	1.57836
3	4	F	-8	o	691	769	792	861	876	1350	2424	3662	4699	5359	5594	5758	5808	5734	5638		0.788813	0.877854	0.90411	0.982877	1	1.5411	2.76712	4.18037	5.36416	6.11758	6.38584	6.57306	6.63014	6.54566	6.43607		3_o_-8	6.63014	5.04271
3	5	F	-8	i	1508	1630	1749	1876	1818	2795	3383	3662	3738	3845	3864	3951	3881	3663	3563		0.829483	0.89659	0.962046	1.0319	1	1.5374	1.86084	2.0143	2.05611	2.11496	2.12541	2.17327	2.13476	2.01485	1.95985		3_i_-8	2.17327	1.84246
3	6	F	-8	q	1516	1675	1785	1909	1926	2145	2019	1917	1872	1839	1768	1889	1788	1801	1714		0.787124	0.869678	0.926791	0.991173	1	1.11371	1.04829	0.995327	0.971963	0.954829	0.917965	0.980789	0.928349	0.935099	0.889927		3_q_-8	1.11371	1.08165
3	7	F	-8	z	1377	1773	1827	1776	1845	4089	7744	11785	14785	16373	17240	17601	17808	18223	18251		0.746341	0.960976	0.990244	0.962602	1	2.21626	4.19729	6.38753	8.01355	8.87425	9.34417	9.53984	9.65203	9.87696	9.89214		3_z_-8	9.89214	7.38499
3	8	F	-8	12	2618	2717	2994	3060	3164	3342	3053	3115	3028	2948	2925	2862	2743	2863	2651		0.827434	0.858723	0.946271	0.96713	1	1.05626	0.964918	0.984513	0.957016	0.931732	0.924463	0.904551	0.866941	0.904867	0.837863		3_12_-8	1.05626	1.0404
3	9	F	-8	13	1338	1453	1623	1748	1722	1666	1575	1506	1480	1355	1372	1488	1321	1266	1305		0.777003	0.843786	0.942509	1.0151	1	0.96748	0.914634	0.874564	0.859466	0.786876	0.796748	0.864111	0.767131	0.735192	0.75784		3_13_-8	0.96748	0.976649
3	10	F	-8	15	1089	1181	1081	1192	1237	1251	1138	1142	1072	1070	1071	954	1043	999	886		0.880356	0.954729	0.873888	0.963622	1	1.01132	0.919968	0.923201	0.866613	0.864996	0.865804	0.771221	0.843169	0.807599	0.716249		3_15_-8	1.01132	1.00813
3	1	G	-9	endoS	230	262	249	258	246	231	255	249	254	224	212	222	239	215	193		0.934959	1.06504	1.0122	1.04878	1	0.939024	1.03659	1.0122	1.03252	0.910569	0.861789	0.902439	0.971545	0.873984	0.784553		3_endoS_-9	1.03659	1.02627
3	2	G	-9	s+	623	491	591	507	585	577	538	530	470	497	511	486	432	481	531		1.06496	0.839316	1.01026	0.866667	1	0.986325	0.919658	0.905983	0.803419	0.849573	0.873504	0.830769	0.738462	0.822222	0.907692		3_s+_-9	0.986325	0.990181
3	3	G	-9	t	1201	1216	1356	1406	1378	1552	1743	1686	1576	1679	1615	1531	1493	1482	1477		0.871553	0.882438	0.984035	1.02032	1	1.12627	1.26488	1.22351	1.14369	1.21843	1.17199	1.11103	1.08345	1.07547	1.07184		3_t_-9	1.26488	1.19019
3	4	G	-9	o	602	622	665	633	620	987	1037	1179	1280	1343	1452	1387	1335	1276	1283		0.970968	1.00323	1.07258	1.02097	1	1.59194	1.67258	1.90161	2.06452	2.16613	2.34194	2.2371	2.15323	2.05806	2.06935		3_o_-9	2.34194	1.96357
3	5	G	-9	i	1244	1371	1502	1584	1541	1734	1876	1877	1790	1702	1697	1677	1742	1627	1602		0.807268	0.889682	0.974692	1.0279	1	1.12524	1.21739	1.21804	1.16158	1.10448	1.10123	1.08825	1.13043	1.05581	1.03958		3_i_-9	1.21804	1.15656
3	6	G	-9	q	1501	1832	1881	1905	1914	2117	1920	1833	1831	1721	1761	1644	1719	1685	1683		0.784222	0.957158	0.982759	0.995298	1	1.10606	1.00313	0.95768	0.956635	0.899164	0.920063	0.858934	0.898119	0.880355	0.87931		3_q_-9	1.10606	1.07616
3	7	G	-9	z	1442	1752	1922	1734	1797	3424	5549	7364	8742	9253	9267	9481	9483	9521	9446		0.802449	0.974958	1.06956	0.964942	1	1.9054	3.08792	4.09794	4.86477	5.14914	5.15693	5.27602	5.27713	5.29827	5.25654		3_z_-9	5.29827	4.08637
3	8	G	-9	12	2693	3059	3149	3211	3324	3312	3194	3110	3202	3097	3087	3102	2861	2901	2853		0.810168	0.920277	0.947353	0.966005	1	0.99639	0.96089	0.93562	0.963297	0.931709	0.9287	0.933213	0.86071	0.872744	0.858303		3_12_-9	0.99639	0.997408
3	9	G	-9	13	1308	1606	1674	1655	1682	1634	1507	1498	1420	1321	1324	1306	1282	1305	1243		0.777646	0.954816	0.995244	0.983948	1	0.971463	0.895957	0.890606	0.844233	0.785375	0.787158	0.776457	0.762188	0.775862	0.739001		3_13_-9	0.971463	0.979509
3	10	G	-9	15	1241	1253	1208	1265	1231	1300	1154	1123	1097	1166	1072	1103	1070	1037	959		1.00812	1.01787	0.981316	1.02762	1	1.05605	0.937449	0.912266	0.891145	0.947197	0.870837	0.896019	0.869212	0.842405	0.779041		3_15_-9	1.05605	1.04025
3	1	H	-10	endoS	303	309	296	327	264	284	262	283	269	272	264	246	243	276	206		1.14773	1.17045	1.12121	1.23864	1	1.07576	0.992424	1.07197	1.01894	1.0303	1	0.931818	0.920455	1.04545	0.780303		3_endoS_-10	1.07576	1.0544
3	2	H	-10	s+	620	558	619	591	564	642	580	535	562	551	513	535	531	502	542		1.09929	0.989362	1.09752	1.04787	1	1.1383	1.02837	0.948582	0.996454	0.97695	0.909574	0.948582	0.941489	0.890071	0.960993		3_s+_-10	1.1383	1.0993
3	3	H	-10	t	1394	1614	1570	1588	1647	1676	1746	1464	1492	1544	1471	1511	1479	1371	1390		0.846387	0.979964	0.953248	0.964177	1	1.01761	1.06011	0.888889	0.905889	0.937462	0.893139	0.917426	0.897996	0.832423	0.843959		3_t_-10	1.06011	1.04316
3	4	H	-10	o	899	934	919	993	936	1135	1146	1218	1243	1083	1136	1163	1148	1091	1124		0.96047	0.997863	0.981838	1.0609	1	1.21261	1.22436	1.30128	1.32799	1.15705	1.21368	1.24252	1.2265	1.1656	1.20085		3_o_-10	1.32799	1.23551
3	5	H	-10	i	1524	1606	1646	1628	1672	1716	1723	1622	1515	1549	1615	1589	1410	1522	1459		0.911483	0.960526	0.98445	0.973684	1	1.02632	1.0305	0.970096	0.9061	0.926435	0.965909	0.950359	0.843301	0.910287	0.872608		3_i_-10	1.0305	1.0219
3	6	H	-10	q	2058	2215	2315	2448	2262	2484	2346	2172	2184	2256	2227	2182	2021	2035	2071		0.909814	0.979222	1.02343	1.08223	1	1.09814	1.03714	0.960212	0.965517	0.997347	0.984527	0.964633	0.893457	0.899646	0.915561		3_q_-10	1.09814	1.07047
3	7	H	-10	z	1523	1729	1793	1963	1840	2391	2792	3121	3292	3394	3384	3458	3202	3358	3218		0.827717	0.939674	0.974457	1.06685	1	1.29946	1.51739	1.6962	1.78913	1.84457	1.83913	1.87935	1.74022	1.825	1.74891		3_z_-10	1.87935	1.63141
3	8	H	-10	12	3049	3351	3203	3529	3658	3650	3385	3446	3319	3180	3280	3158	3205	3059	3077		0.833516	0.916074	0.875615	0.964735	1	0.997813	0.925369	0.942045	0.907326	0.869328	0.896665	0.863313	0.876162	0.836249	0.84117		3_12_-10	0.997813	0.99843
3	9	H	-10	13	1481	1748	1846	1764	1761	1816	1726	1524	1536	1387	1483	1464	1374	1328	1332		0.840999	0.992618	1.04827	1.0017	1	1.03123	0.980125	0.865417	0.872232	0.787621	0.842135	0.831346	0.780239	0.754117	0.756388		3_13_-10	1.03123	1.02243
3	10	H	-10	15	1365	1442	1317	1334	1407	1361	1189	1232	1083	1179	1018	1137	1149	1097	1027		0.970149	1.02488	0.936034	0.948117	1	0.967306	0.84506	0.875622	0.769723	0.837953	0.723525	0.808102	0.816631	0.779673	0.729922		3_15_-10	0.967306	0.976524
																																						Average uncorrected	Average normalized
																																						4.95704	4.95704
Bradykinin Replicate 1	20170203	to top
Replicate	Row	Column	log10[BL] (M)	GsX	3.16667	5.36667	7.56667	9.76667	11.9667	16.6	18.8	21	23.2	25.4	27.6	29.8	32	34.2	36.4		3.16667	5.36667	7.56667	9.76667	11.9667	16.6	18.8	21	23.2	25.4	27.6	29.8	32	34.2	36.4		concatenated label (replicate, GsX, stimulus)	Max	Normalized by day
1	1	A	none	endoS	524	411	395	400	373	397	464	436	476	505	466	493	501	511	557		1.40483	1.10188	1.05898	1.07239	1	1.06434	1.24397	1.1689	1.27614	1.35389	1.24933	1.32172	1.34316	1.36997	1.4933		1_endoS_none	1.4933	1.78336		Figure 1C, BKR panel
1	2	A	none	q	1726	1535	1453	1403	1372	1525	1559	1346	1484	1447	1529	1477	1527	1732	1502		1.25802	1.1188	1.05904	1.02259	1	1.11152	1.1363	0.98105	1.08163	1.05466	1.11443	1.07653	1.11297	1.26239	1.09475		1_q_none	1.26239	1.41668		100 μM BK		GsX
1	3	A	none	15	1676	1659	1440	1412	1312	1405	1512	1565	1687	1637	1636	1598	1764	1603	1719		1.27744	1.26448	1.09756	1.07622	1	1.07088	1.15244	1.19284	1.28582	1.24771	1.24695	1.21799	1.34451	1.2218	1.31021		1_15_none	1.34451	1.54709				i	o	t	z	q	12	13
1	4	A	none	z	1962	1785	1509	1594	1496	1599	1756	1835	1738	1712	1743	1695	1782	1827	1727		1.3115	1.19318	1.00869	1.06551	1	1.06885	1.1738	1.2266	1.16176	1.14439	1.16511	1.13302	1.19118	1.22126	1.15441		1_z_none	1.2266	1.35985		replicate	1	4.22408	3.8026	7.85533	7.01781	18.257	6.35419	9.97639
1	5	A	none	t	1230	1132	1077	1039	915	1094	1121	1144	1275	1129	1251	1188	1315	1218	1217		1.34426	1.23716	1.17705	1.13552	1	1.19563	1.22514	1.25027	1.39344	1.23388	1.36721	1.29836	1.43716	1.33115	1.33005		1_t_none	1.43716	1.69421			2	3.2257	6.09325	10.5345	5.6503	17.5571	7.54723	11.7725
1	6	A	none	12	1316	1183	1042	1093	1026	1159	1226	1234	1351	1289	1381	1382	1309	1270	1331		1.28265	1.15302	1.01559	1.0653	1	1.12963	1.19493	1.20273	1.31676	1.25634	1.346	1.34698	1.27583	1.23782	1.29727		1_12_none	1.34698	1.551			3	3.89358	4.41174	7.76438	3.89756	19.078	5.28296	9.92647
1	7	A	none	i	1277	1243	1210	1030	1071	1102	1237	1219	1299	1344	1280	1369	1352	1432	1350		1.19234	1.1606	1.12979	0.961718	1	1.02894	1.155	1.13819	1.21289	1.2549	1.19514	1.27824	1.26237	1.33707	1.2605		1_i_none	1.33707	1.53526			4	5.01416	5.90089	8.84474	6.50676	20.6808	8.2916	12.5585
1	8	A	none	13	2280	2176	2003	1921	1821	1933	1928	2160	2132	2182	2197	2281	2261	2292	2351		1.25206	1.19495	1.09995	1.05491	1	1.0615	1.05876	1.18616	1.17079	1.19824	1.20648	1.25261	1.24163	1.25865	1.29105		1_13_none	1.29105	1.46219
1	9	A	none	s+	885	808	742	719	685	846	843	895	884	890	960	909	925	1015	897		1.29197	1.17956	1.08321	1.04964	1	1.23504	1.23066	1.30657	1.29051	1.29927	1.40146	1.32701	1.35036	1.48175	1.30949		1_s+_none	1.48175	1.76502		Figure 1D, Bradykinin panel
1	10	A	none	o	1200	1198	1114	1071	962	1122	1082	1185	1286	1198	1189	1175	1325	1274	1256		1.2474	1.24532	1.158	1.11331	1	1.16632	1.12474	1.23181	1.3368	1.24532	1.23597	1.22141	1.37734	1.32432	1.30561		1_o_none	1.37734	1.59921
1	1	B	-4	endoS	567	490	469	436	496	558	747	798	896	909	918	927	980	995	1002		1.14315	0.987903	0.945565	0.879032	1	1.125	1.50605	1.60887	1.80645	1.83266	1.85081	1.86895	1.97581	2.00605	2.02016		1_endoS_-4	2.02016	2.62002			GsX	i	i	i	i	o	o	o
1	2	B	-4	q	1682	1645	1564	1485	1445	3293	9179	12982	15097	16444	17027	17148	16878	16952	16734		1.16401	1.13841	1.08235	1.02768	1	2.27889	6.35225	8.98408	10.4478	11.3799	11.7834	11.8671	11.6803	11.7315	11.5806		1_q_-4	11.8671	18.257			replicate	1	2	3	4	1	2	3
1	3	B	-4	15	1799	1667	1610	1422	1531	3266	7518	10346	11831	12557	13035	13471	13563	13667	13787		1.17505	1.08883	1.0516	0.928805	1	2.13325	4.91052	6.75767	7.72763	8.20183	8.51404	8.79882	8.85892	8.92685	9.00523		1_15_-4	9.00523	13.7123		log10[BK] (M)	none	1.53526	1.10767	1.14656	1.27238	1.59921	1.09102	1.21067
1	4	B	-4	z	1698	1614	1596	1418	1473	2008	3983	5273	5969	6271	6541	6728	6823	7055	6731		1.15275	1.09572	1.0835	0.962661	1	1.3632	2.70401	3.57977	4.05227	4.2573	4.4406	4.56755	4.63204	4.78955	4.56959		1_z_-4	4.78955	7.01781			-10	1.40738	1.07079	1.21572	1.06921	1.38237	1.17214	1.25896
1	5	B	-4	t	1235	1135	1096	1062	997	1499	2871	3912	4467	4916	5163	5214	5301	5299	5219		1.23872	1.13842	1.0993	1.0652	1	1.50351	2.87964	3.92377	4.48044	4.93079	5.17854	5.22969	5.31695	5.31494	5.2347		1_t_-4	5.31695	7.85533			-9	1.44689	1.08042	1.24906	1.1074	1.35197	1.14649	1.14961
1	6	B	-4	12	1406	1355	1322	1236	1270	1562	3197	3982	4637	4899	4997	5417	5234	5477	5552		1.10709	1.06693	1.04094	0.973228	1	1.22992	2.51732	3.13543	3.65118	3.85748	3.93465	4.26535	4.12126	4.3126	4.37165		1_12_-4	4.37165	6.35419			-8	2.57099	2.02241	2.43575	2.21093	2.84687	2.77665	2.7734
1	7	B	-4	i	1229	1194	1135	1046	1024	1312	2020	2546	2665	2874	3045	3087	2950	3103	3060		1.2002	1.16602	1.1084	1.02148	1	1.28125	1.97266	2.48633	2.60254	2.80664	2.97363	3.01465	2.88086	3.03027	2.98828		1_i_-4	3.03027	4.22408			-7	2.99861	3.07689	3.62301	3.9662	3.38608	5.73216	3.88154
1	8	B	-4	13	2179	2207	2043	1996	2090	2860	7103	10021	11663	12918	13229	13232	13695	13904	13756		1.04258	1.05598	0.977512	0.955024	1	1.36842	3.39856	4.79474	5.58038	6.18086	6.32967	6.3311	6.55263	6.65263	6.58182		1_13_-4	6.65263	9.97639			-6	3.64435	3.46347	3.81168	5.09744	3.99795	5.06428	4.20303
1	9	B	-4	s+	992	1020	944	796	917	973	1264	1344	1482	1477	1647	1663	1665	1846	1591		1.08179	1.11232	1.02944	0.868048	1	1.06107	1.37841	1.46565	1.61614	1.61069	1.79607	1.81352	1.8157	2.01309	1.73501		1_s+_-4	2.01309	2.60878			-5	4.07651	3.32427	3.85906	4.81696	4.54258	5.14345	4.78318
1	10	B	-4	o	1366	1213	1218	1177	1161	1169	2014	2526	2770	2872	2981	2960	3137	3153	3210		1.17657	1.04479	1.0491	1.01378	1	1.00689	1.73471	2.17571	2.38587	2.47373	2.56761	2.54953	2.70198	2.71576	2.76486		1_o_-4	2.76486	3.8026			-4	4.22408	3.2257	3.89358	5.01416	3.8026	6.09325	4.41174
1	1	C	-5	endoS	580	530	522	501	452	589	795	804	875	907	929	941	984	1040	981		1.28319	1.17257	1.15487	1.10841	1	1.3031	1.75885	1.77876	1.93584	2.00664	2.05531	2.08186	2.17699	2.30088	2.17035		1_endoS_-5	2.30088	3.06581
1	2	C	-5	q	1843	1774	1692	1674	1617	3897	10344	14612	16843	18039	17987	18860	18601	18473	18058		1.13976	1.09709	1.04638	1.03525	1	2.41002	6.39703	9.03649	10.4162	11.1558	11.1237	11.6636	11.5034	11.4242	11.1676		1_q_-5	11.6636	17.9338
1	3	C	-5	15	1966	1933	1933	1736	1768	3777	8226	11473	12702	13741	14956	14902	15292	14884	15477		1.11199	1.09333	1.09333	0.9819	1	2.13631	4.65271	6.48925	7.18439	7.77206	8.45928	8.42873	8.64932	8.41855	8.75396		1_15_-5	8.75396	13.3133
1	4	C	-5	z	1896	1783	1782	1659	1589	2279	4290	5580	6230	6958	7248	7524	7515	7506	7518		1.1932	1.12209	1.12146	1.04405	1	1.43424	2.69981	3.51164	3.9207	4.37885	4.56136	4.73505	4.72939	4.72373	4.73128		1_z_-5	4.73505	6.93127
1	5	C	-5	t	1097	1172	1039	1080	1038	1597	2927	3971	4363	4876	5090	5325	5458	5563	5514		1.05684	1.12909	1.00096	1.04046	1	1.53854	2.81985	3.82563	4.20328	4.6975	4.90366	5.13006	5.25819	5.35934	5.31214		1_t_-5	5.35934	7.92265
1	6	C	-5	12	1335	1328	1278	1295	1260	1837	3497	4457	4973	5374	5478	5615	5723	5795	5894		1.05952	1.05397	1.01429	1.02778	1	1.45794	2.7754	3.5373	3.94683	4.26508	4.34762	4.45635	4.54206	4.59921	4.67778		1_12_-5	4.67778	6.84032
1	7	C	-5	i	1383	1319	1306	1268	1229	1541	2222	2734	2973	3093	3243	3446	3438	3610	3560		1.12531	1.07323	1.06265	1.03173	1	1.25386	1.80797	2.22457	2.41904	2.51668	2.63873	2.80391	2.7974	2.93735	2.89666		1_i_-5	2.93735	4.07651
1	8	C	-5	13	2137	2052	2056	2099	2031	3163	7369	10409	12360	13177	13254	13939	14089	14174	13956		1.05219	1.01034	1.01231	1.03348	1	1.55736	3.62826	5.12506	6.08567	6.48794	6.52585	6.86312	6.93698	6.97883	6.87149		1_13_-5	6.97883	10.4944
1	9	C	-5	s+	996	1041	996	975	910	1079	1286	1446	1531	1604	1698	1730	1728	1803	1842		1.09451	1.14396	1.09451	1.07143	1	1.18571	1.41319	1.58901	1.68242	1.76264	1.86593	1.9011	1.8989	1.98132	2.02418		1_s+_-5	2.02418	2.62639
1	10	C	-5	o	1307	1272	1245	1168	1070	1400	2236	2754	3153	3173	3202	3421	3324	3457	3414		1.2215	1.18879	1.16355	1.09159	1	1.30841	2.08972	2.57383	2.94673	2.96542	2.99252	3.1972	3.10654	3.23084	3.19065		1_o_-5	3.23084	4.54258
1	1	D	-6	endoS	586	523	466	499	454	591	762	847	874	936	903	997	1017	985	1009		1.29075	1.15198	1.02643	1.09912	1	1.30176	1.67841	1.86564	1.92511	2.06167	1.98899	2.19604	2.24009	2.1696	2.22247		1_endoS_-6	2.24009	2.96926
1	2	D	-6	q	1737	1797	1645	1580	1598	5765	11507	15308	16878	18233	18560	18310	18664	18799	18300		1.08698	1.12453	1.02941	0.988736	1	3.60763	7.20088	9.57947	10.562	11.4099	11.6145	11.4581	11.6796	11.7641	11.4518		1_q_-6	11.7641	18.0934
1	3	D	-6	15	1924	1905	1769	1798	1830	3686	8037	10770	12056	13001	12966	13383	13350	13498	13560		1.05137	1.04098	0.966667	0.982514	1	2.01421	4.3918	5.88525	6.58798	7.10437	7.08525	7.31311	7.29508	7.37596	7.40984		1_15_-6	7.40984	11.1788
1	4	D	-6	z	1939	1839	1852	1789	1911	2892	5021	6498	7275	7837	8122	8546	8489	8441	8387		1.01465	0.962323	0.969126	0.936159	1	1.51334	2.62742	3.40031	3.80691	4.10099	4.25013	4.472	4.44218	4.41706	4.3888		1_z_-6	4.472	6.51355
1	5	D	-6	t	1160	1062	1117	1206	1057	1767	3026	3935	4505	4618	4941	5115	4957	5079	4990		1.09745	1.00473	1.05676	1.14096	1	1.67171	2.86282	3.7228	4.26206	4.36897	4.67455	4.83917	4.68969	4.80511	4.72091		1_t_-6	4.83917	7.09661
1	6	D	-6	12	1508	1375	1386	1369	1412	2039	3541	4404	5186	5468	5718	5730	6061	5899	6119		1.06799	0.973796	0.981586	0.969547	1	1.44405	2.50779	3.11898	3.6728	3.87252	4.04958	4.05807	4.29249	4.17776	4.33357		1_12_-6	4.33357	6.29372
1	7	D	-6	i	1433	1407	1363	1285	1371	1557	2352	2796	3053	3113	3337	3420	3412	3434	3654		1.04522	1.02626	0.994165	0.937272	1	1.13567	1.71554	2.03939	2.22684	2.27061	2.43399	2.49453	2.48869	2.50474	2.66521		1_i_-6	2.66521	3.64435
1	8	D	-6	13	2393	2291	2266	2187	2435	3501	7202	9942	11215	12159	12532	13019	12520	12376	12824		0.982752	0.940862	0.930595	0.898152	1	1.43778	2.9577	4.08296	4.60575	4.99343	5.14661	5.34661	5.14168	5.08255	5.26653		1_13_-6	5.34661	7.90243
1	9	D	-6	s+	1357	1271	1167	1197	1170	1327	1659	1712	1893	2009	2097	2066	2085	2208	2242		1.15983	1.08632	0.997436	1.02308	1	1.13419	1.41795	1.46325	1.61795	1.71709	1.79231	1.76581	1.78205	1.88718	1.91624		1_s+_-6	1.91624	2.45499
1	10	D	-6	o	1316	1294	1159	1145	1204	1521	2240	2512	3019	3031	3307	3340	3333	3477	3439		1.09302	1.07475	0.962625	0.950997	1	1.26329	1.86047	2.08638	2.50748	2.51744	2.74668	2.77409	2.76827	2.88787	2.85631		1_o_-6	2.88787	3.99795
1	1	E	-7	endoS	597	517	503	468	457	542	679	749	815	879	911	873	902	1007	924		1.30635	1.13129	1.10066	1.02407	1	1.186	1.48578	1.63895	1.78337	1.92341	1.99344	1.91028	1.97374	2.2035	2.02188		1_endoS_-7	2.2035	2.91116
1	2	E	-7	q	1790	1624	1646	1581	1564	5057	10519	14072	16055	16967	17271	17574	17529	17560	16992		1.1445	1.03836	1.05243	1.01087	1	3.23338	6.7257	8.99744	10.2653	10.8485	11.0428	11.2366	11.2078	11.2276	10.8645		1_q_-7	11.2366	17.2557
1	3	E	-7	15	1984	1991	1992	1859	1930	4163	8740	11589	13344	14372	14927	15079	15122	15249	15105		1.02798	1.03161	1.03212	0.963212	1	2.15699	4.5285	6.00466	6.91399	7.44663	7.7342	7.81295	7.83523	7.90104	7.82642		1_15_-7	7.90104	11.9589
1	4	E	-7	z	2188	2193	2056	2199	2019	2733	4662	6406	7130	7950	8453	8478	8436	8554	8658		1.0837	1.08618	1.01833	1.08915	1	1.35364	2.30906	3.17286	3.53145	3.93759	4.18673	4.19911	4.17831	4.23675	4.28826		1_z_-7	4.28826	6.22177
1	5	E	-7	t	1272	1182	1078	1171	1205	1610	2802	3437	3937	4275	4438	4340	4414	4598	4480		1.0556	0.980913	0.894606	0.971784	1	1.3361	2.32531	2.85228	3.26722	3.54772	3.68299	3.60166	3.66307	3.81577	3.71784		1_t_-7	3.81577	5.47145
1	6	E	-7	12	1239	1224	1244	1238	1183	1734	2927	3776	4210	4570	4714	4845	5090	5150	5015		1.04734	1.03466	1.05156	1.04649	1	1.46577	2.47422	3.19189	3.55875	3.86306	3.98478	4.09552	4.30262	4.35334	4.23922		1_12_-7	4.35334	6.32511
1	7	E	-7	i	1412	1343	1312	1284	1400	1546	2105	2542	2625	2841	2859	3051	3126	3134	3162		1.00857	0.959286	0.937143	0.917143	1	1.10429	1.50357	1.81571	1.875	2.02929	2.04214	2.17929	2.23286	2.23857	2.25857		1_i_-7	2.25857	2.99861
1	8	E	-7	13	2187	2155	2206	2068	1911	3665	7171	9854	11308	11868	12240	12688	12876	13109	12839		1.14443	1.12768	1.15437	1.08216	1	1.91784	3.75249	5.15646	5.91732	6.21036	6.40502	6.63946	6.73783	6.85976	6.71847		1_13_-7	6.85976	10.3053
1	9	E	-7	s+	1131	1112	1095	972	1063	1198	1411	1543	1725	1825	1754	1941	2030	1949	2002		1.06397	1.0461	1.0301	0.914393	1	1.127	1.32738	1.45155	1.62277	1.71684	1.65005	1.82596	1.90969	1.83349	1.88335		1_s+_-7	1.90969	2.44459
1	10	E	-7	o	1307	1360	1329	1296	1363	1572	2326	2627	2985	3169	3206	3411	3283	3337	3408		0.958914	0.997799	0.975055	0.950844	1	1.15334	1.70653	1.92737	2.19002	2.32502	2.35216	2.50257	2.40866	2.44828	2.50037		1_o_-7	2.50257	3.38608
1	1	F	-8	endoS	590	520	501	475	532	546	569	629	645	688	679	767	856	757	839		1.10902	0.977444	0.941729	0.892857	1	1.02632	1.06955	1.18233	1.21241	1.29323	1.27632	1.44173	1.60902	1.42293	1.57707		1_endoS_-8	1.60902	1.96713
1	2	F	-8	q	1806	1676	1643	1535	1541	3723	6583	8958	10478	11550	12853	12937	13283	13378	13322		1.17197	1.08761	1.06619	0.996106	1	2.41596	4.2719	5.81311	6.79948	7.49513	8.34069	8.3952	8.61973	8.68138	8.64504		1_q_-8	8.68138	13.198
1	3	F	-8	15	1940	1865	1840	1914	1839	3892	6989	9437	10415	11223	12239	12757	13041	12936	12998		1.05492	1.01414	1.00054	1.04078	1	2.11637	3.80044	5.13159	5.6634	6.10277	6.65525	6.93692	7.09135	7.03426	7.06797		1_15_-8	7.09135	10.6731
1	4	F	-8	z	2000	1978	1997	2015	1981	2272	2757	3301	3893	4266	4637	4906	5301	5463	5564		1.00959	0.998486	1.00808	1.01716	1	1.1469	1.39172	1.66633	1.96517	2.15346	2.34074	2.47653	2.67592	2.7577	2.80868		1_z_-8	2.80868	3.87219
1	5	F	-8	t	1172	1214	1125	1180	1091	1594	2026	2456	3052	3291	3575	3950	3860	3995	3865		1.07424	1.11274	1.03116	1.08158	1	1.46104	1.85701	2.25115	2.79743	3.0165	3.27681	3.62053	3.53804	3.66178	3.54262		1_t_-8	3.66178	5.22691
1	6	F	-8	12	1270	1254	1182	1206	1141	1401	1852	2389	2646	2933	3288	3544	3608	3755	3529		1.11306	1.09904	1.03593	1.05697	1	1.22787	1.62314	2.09378	2.31902	2.57055	2.88168	3.10605	3.16214	3.29097	3.0929		1_12_-8	3.29097	4.63807
1	7	F	-8	i	1348	1330	1226	1358	1307	1313	1550	1834	1936	2198	2354	2337	2418	2526	2600		1.03137	1.0176	0.938026	1.03902	1	1.00459	1.18592	1.40321	1.48125	1.68171	1.80107	1.78806	1.85004	1.93267	1.98929		1_i_-8	1.98929	2.57099
1	8	F	-8	13	2348	2430	2297	2295	2237	3153	4942	6656	8105	9054	9716	10130	10546	10620	10599		1.04962	1.08628	1.02682	1.02593	1	1.40948	2.20921	2.97541	3.62316	4.04738	4.34332	4.52839	4.71435	4.74743	4.73804		1_13_-8	4.74743	6.95093
1	9	F	-8	s+	1063	1024	983	1017	946	1055	1030	1301	1261	1325	1480	1580	1561	1614	1655		1.12368	1.08245	1.03911	1.07505	1	1.11522	1.08879	1.37526	1.33298	1.40063	1.56448	1.67019	1.65011	1.70613	1.74947		1_s+_-8	1.74947	2.19016
1	10	F	-8	o	1376	1271	1183	1178	1141	1169	1470	1679	1841	2034	2143	2288	2468	2401	2457		1.20596	1.11394	1.03681	1.03243	1	1.02454	1.28834	1.47152	1.6135	1.78265	1.87818	2.00526	2.16301	2.10429	2.15337		1_o_-8	2.16301	2.84687
1	1	G	-9	endoS	563	482	465	459	419	451	418	472	542	478	518	526	570	543	557		1.34368	1.15036	1.10979	1.09547	1	1.07637	0.997613	1.12649	1.29356	1.14081	1.23628	1.25537	1.36038	1.29594	1.32936		1_endoS_-9	1.36038	1.57229
1	2	G	-9	q	1815	1692	1630	1703	1571	1837	2310	2478	2596	2853	2874	3061	3180	3230	3237		1.15532	1.07702	1.03756	1.08402	1	1.16932	1.4704	1.57734	1.65245	1.81604	1.82941	1.94844	2.02419	2.05602	2.06047		1_q_-9	2.06047	2.68403
1	3	G	-9	15	1787	1705	1762	1649	1560	1993	2650	2973	3303	3644	3910	3927	4253	4343	4272		1.14551	1.09295	1.12949	1.05705	1	1.27756	1.69872	1.90577	2.11731	2.3359	2.50641	2.51731	2.72628	2.78397	2.73846		1_15_-9	2.78397	3.83296
1	4	G	-9	z	2046	2079	2028	1855	1854	1892	1954	2100	2179	2148	2208	2286	2303	2375	2335		1.10356	1.12136	1.09385	1.00054	1	1.0205	1.05394	1.13269	1.1753	1.15858	1.19094	1.23301	1.24218	1.28101	1.25944		1_z_-9	1.28101	1.44625
1	5	G	-9	t	1209	1177	1129	1109	1094	1195	1167	1263	1228	1378	1305	1416	1397	1546	1447		1.10512	1.07587	1.03199	1.01371	1	1.09232	1.06673	1.15448	1.12249	1.2596	1.19287	1.29433	1.27697	1.41316	1.32267		1_t_-9	1.41316	1.6561
1	6	G	-9	12	1325	1416	1395	1293	1237	1324	1438	1509	1494	1629	1549	1623	1668	1771	1797		1.07114	1.1447	1.12773	1.04527	1	1.07033	1.16249	1.21989	1.20776	1.3169	1.25222	1.31205	1.34842	1.43169	1.45271		1_12_-9	1.45271	1.7189
1	7	G	-9	i	1155	1200	1075	1084	1130	1184	1142	1155	1265	1303	1316	1264	1442	1448	1416		1.02212	1.06195	0.951327	0.959292	1	1.04779	1.01062	1.02212	1.11947	1.1531	1.1646	1.11858	1.27611	1.28142	1.2531		1_i_-9	1.28142	1.44689
1	8	G	-9	13	2122	2259	2037	2030	2071	2299	2571	2628	2763	2976	3154	3123	3414	3177	3394		1.02463	1.09078	0.983583	0.980203	1	1.11009	1.24143	1.26895	1.33414	1.43699	1.52294	1.50797	1.64848	1.53404	1.63882		1_13_-9	1.64848	2.02979
1	9	G	-9	s+	1160	1058	1056	990	971	1025	1065	1017	1134	991	1215	1214	1214	1357	1262		1.19464	1.0896	1.08754	1.01957	1	1.05561	1.09681	1.04737	1.16787	1.0206	1.25129	1.25026	1.25026	1.39753	1.29969		1_s+_-9	1.39753	1.63128
1	10	G	-9	o	1267	1234	1149	1012	1146	1133	1199	1224	1241	1213	1244	1344	1352	1400	1371		1.10558	1.07679	1.00262	0.883072	1	0.988656	1.04625	1.06806	1.0829	1.05846	1.08551	1.17277	1.17976	1.22164	1.19634		1_o_-9	1.22164	1.35197
1	1	H	-10	endoS	451	452	405	438	408	471	415	408	558	507	532	487	460	462	482		1.10539	1.10784	0.992647	1.07353	1	1.15441	1.01716	1	1.36765	1.24265	1.30392	1.19363	1.12745	1.13235	1.18137		1_endoS_-10	1.36765	1.58382
1	2	H	-10	q	1697	1612	1447	1531	1556	1622	1613	1585	1635	1606	1703	1767	1702	1734	1700		1.09062	1.03599	0.929949	0.983933	1	1.04242	1.03663	1.01864	1.05077	1.03213	1.09447	1.1356	1.09383	1.1144	1.09254		1_q_-10	1.1356	1.21534
1	3	H	-10	15	1455	1385	1357	1369	1395	1441	1498	1488	1544	1571	1503	1487	1553	1603	1633		1.04301	0.992832	0.97276	0.981362	1	1.03297	1.07384	1.06667	1.10681	1.12616	1.07742	1.06595	1.11326	1.1491	1.17061		1_15_-10	1.17061	1.27093
1	4	H	-10	z	1832	1725	1663	1700	1552	1680	1702	1757	1831	1721	1740	1772	1793	1837	1787		1.18041	1.11147	1.07152	1.09536	1	1.08247	1.09665	1.13209	1.17977	1.10889	1.12113	1.14175	1.15528	1.18363	1.15142		1_z_-10	1.18363	1.29161
1	5	H	-10	t	1350	1121	1118	1161	1142	1165	1247	1282	1360	1373	1391	1345	1381	1367	1431		1.18214	0.981611	0.978984	1.01664	1	1.02014	1.09194	1.12259	1.19089	1.20228	1.21804	1.17776	1.20928	1.19702	1.25306		1_t_-10	1.25306	1.40187
1	6	H	-10	12	1218	1187	1127	1194	1097	1228	1229	1227	1281	1269	1232	1292	1427	1284	1320		1.1103	1.08204	1.02735	1.08842	1	1.11942	1.12033	1.11851	1.16773	1.15679	1.12306	1.17776	1.30082	1.17046	1.20328		1_12_-10	1.30082	1.4777
1	7	H	-10	i	1137	1092	1076	1081	1033	1061	1257	1240	1092	1133	1223	1217	1298	1268	1281		1.10068	1.05712	1.04163	1.04647	1	1.02711	1.21684	1.20039	1.05712	1.09681	1.18393	1.17812	1.25653	1.22749	1.24008		1_i_-10	1.25653	1.40738
1	8	H	-10	13	2042	1860	1795	1786	1814	1899	1893	1912	1933	1948	2063	2134	2158	2145	2102		1.12569	1.02536	0.989526	0.984564	1	1.04686	1.04355	1.05402	1.0656	1.07387	1.13727	1.17641	1.18964	1.18247	1.15877		1_13_-10	1.18964	1.30114
1	9	H	-10	s+	988	924	855	887	850	897	948	929	925	899	1035	885	1003	954	1071		1.16235	1.08706	1.00588	1.04353	1	1.05529	1.11529	1.09294	1.08824	1.05765	1.21765	1.04118	1.18	1.12235	1.26		1_s+_-10	1.26	1.41288
1	10	H	-10	o	996	892	813	802	814	877	903	885	898	910	984	978	940	919	1010		1.22359	1.09582	0.998771	0.985258	1	1.0774	1.10934	1.08722	1.10319	1.11794	1.20885	1.20147	1.15479	1.12899	1.24079		1_o_-10	1.24079	1.38237
Bradykinin Replicate 2	20170206	to top
Replicate	Row	Column	log10[BL] (M)	GsX	0	2.2	4.4	6.6	8.8	12.4167	14.6167	16.8167	19.0167	21.9	24.1	26.3	28.5	30.7	32.9		0	2.2	4.4	6.6	8.8	12.4167	14.6167	16.8167	19.0167	21.9	24.1	26.3	28.5	30.7	32.9
2	1	A	none	o	662	646	605	470	528	530	523	593	567	543	504	563	558	597	536		1.25379	1.22348	1.14583	0.890152	1	1.00379	0.99053	1.12311	1.07386	1.02841	0.954545	1.06629	1.05682	1.13068	1.01515		2_o_none	1.13068	1.09102
2	2	A	none	t	719	696	593	641	518	589	570	592	623	624	613	590	598	624	646		1.38803	1.34363	1.14479	1.23745	1	1.13707	1.10039	1.14286	1.2027	1.20463	1.1834	1.139	1.15444	1.20463	1.2471		2_t_none	1.2471	1.17211
2	3	A	none	i	892	845	766	785	731	769	780	811	798	779	831	844	792	818	767		1.22025	1.15595	1.04788	1.07387	1	1.05198	1.06703	1.10944	1.09166	1.06566	1.1368	1.15458	1.08345	1.11902	1.04925		2_i_none	1.15458	1.10767
2	4	A	none	z	758	776	743	769	760	820	772	823	780	797	779	813	819	750	776		0.997368	1.02105	0.977632	1.01184	1	1.07895	1.01579	1.08289	1.02632	1.04868	1.025	1.06974	1.07763	0.986842	1.02105		2_z_none	1.08289	1.05774
2	5	A	none	q	975	969	928	841	892	955	989	932	962	973	1091	997	980	996	1037		1.09305	1.08632	1.04036	0.942825	1	1.07063	1.10874	1.04484	1.07848	1.09081	1.22309	1.11771	1.09865	1.11659	1.16256		2_q_none	1.22309	1.15539
2	6	A	none	15	329	309	315	292	307	329	344	337	371	319	312	367	341	344	337		1.07166	1.00651	1.02606	0.95114	1	1.07166	1.12052	1.09772	1.20847	1.03909	1.01629	1.19544	1.11075	1.12052	1.09772		2_15_none	1.20847	1.1452
2	7	A	none	12	582	561	502	532	562	590	560	550	587	571	583	611	588	620	583		1.03559	0.998221	0.893238	0.946619	1	1.04982	0.996441	0.978648	1.04448	1.01601	1.03737	1.08719	1.04626	1.1032	1.03737		2_12_none	1.1032	1.07188
2	8	A	none	13	646	675	619	587	610	625	686	738	742	680	742	721	750	705	697		1.05902	1.10656	1.01475	0.962295	1	1.02459	1.12459	1.20984	1.21639	1.11475	1.21639	1.18197	1.22951	1.15574	1.14262		2_13_none	1.22951	1.15986
2	9	A	none	s+	522	499	449	461	461	391	492	459	474	399	496	482	439	471	427		1.13232	1.08243	0.97397	1	1	0.848156	1.06725	0.995662	1.0282	0.86551	1.07592	1.04555	0.952278	1.02169	0.926247		2_s+_none	1.07592	1.05288
2	10	A	none	endoS	383	384	348	370	343	370	438	377	330	404	385	381	370	371	400		1.11662	1.11953	1.01458	1.07872	1	1.07872	1.27697	1.09913	0.962099	1.17784	1.12245	1.11079	1.07872	1.08163	1.16618		2_endoS_none	1.27697	1.19291
2	1	B	-4	o	638	567	633	507	528	678	1939	2946	3658	3751	3982	4160	4171	4056	4389		1.20833	1.07386	1.19886	0.960227	1	1.28409	3.67235	5.57955	6.92803	7.10417	7.54167	7.87879	7.89962	7.68182	8.3125		2_o_-4	8.3125	6.09325
2	2	B	-4	t	731	686	692	635	643	1086	4016	6242	7384	8329	8720	8919	9214	9389	9445		1.13686	1.06687	1.07621	0.987558	1	1.68896	6.24572	9.70762	11.4837	12.9533	13.5614	13.8709	14.3297	14.6019	14.689		2_t_-4	14.689	10.5345
2	3	B	-4	i	945	919	910	977	931	1315	2445	3032	3457	3572	3728	3837	3838	3906	3819		1.01504	0.987111	0.977444	1.04941	1	1.41246	2.62621	3.25671	3.71321	3.83673	4.0043	4.12137	4.12245	4.19549	4.10204		2_i_-4	4.19549	3.2257
2	4	B	-4	z	825	882	931	827	912	971	972	908	900	1178	3369	5195	5991	6431	7001		0.904605	0.967105	1.02083	0.906798	1	1.06469	1.06579	0.995614	0.986842	1.29167	3.69408	5.69627	6.56908	7.05154	7.67654		2_z_-4	7.67654	5.6503
2	5	B	-4	q	1108	1187	1094	1068	1133	3251	12728	19567	23665	26079	27053	27237	27823	28066	27614		0.977935	1.04766	0.965578	0.94263	1	2.86937	11.2339	17.2701	20.887	23.0177	23.8773	24.0397	24.5569	24.7714	24.3725		2_q_-4	24.7714	17.5571
2	6	B	-4	15	343	289	326	348	297	613	2126	3138	3662	4004	4040	4309	4330	4439	4351		1.15488	0.973064	1.09764	1.17172	1	2.06397	7.15825	10.5657	12.33	13.4815	13.6027	14.5084	14.5791	14.9461	14.6498		2_15_-4	14.9461	10.7137
2	7	B	-4	12	606	612	585	611	615	835	2654	4113	4966	5737	5980	5797	6263	6289	6396		0.985366	0.995122	0.95122	0.993496	1	1.35772	4.31545	6.6878	8.0748	9.32846	9.72358	9.42602	10.1837	10.226	10.4		2_12_-4	10.4	7.54723
2	8	B	-4	13	635	658	669	674	714	898	4349	7516	9360	10572	10872	11514	11431	11604	11757		0.889356	0.921569	0.936975	0.943978	1	1.2577	6.09104	10.5266	13.1092	14.8067	15.2269	16.1261	16.0098	16.2521	16.4664		2_13_-4	16.4664	11.7725
2	9	B	-4	s+	436	527	504	447	461	488	977	1272	1461	1708	1635	1826	1938	1858	1877		0.94577	1.14317	1.09328	0.969631	1	1.05857	2.11931	2.75922	3.1692	3.70499	3.54664	3.96095	4.2039	4.03037	4.07158		2_s+_-4	4.2039	3.23156
2	10	B	-4	endoS	389	385	399	409	390	432	575	738	779	830	863	904	941	894	986		0.997436	0.987179	1.02308	1.04872	1	1.10769	1.47436	1.89231	1.99744	2.12821	2.21282	2.31795	2.41282	2.29231	2.52821		2_endoS_-4	2.52821	2.06442
2	1	C	-5	o	688	620	665	586	606	667	1782	2905	3253	3789	3673	3845	4042	4020	4211		1.13531	1.0231	1.09736	0.966997	1	1.10066	2.94059	4.79373	5.36799	6.25248	6.06106	6.34488	6.66997	6.63366	6.94884		2_o_-5	6.94884	5.14345
2	2	C	-5	t	689	664	721	729	676	1386	4165	7025	9001	9751	10452	10787	10746	11282	11203		1.01923	0.982249	1.06657	1.0784	1	2.0503	6.16124	10.392	13.3151	14.4246	15.4615	15.9571	15.8964	16.6893	16.5725		2_t_-5	16.6893	11.9278
2	3	C	-5	i	982	977	1054	1000	997	1434	2365	3104	3603	4006	4013	4324	4290	4321	4255		0.984955	0.97994	1.05717	1.00301	1	1.43831	2.37212	3.11334	3.61384	4.01805	4.02508	4.33701	4.30291	4.334	4.2678		2_i_-5	4.33701	3.32427
2	4	C	-5	z	857	821	1000	963	965	1497	3786	5696	6775	7353	7708	8057	7929	8306	8368		0.888083	0.850777	1.03627	0.997927	1	1.5513	3.92332	5.90259	7.02073	7.61969	7.98756	8.34922	8.21658	8.60725	8.6715		2_z_-5	8.6715	6.34331
2	5	C	-5	q	1047	1092	1034	1021	1081	2972	12155	19414	23368	26195	27328	27970	28348	28314	27916		0.968548	1.01018	0.956522	0.944496	1	2.74931	11.2442	17.9593	21.617	24.2322	25.2803	25.8742	26.2239	26.1924	25.8242		2_q_-5	26.2239	18.5688
2	6	C	-5	15	306	329	324	305	369	666	2297	3251	3809	4220	4386	4260	4593	4581	4524		0.829268	0.891599	0.878049	0.826558	1	1.80488	6.22493	8.8103	10.3225	11.4363	11.8862	11.5447	12.4472	12.4146	12.2602		2_15_-5	12.4472	8.9731
2	7	C	-5	12	569	549	606	577	539	875	2853	4383	5256	5859	5905	6107	6365	6557	6542		1.05566	1.01855	1.1243	1.0705	1	1.62338	5.29314	8.13173	9.75139	10.8701	10.9555	11.3302	11.8089	12.1651	12.1373		2_12_-5	12.1651	8.77666
2	8	C	-5	13	565	554	583	579	599	1100	4403	7198	9088	9912	10512	10980	10980	10994	11271		0.943239	0.924875	0.973289	0.966611	1	1.83639	7.35058	12.0167	15.172	16.5476	17.5492	18.3306	18.3306	18.3539	18.8164		2_13_-5	18.8164	13.4093
2	9	C	-5	s+	470	471	551	502	527	604	1032	1463	1726	1700	1861	1967	1973	2149	2166		0.891841	0.893738	1.04554	0.952562	1	1.14611	1.95825	2.77609	3.27514	3.22581	3.53131	3.73245	3.74383	4.0778	4.11006		2_s+_-5	4.11006	3.1662
2	10	C	-5	endoS	408	426	436	382	381	404	555	701	733	859	786	894	924	821	945		1.07087	1.11811	1.14436	1.00262	1	1.06037	1.45669	1.8399	1.92388	2.25459	2.06299	2.34646	2.4252	2.15486	2.48031		2_endoS_-5	2.48031	2.03106
2	1	D	-6	o	640	591	627	583	631	863	2097	3014	3485	3911	3993	4083	4208	4243	4313		1.01426	0.936609	0.993661	0.92393	1	1.36767	3.3233	4.77655	5.52298	6.1981	6.32805	6.47068	6.66878	6.72425	6.83518		2_o_-6	6.83518	5.06428
2	2	D	-6	t	737	718	753	773	718	1680	4664	7086	8806	9657	10138	10464	10724	10587	10990		1.02646	1	1.04875	1.0766	1	2.33983	6.49582	9.86908	12.2646	13.4499	14.1198	14.5738	14.9359	14.7451	15.3064		2_t_-6	15.3064	10.9646
2	3	D	-6	i	1056	940	972	1006	1004	1590	2532	3386	3796	4133	4471	4431	4383	4539	4555		1.05179	0.936255	0.968127	1.00199	1	1.58367	2.52191	3.37251	3.78088	4.11653	4.45319	4.41335	4.36554	4.52092	4.53685		2_i_-6	4.53685	3.46347
2	4	D	-6	z	759	846	779	856	886	1512	3312	5105	6122	6800	7128	7291	7498	7481	7835		0.856659	0.954853	0.879233	0.96614	1	1.70655	3.73815	5.76185	6.90971	7.67494	8.04515	8.22912	8.46275	8.44357	8.84312		2_z_-6	8.84312	6.46284
2	5	D	-6	q	1017	1000	1018	1100	1071	3733	11506	18338	22452	24726	25651	25599	26036	26532	26303		0.94958	0.933707	0.950514	1.02708	1	3.48553	10.7432	17.1223	20.9636	23.0868	23.9505	23.902	24.31	24.7731	24.5593		2_q_-6	24.7731	17.5583
2	6	D	-6	15	359	356	365	382	339	791	1917	3062	3621	4030	4170	4318	4325	4388	4458		1.059	1.05015	1.0767	1.12684	1	2.33333	5.65487	9.03245	10.6814	11.8879	12.3009	12.7375	12.7581	12.944	13.1504		2_15_-6	13.1504	9.46295
2	7	D	-6	12	521	572	553	599	607	866	2292	3978	4920	5577	5872	5940	6323	6361	6354		0.85832	0.942339	0.911038	0.98682	1	1.42669	3.77595	6.55354	8.10544	9.18781	9.67381	9.78583	10.4168	10.4794	10.4679		2_12_-6	10.4794	7.60253
2	8	D	-6	13	626	717	620	686	636	1172	4322	7771	9337	10678	11226	11633	11941	12028	11829		0.984277	1.12736	0.974843	1.07862	1	1.84277	6.7956	12.2186	14.6808	16.7893	17.6509	18.2909	18.7752	18.9119	18.5991		2_13_-6	18.9119	13.4759
2	9	D	-6	s+	486	481	519	489	489	670	1143	1543	1870	1926	2011	2090	2086	2217	2214		0.993865	0.98364	1.06135	1	1	1.37014	2.33742	3.15542	3.82413	3.93865	4.11247	4.27403	4.26585	4.53374	4.52761		2_s+_-6	4.53374	3.4613
2	10	D	-6	endoS	386	330	348	335	413	417	510	635	726	744	752	814	824	818	804		0.934625	0.799031	0.842615	0.811138	1	1.00969	1.23487	1.53753	1.75787	1.80145	1.82082	1.97094	1.99516	1.98063	1.94673		2_endoS_-6	1.99516	1.69314
2	1	E	-7	o	714	683	620	615	573	749	1244	1912	2762	3646	3812	4071	4304	4466	4445		1.24607	1.19197	1.08202	1.0733	1	1.30716	2.17103	3.33682	4.82024	6.363	6.65271	7.10471	7.51134	7.79407	7.75742		2_o_-7	7.79407	5.73216
2	2	E	-7	t	612	669	714	752	794	1633	3823	6060	7878	9078	9724	9918	10234	10527	10564		0.770781	0.842569	0.899244	0.947103	1	2.05668	4.81486	7.63224	9.92191	11.4332	12.2469	12.4912	12.8892	13.2582	13.3048		2_t_-7	13.3048	9.57045
2	3	E	-7	i	1023	1011	936	1021	1101	1327	2081	2759	3346	3826	3953	4195	4359	4211	4384		0.929155	0.918256	0.850136	0.927339	1	1.20527	1.8901	2.5059	3.03906	3.47502	3.59037	3.81017	3.95913	3.8247	3.98183		2_i_-7	3.98183	3.07689
2	4	E	-7	z	928	978	1004	1042	1058	1597	3010	4516	5740	6766	7345	7678	8055	7775	8070		0.877127	0.924386	0.94896	0.984877	1	1.50945	2.84499	4.26843	5.42533	6.39509	6.94234	7.25709	7.61342	7.34877	7.6276		2_z_-7	7.6276	5.61621
2	5	E	-7	q	1157	1165	1149	1186	1273	3667	9955	16959	22163	25945	27003	27586	27893	28424	28108		0.908877	0.915161	0.902592	0.931658	1	2.8806	7.82011	13.3221	17.4101	20.381	21.2121	21.6701	21.9112	22.3284	22.0801		2_q_-7	22.3284	15.8555
2	6	E	-7	15	359	381	333	395	350	828	1812	2946	3583	3998	4192	4411	4432	4578	4289		1.02571	1.08857	0.951429	1.12857	1	2.36571	5.17714	8.41714	10.2371	11.4229	11.9771	12.6029	12.6629	13.08	12.2543		2_15_-7	13.08	9.41388
2	7	E	-7	12	597	547	517	572	607	806	1888	3106	4070	4946	5465	5824	6005	6174	6051		0.983526	0.901153	0.85173	0.942339	1	1.32784	3.11038	5.11697	6.70511	8.14827	9.00329	9.59473	9.89292	10.1713	9.9687		2_12_-7	10.1713	7.38796
2	8	E	-7	13	570	584	671	674	704	1104	2450	5397	7737	9564	10246	10523	10702	10873	11626		0.809659	0.829545	0.953125	0.957386	1	1.56818	3.48011	7.66619	10.9901	13.5852	14.554	14.9474	15.2017	15.4446	16.5142		2_13_-7	16.5142	11.8059
2	9	E	-7	s+	471	468	506	532	516	606	889	1219	1415	1680	1761	1881	1942	1871	2017		0.912791	0.906977	0.98062	1.03101	1	1.17442	1.72287	2.3624	2.74225	3.25581	3.41279	3.64535	3.76357	3.62597	3.90891		2_s+_-7	3.90891	3.0261
2	10	E	-7	endoS	329	385	372	318	342	357	513	529	565	614	690	705	680	725	670		0.961988	1.12573	1.08772	0.929825	1	1.04386	1.5	1.54678	1.65205	1.79532	2.01754	2.0614	1.9883	2.11988	1.95906		2_endoS_-7	2.11988	1.78001
2	1	F	-8	o	643	618	621	597	581	682	695	792	1046	1244	1522	1684	1887	1892	2063		1.10671	1.06368	1.06885	1.02754	1	1.17384	1.19621	1.36317	1.80034	2.14114	2.61962	2.89845	3.24785	3.25645	3.55077		2_o_-8	3.55077	2.77665
2	2	F	-8	t	698	776	727	782	741	839	1102	1526	2314	3423	4044	4861	5446	5717	5965		0.94197	1.04723	0.981107	1.05533	1	1.13225	1.48718	2.05938	3.12281	4.61943	5.45749	6.56005	7.34953	7.71525	8.04993		2_t_-8	8.04993	5.91037
2	3	F	-8	i	953	962	951	1017	981	1176	1388	1508	1819	1868	1961	2099	2218	2389	2421		0.971458	0.980632	0.969419	1.0367	1	1.19878	1.41488	1.53721	1.85423	1.90418	1.99898	2.13965	2.26096	2.43527	2.46789		2_i_-8	2.46789	2.02241
2	4	F	-8	z	802	843	962	996	876	1154	1451	1934	2518	3123	3610	3779	4109	4352	4476		0.915525	0.962329	1.09817	1.13699	1	1.31735	1.65639	2.20776	2.87443	3.56507	4.121	4.31393	4.69064	4.96804	5.10959		2_z_-8	5.10959	3.86238
2	5	F	-8	q	1186	1155	1160	1201	1269	2691	5300	7815	10193	13307	14988	16343	17703	18378	18507		0.934594	0.910165	0.914106	0.946414	1	2.12057	4.17652	6.15839	8.03231	10.4862	11.8109	12.8786	13.9504	14.4823	14.5839		2_q_-8	14.5839	10.4614
2	6	F	-8	15	397	349	414	419	407	817	1415	1951	2606	3296	3564	3676	3978	4021	4101		0.97543	0.857494	1.0172	1.02948	1	2.00737	3.47666	4.79361	6.40295	8.09828	8.75676	9.03194	9.77396	9.87961	10.0762		2_15_-8	10.0762	7.32167
2	7	F	-8	12	498	558	573	557	596	745	968	1246	1763	2269	2859	3177	3413	3785	3939		0.83557	0.936242	0.961409	0.934564	1	1.25	1.62416	2.0906	2.95805	3.80705	4.79698	5.33054	5.72651	6.35067	6.60906		2_12_-8	6.60906	4.90679
2	8	F	-8	13	579	570	615	582	597	910	1404	2078	3166	4647	5408	6193	6558	7027	7318		0.969849	0.954774	1.03015	0.974874	1	1.52429	2.35176	3.48074	5.30318	7.78392	9.05863	10.3735	10.9849	11.7705	12.258		2_13_-8	12.258	8.84132
2	9	F	-8	s+	522	472	460	479	479	486	560	541	732	782	909	1023	1065	1112	1246		1.08977	0.985386	0.960334	1	1	1.01461	1.1691	1.12944	1.52818	1.63257	1.8977	2.1357	2.22338	2.3215	2.60125		2_s+_-8	2.60125	2.11529
2	10	F	-8	endoS	396	408	335	400	412	404	358	378	454	467	495	544	603	520	534		0.961165	0.990291	0.813107	0.970874	1	0.980583	0.868932	0.917476	1.10194	1.1335	1.20146	1.32039	1.46359	1.26214	1.29612		2_endoS_-8	1.46359	1.3229
2	1	G	-9	o	606	547	577	530	523	557	558	534	597	575	592	548	580	580	633		1.1587	1.04589	1.10325	1.01338	1	1.06501	1.06692	1.02103	1.14149	1.09943	1.13193	1.0478	1.10899	1.10899	1.21033		2_o_-9	1.21033	1.14649
2	2	G	-9	t	677	699	712	714	736	749	742	749	680	844	795	752	718	830	810		0.919837	0.949728	0.967391	0.970109	1	1.01766	1.00815	1.01766	0.923913	1.14674	1.08016	1.02174	0.975543	1.12772	1.10054		2_t_-9	1.14674	1.10221
2	3	G	-9	i	929	980	981	1003	1022	1019	1093	1097	1059	1124	1047	1043	1084	1061	1140		0.909002	0.958904	0.959883	0.981409	1	0.997065	1.06947	1.07339	1.0362	1.0998	1.02446	1.02055	1.06067	1.03816	1.11546		2_i_-9	1.11546	1.08042
2	4	G	-9	z	906	1050	946	979	963	920	990	885	942	829	884	958	969	981	1001		0.94081	1.09034	0.982347	1.01661	1	0.955348	1.02804	0.919003	0.978193	0.860852	0.917965	0.994808	1.00623	1.01869	1.03946		2_z_-9	1.03946	1.02748
2	5	G	-9	q	1144	1279	1270	1258	1321	1438	1542	1491	1613	1810	1709	1847	1882	1845	2033		0.866011	0.968206	0.961393	0.952309	1	1.08857	1.1673	1.12869	1.22104	1.37017	1.29372	1.39818	1.42468	1.39667	1.53899		2_q_-9	1.53899	1.37541
2	6	G	-9	15	304	305	323	342	314	410	473	481	504	645	557	595	630	637	692		0.968153	0.971338	1.02866	1.08917	1	1.30573	1.50637	1.53185	1.6051	2.05414	1.77389	1.8949	2.00637	2.02866	2.20382		2_15_-9	2.20382	1.83848
2	7	G	-9	12	561	539	534	598	571	599	585	621	637	595	585	690	656	663	697		0.982487	0.943958	0.935201	1.04729	1	1.04904	1.02452	1.08757	1.11559	1.04203	1.02452	1.20841	1.14886	1.16112	1.22067		2_12_-9	1.22067	1.1537
2	8	G	-9	13	584	586	616	642	646	726	715	744	732	802	854	813	856	883	880		0.904025	0.907121	0.95356	0.993808	1	1.12384	1.10681	1.1517	1.13313	1.24149	1.32198	1.25851	1.32508	1.36687	1.36223		2_13_-9	1.36687	1.25553
2	9	G	-9	s+	422	486	475	470	496	482	507	519	513	502	522	538	447	496	512		0.850806	0.979839	0.957661	0.947581	1	0.971774	1.02218	1.04637	1.03427	1.0121	1.05242	1.08468	0.90121	1	1.03226		2_s+_-9	1.08468	1.05898
2	10	G	-9	endoS	382	418	394	365	397	371	378	395	396	373	412	390	384	395	432		0.962217	1.0529	0.992443	0.919395	1	0.934509	0.952141	0.994962	0.997481	0.939547	1.03778	0.982368	0.967254	0.994962	1.08816		2_endoS_-9	1.08816	1.06141
2	1	H	-10	o	512	466	443	436	437	457	405	497	502	497	505	490	498	512	545		1.17162	1.06636	1.01373	0.997712	1	1.04577	0.926773	1.1373	1.14874	1.1373	1.15561	1.12128	1.13959	1.17162	1.24714		2_o_-10	1.24714	1.17214
2	2	H	-10	t	704	719	676	639	693	642	709	696	711	691	744	775	695	712	755		1.01587	1.03752	0.975469	0.922078	1	0.926407	1.02309	1.00433	1.02597	0.997114	1.07359	1.11833	1.00289	1.02742	1.08947		2_t_-10	1.11833	1.08242
2	3	H	-10	i	757	874	839	858	856	876	903	849	859	898	930	851	908	943	909		0.884346	1.02103	0.98014	1.00234	1	1.02336	1.05491	0.991822	1.0035	1.04907	1.08645	0.994159	1.06075	1.10164	1.06192		2_i_-10	1.10164	1.07079
2	4	H	-10	z	860	924	859	894	898	908	870	904	897	878	845	848	838	827	831		0.957684	1.02895	0.95657	0.995546	1	1.01114	0.96882	1.00668	0.998886	0.977728	0.94098	0.944321	0.933185	0.920935	0.92539		2_z_-10	1.01114	1.00776
2	5	H	-10	q	1114	1123	1048	1053	1143	1199	1248	1323	1221	1233	1242	1283	1395	1308	1287		0.974628	0.982502	0.916885	0.92126	1	1.04899	1.09186	1.15748	1.06824	1.07874	1.08661	1.12248	1.22047	1.14436	1.12598		2_q_-10	1.22047	1.15356
2	6	H	-10	15	349	338	351	307	317	300	366	381	401	357	382	336	337	410	352		1.10095	1.06625	1.10726	0.968454	1	0.946372	1.15457	1.20189	1.26498	1.12618	1.20505	1.05994	1.06309	1.29338	1.11041		2_15_-10	1.29338	1.20434
2	7	H	-10	12	523	550	513	581	504	516	536	582	680	587	640	578	610	534	565		1.0377	1.09127	1.01786	1.15278	1	1.02381	1.06349	1.15476	1.34921	1.16468	1.26984	1.14683	1.21032	1.05952	1.12103		2_12_-10	1.34921	1.24323
2	8	H	-10	13	640	639	603	671	681	720	754	764	731	717	635	700	721	723	655		0.939794	0.938326	0.885463	0.985316	1	1.05727	1.1072	1.12188	1.07342	1.05286	0.932452	1.0279	1.05874	1.06167	0.961821		2_13_-10	1.12188	1.08489
2	9	H	-10	s+	433	439	377	357	456	404	485	460	451	451	444	549	492	510	497		0.949561	0.962719	0.826754	0.782895	1	0.885965	1.0636	1.00877	0.989035	0.989035	0.973684	1.20395	1.07895	1.11842	1.08991		2_s+_-10	1.20395	1.14205
2	10	H	-10	endoS	397	358	333	394	386	366	387	385	339	400	339	386	364	355	350		1.0285	0.927461	0.862694	1.02073	1	0.948187	1.00259	0.997409	0.878238	1.03627	0.878238	1	0.943005	0.919689	0.906736		2_endoS_-10	1.03627	1.02526
Bradykinin Replicate 3	20170207	to top
Replicate	Row	Column	log10[BL] (M)	GsX	0	2.2	4.4	6.6	8.8	13.5667	15.7667	17.9667	20.1667	22.3667	24.5667	26.7667	28.9667	31.1667	33.3667		0	2.2	4.4	6.6	8.8	13.5667	15.7667	17.9667	20.1667	22.3667	24.5667	26.7667	28.9667	31.1667	33.3667
3	1	A	none	endoS	895	904	762	771	742	813	811	680	767	735	707	697	657	651	692		1.2062	1.21833	1.02695	1.03908	1	1.09569	1.09299	0.916442	1.03369	0.990566	0.95283	0.939353	0.885445	0.877358	0.932615		3_endoS_none	1.09569	1.16188
3	2	A	none	s+	808	768	725	636	567	626	693	640	629	633	617	544	585	597	573		1.42504	1.3545	1.27866	1.12169	1	1.10406	1.22222	1.12875	1.10935	1.1164	1.08818	0.959436	1.03175	1.05291	1.01058		3_s+_none	1.22222	1.37595
3	3	A	none	i	1545	1463	1347	1327	1339	1347	1455	1430	1335	1407	1269	1239	1295	1230	1169		1.15385	1.09261	1.00597	0.991038	1	1.00597	1.08663	1.06796	0.997013	1.05078	0.947722	0.925317	0.96714	0.918596	0.87304		3_i_none	1.08663	1.14656
3	4	A	none	o	1216	1248	1138	1075	1052	1174	1154	1182	1135	1095	1126	1183	1126	1034	1024		1.15589	1.18631	1.08175	1.02186	1	1.11597	1.09696	1.12357	1.0789	1.04087	1.07034	1.12452	1.07034	0.98289	0.973384		3_o_none	1.12452	1.21067
3	5	A	none	t	1304	1326	1251	1105	1132	1231	1212	1168	1209	1143	1096	1195	1082	1024	1012		1.15194	1.17138	1.10512	0.976148	1	1.08746	1.07067	1.0318	1.06802	1.00972	0.968198	1.05565	0.95583	0.904594	0.893993		3_t_none	1.08746	1.14796
3	6	A	none	z	1218	1260	1195	1123	1084	1153	1212	975	1088	967	1044	1066	934	1002	932		1.12362	1.16236	1.1024	1.03598	1	1.06365	1.11808	0.899446	1.00369	0.892066	0.9631	0.983395	0.861624	0.924354	0.859779		3_z_none	1.11808	1.19977
3	7	A	none	q	1438	1402	1364	1294	1331	1354	1469	1262	1441	1403	1374	1265	1319	1325	1243		1.08039	1.05334	1.02479	0.972201	1	1.01728	1.10368	0.948159	1.08264	1.05409	1.03231	0.950413	0.990984	0.995492	0.933884		3_q_none	1.10368	1.17541
3	8	A	none	12	1452	1404	1356	1360	1333	1399	1384	1465	1419	1561	1316	1275	1317	1265	1325		1.08927	1.05326	1.01725	1.02026	1	1.04951	1.03826	1.09902	1.06452	1.17104	0.987247	0.956489	0.987997	0.948987	0.993998		3_12_none	1.17104	1.28937
3	9	A	none	13	1585	1551	1595	1413	1538	1550	1567	1518	1425	1530	1523	1427	1323	1345	1330		1.03056	1.00845	1.03706	0.918726	1	1.0078	1.01886	0.986996	0.926528	0.994798	0.990247	0.927828	0.860208	0.874512	0.864759		3_13_none	1.01886	1.0319
3	10	A	none	15	1924	1946	1888	1877	1778	1846	1872	1889	1824	1858	1745	1723	1689	1560	1620		1.08211	1.09449	1.06187	1.05568	1	1.03825	1.05287	1.06243	1.02587	1.04499	0.98144	0.969066	0.949944	0.87739	0.911136		3_15_none	1.06243	1.10562
3	1	B	-4	endoS	983	914	845	791	750	917	1151	1195	1243	1184	1207	1096	1176	1169	1176		1.31067	1.21867	1.12667	1.05467	1	1.22267	1.53467	1.59333	1.65733	1.57867	1.60933	1.46133	1.568	1.55867	1.568		3_endoS_-4	1.65733	2.11207
3	2	B	-4	s+	832	838	752	698	667	810	1026	1098	1143	1229	930	1031	998	1077	1004		1.24738	1.25637	1.12744	1.04648	1	1.21439	1.53823	1.64618	1.71364	1.84258	1.3943	1.54573	1.49625	1.61469	1.50525		3_s+_-4	1.84258	2.42547
3	3	B	-4	i	1434	1363	1330	1290	1274	1450	2692	3172	3436	3343	3417	3453	3312	3431	3345		1.12559	1.06986	1.04396	1.01256	1	1.13815	2.11303	2.4898	2.69702	2.62402	2.6821	2.71036	2.59969	2.69309	2.62559		3_i_-4	2.71036	3.89358
3	4	B	-4	o	1184	1293	1193	1112	1082	1268	2410	3173	3215	3148	3047	3026	3264	3073	3207		1.09427	1.19501	1.10259	1.02773	1	1.1719	2.22736	2.93253	2.97135	2.90943	2.81608	2.79667	3.01664	2.84011	2.96396		3_o_-4	3.01664	4.41174
3	5	B	-4	t	1242	1209	1257	1171	1204	1335	3446	5075	5545	5846	5800	5919	5849	6018	5944		1.03156	1.00415	1.04402	0.972591	1	1.1088	2.86213	4.21512	4.60548	4.85548	4.81728	4.91611	4.85797	4.99834	4.93688		3_t_-4	4.99834	7.76438
3	6	B	-4	z	1229	1174	1215	1148	1180	1208	2363	2970	3129	3201	3200	3162	3190	3169	2967		1.04153	0.994915	1.02966	0.972881	1	1.02373	2.00254	2.51695	2.65169	2.71271	2.71186	2.67966	2.70339	2.68559	2.51441		3_z_-4	2.71271	3.89756
3	7	B	-4	q	1458	1472	1528	1336	1454	1782	8420	13382	15332	16367	16845	16982	16835	16991	16874		1.00275	1.01238	1.05089	0.918845	1	1.22558	5.79092	9.20358	10.5447	11.2565	11.5853	11.6795	11.5784	11.6857	11.6052		3_q_-4	11.6857	19.078
3	8	B	-4	12	1350	1276	1386	1232	1313	1380	2953	3896	4299	4580	4576	4397	4311	4537	4637		1.02818	0.97182	1.0556	0.938309	1	1.05103	2.24905	2.96725	3.27418	3.48819	3.48515	3.34882	3.28332	3.45545	3.53161		3_12_-4	3.53161	5.28296
3	9	B	-4	13	1613	1644	1577	1605	1643	1710	5042	7948	9074	9681	10081	10301	10312	10228	10154		0.981741	1.00061	0.95983	0.976872	1	1.04078	3.06878	4.83749	5.52282	5.89227	6.13573	6.26963	6.27632	6.2252	6.18016		3_13_-4	6.27632	9.92647
3	10	B	-4	15	2073	2172	2031	1978	2005	2206	8638	12793	14764	15693	15677	15740	16026	16086	16093		1.03392	1.08329	1.01297	0.986534	1	1.10025	4.30823	6.38055	7.36359	7.82693	7.81895	7.85037	7.99302	8.02294	8.02643		3_15_-4	8.02643	12.8873
3	1	C	-5	endoS	1023	842	905	899	810	1007	1235	1338	1376	1182	1358	1264	1267	1254	1287		1.26296	1.03951	1.11728	1.10988	1	1.24321	1.52469	1.65185	1.69877	1.45926	1.67654	1.56049	1.5642	1.54815	1.58889		3_endoS_-5	1.69877	2.18217
3	2	C	-5	s+	851	834	815	757	769	845	1115	1244	1317	1367	1268	1207	1317	1287	1267		1.10663	1.08453	1.05982	0.984395	1	1.09883	1.44993	1.61769	1.71261	1.77763	1.64889	1.56957	1.71261	1.6736	1.64759		3_s+_-5	1.77763	2.3156
3	3	C	-5	i	1407	1341	1320	1392	1374	1550	2561	3377	3553	3696	3576	3569	3516	3628	3577		1.02402	0.975983	0.960699	1.0131	1	1.12809	1.8639	2.45779	2.58588	2.68996	2.60262	2.59753	2.55895	2.64047	2.60335		3_i_-5	2.68996	3.85906
3	4	C	-5	o	1198	1139	1167	1128	1050	1380	2482	3169	3324	3209	3162	3398	3191	3211	3304		1.14095	1.08476	1.11143	1.07429	1	1.31429	2.36381	3.0181	3.16571	3.05619	3.01143	3.23619	3.03905	3.0581	3.14667		3_o_-5	3.23619	4.78318
3	5	C	-5	t	1245	1314	1278	1244	1243	1431	3202	4797	5416	5498	5548	5632	5637	5751	5705		1.00161	1.05712	1.02816	1.0008	1	1.15125	2.57603	3.85921	4.3572	4.42317	4.4634	4.53097	4.535	4.62671	4.5897		3_t_-5	4.62671	7.13565
3	6	C	-5	z	1255	1314	1256	1187	1133	1352	2411	3056	3366	3436	3304	3344	3506	3261	3271		1.10768	1.15975	1.10856	1.04766	1	1.19329	2.12798	2.69726	2.97087	3.03266	2.91615	2.95146	3.09444	2.8782	2.88703		3_z_-5	3.09444	4.54337
3	7	C	-5	q	1369	1350	1302	1350	1274	2311	8805	13182	15555	16170	16846	17178	16424	16804	16584		1.07457	1.05965	1.02198	1.05965	1	1.81397	6.9113	10.3469	12.2096	12.6923	13.2229	13.4835	12.8917	13.19	13.0173		3_q_-5	13.4835	22.1196
3	8	C	-5	12	1284	1336	1330	1256	1249	1452	3319	4150	4464	4758	4854	4845	4871	4617	4596		1.02802	1.06966	1.06485	1.0056	1	1.16253	2.65733	3.32266	3.57406	3.80945	3.88631	3.8791	3.89992	3.69656	3.67974		3_12_-5	3.89992	5.90607
3	9	C	-5	13	1453	1459	1404	1431	1462	1897	5914	8100	9315	9779	10069	10137	10194	10218	10131		0.993844	0.997948	0.960328	0.978796	1	1.29754	4.04514	5.54036	6.37141	6.68878	6.88714	6.93365	6.97264	6.98906	6.92955		3_13_-5	6.98906	11.1323
3	10	C	-5	15	1931	1995	1873	1826	1733	2851	9677	13853	15698	16550	16931	16870	17195	16900	16805		1.11425	1.15118	1.08078	1.05366	1	1.64512	5.58396	7.99365	9.05828	9.54991	9.76976	9.73456	9.9221	9.75188	9.69706		3_15_-5	9.9221	16.0944
3	1	D	-6	endoS	899	884	860	766	781	932	1271	1212	1264	1316	1216	1219	1291	1244	1204		1.15109	1.13188	1.10115	0.980794	1	1.19334	1.6274	1.55186	1.61844	1.68502	1.55698	1.56082	1.65301	1.59283	1.54161		3_endoS_-6	1.68502	2.15891
3	2	D	-6	s+	907	824	827	815	838	941	1177	1323	1328	1329	1349	1216	1253	1351	1331		1.08234	0.983294	0.986874	0.972554	1	1.12291	1.40453	1.57876	1.58473	1.58592	1.60979	1.45107	1.49523	1.61217	1.58831		3_s+_-6	1.61217	2.03567
3	3	D	-6	i	1343	1542	1488	1391	1414	1729	2880	3341	3764	3621	3718	3676	3634	3697	3555		0.949788	1.09052	1.05233	0.983734	1	1.22277	2.03678	2.3628	2.66195	2.56082	2.62942	2.59972	2.57001	2.61457	2.51414		3_i_-6	2.66195	3.81168
3	4	D	-6	o	1121	1166	1103	1123	1115	1392	2230	2965	3114	3226	3058	3147	3180	3111	3202		1.00538	1.04574	0.989238	1.00717	1	1.24843	2	2.65919	2.79283	2.89327	2.7426	2.82242	2.85202	2.79013	2.87175		3_o_-6	2.89327	4.20303
3	5	D	-6	t	1258	1281	1255	1253	1154	1442	3102	4707	5214	5456	5744	5561	5820	5646	5898		1.09012	1.11005	1.08752	1.08579	1	1.24957	2.68804	4.07886	4.5182	4.7279	4.97747	4.81889	5.04333	4.89255	5.11092		3_t_-6	5.11092	7.95484
3	6	D	-6	z	1248	1216	1118	1182	1093	1287	2269	3173	3203	3227	3182	3218	3415	3309	3363		1.14181	1.11253	1.02287	1.08143	1	1.17749	2.07594	2.90302	2.93047	2.95242	2.91125	2.94419	3.12443	3.02745	3.07685		3_z_-6	3.12443	4.5941
3	7	D	-6	q	1397	1440	1363	1423	1370	2120	7902	12251	14699	15642	16335	16414	16755	16463	16310		1.01971	1.05109	0.994891	1.03869	1	1.54745	5.76788	8.94234	10.7292	11.4175	11.9234	11.981	12.2299	12.0168	11.9051		3_q_-6	12.2299	19.9988
3	8	D	-6	12	1354	1326	1372	1394	1303	1616	3126	4208	4714	4732	4883	4808	4996	5024	4924		1.03914	1.01765	1.05295	1.06984	1	1.24021	2.39908	3.22947	3.61781	3.63162	3.74751	3.68995	3.83423	3.85572	3.77897		3_12_-6	3.85572	5.83129
3	9	D	-6	13	1487	1461	1477	1482	1272	1758	4435	7117	8683	8960	9664	9847	9847	9919	9774		1.16903	1.14858	1.16116	1.16509	1	1.38208	3.48664	5.59513	6.82626	7.04403	7.59748	7.74135	7.74135	7.79796	7.68396		3_13_-6	7.79796	12.5008
3	10	D	-6	15	2115	2103	2011	2061	1937	2863	9545	14044	16384	17125	17776	17516	17979	17926	17782		1.09189	1.0857	1.0382	1.06402	1	1.47806	4.92772	7.25039	8.45844	8.84099	9.17708	9.04285	9.28188	9.25452	9.18018		3_15_-6	9.28188	15.0113
3	1	E	-7	endoS	862	826	741	779	717	807	936	944	1113	1112	1204	1108	1137	1159	1120		1.20223	1.15202	1.03347	1.08647	1	1.12552	1.30544	1.3166	1.5523	1.55091	1.67922	1.54533	1.58577	1.61646	1.56206		3_endoS_-7	1.67922	2.1491
3	2	E	-7	s+	884	882	840	833	823	821	974	1128	1213	1274	1301	1294	1323	1299	1323		1.07412	1.07169	1.02066	1.01215	1	0.99757	1.18348	1.3706	1.47388	1.548	1.5808	1.5723	1.60753	1.57837	1.60753		3_s+_-7	1.60753	2.02782
3	3	E	-7	i	1398	1469	1442	1353	1408	1624	2290	2717	3357	3171	3558	3377	3591	3442	3442		0.992898	1.04332	1.02415	0.960938	1	1.15341	1.62642	1.92969	2.38423	2.25213	2.52699	2.39844	2.55043	2.4446	2.4446		3_i_-7	2.55043	3.62301
3	4	E	-7	o	1232	1290	1194	1248	1203	1426	1881	2476	2958	3203	3190	3201	3196	3153	3252		1.02411	1.07232	0.992519	1.03741	1	1.18537	1.56359	2.05819	2.45885	2.66251	2.6517	2.66085	2.65669	2.62095	2.70324		3_o_-7	2.70324	3.88154
3	5	E	-7	t	1252	1224	1331	1208	1194	1483	2505	3735	4613	5002	5221	5528	5479	5548	5361		1.04858	1.02513	1.11474	1.01173	1	1.24204	2.09799	3.12814	3.86348	4.18928	4.3727	4.62982	4.58878	4.64657	4.48995		3_t_-7	4.64657	7.16925
3	6	E	-7	z	1101	1155	1154	1066	1061	1217	1712	2280	2834	2833	3035	3019	3013	3097	2980		1.0377	1.0886	1.08765	1.00471	1	1.14703	1.61357	2.14892	2.67107	2.67012	2.86051	2.84543	2.83977	2.91894	2.80867		3_z_-7	2.91894	4.24646
3	7	E	-7	q	1458	1349	1432	1411	1414	2030	5447	9764	12567	14300	15085	15388	15286	15394	15363		1.03112	0.954031	1.01273	0.997878	1	1.43564	3.85219	6.90523	8.88755	10.1132	10.6683	10.8826	10.8105	10.8868	10.8649		3_q_-7	10.8868	17.7265
3	8	E	-7	12	1467	1346	1505	1390	1292	1526	2103	3326	4039	4607	4749	4816	4968	4905	5007		1.13545	1.0418	1.16486	1.07585	1	1.18111	1.62771	2.5743	3.12616	3.56579	3.6757	3.72755	3.8452	3.79644	3.87539		3_12_-7	3.87539	5.86457
3	9	E	-7	13	1494	1536	1593	1526	1552	2003	3867	6222	7692	8886	9513	9421	9692	9866	9853		0.962629	0.989691	1.02642	0.983247	1	1.29059	2.49162	4.00902	4.95619	5.72552	6.12951	6.07023	6.24485	6.35696	6.34858		3_13_-7	6.35696	10.0629
3	10	E	-7	15	2122	1957	2050	1922	1892	2400	7114	12038	14594	15616	16561	16783	16922	16746	16418		1.12156	1.03436	1.08351	1.01586	1	1.2685	3.76004	6.36258	7.71353	8.2537	8.75317	8.87051	8.94397	8.85095	8.67759		3_15_-7	8.94397	14.4396
3	1	F	-8	endoS	901	866	967	833	811	900	812	876	960	861	917	990	883	974	1039		1.11097	1.06782	1.19236	1.02713	1	1.10974	1.00123	1.08015	1.18372	1.06165	1.1307	1.22072	1.08878	1.20099	1.28113		3_endoS_-8	1.28113	1.47562
3	2	F	-8	s+	885	860	863	825	840	931	813	927	914	986	1037	1085	1020	1058	1081		1.05357	1.02381	1.02738	0.982143	1	1.10833	0.967857	1.10357	1.0881	1.17381	1.23452	1.29167	1.21429	1.25952	1.2869		3_s+_-8	1.29167	1.49344
3	3	F	-8	i	1534	1521	1426	1533	1414	1590	1450	1802	1879	2187	2254	2432	2570	2524	2614		1.08487	1.07567	1.00849	1.08416	1	1.12447	1.02546	1.2744	1.32885	1.54668	1.59406	1.71994	1.81754	1.78501	1.84866		3_i_-8	1.84866	2.43575
3	4	F	-8	o	1223	1173	1112	1099	1078	1222	1234	1386	1571	1792	1847	1962	2208	2070	2168		1.13451	1.08813	1.03154	1.01948	1	1.13358	1.14471	1.28571	1.45733	1.66234	1.71336	1.82004	2.04824	1.92022	2.01113		3_o_-8	2.04824	2.7734
3	5	F	-8	t	1225	1164	1098	1181	1153	1258	1532	1760	2222	2520	2837	3021	3171	3150	3293		1.06245	1.00954	0.952298	1.02428	1	1.09107	1.32871	1.52645	1.92715	2.1856	2.46054	2.62012	2.75022	2.732	2.85603		3_t_-8	2.85603	4.14002
3	6	F	-8	z	1239	1196	1222	1282	1198	1293	1401	1500	1696	1907	2103	2175	2229	2234	2287		1.03422	0.998331	1.02003	1.07012	1	1.0793	1.16945	1.25209	1.41569	1.59182	1.75543	1.81553	1.8606	1.86477	1.90902		3_z_-8	1.90902	2.53787
3	7	F	-8	q	1392	1437	1465	1317	1448	1570	2244	3308	4974	6714	7951	9221	9802	10607	10678		0.961326	0.992403	1.01174	0.90953	1	1.08425	1.54972	2.28453	3.43508	4.63674	5.49102	6.36809	6.76934	7.32528	7.37431		3_q_-8	7.37431	11.784
3	8	F	-8	12	1289	1297	1303	1292	1325	1481	1523	1699	2094	2398	2751	2979	2980	3241	3166		0.97283	0.978868	0.983396	0.975094	1	1.11774	1.14943	1.28226	1.58038	1.80981	2.07623	2.2483	2.24906	2.44604	2.38943		3_12_-8	2.44604	3.4464
3	9	F	-8	13	1553	1622	1567	1461	1470	1810	2354	3298	4444	5429	5917	6566	6928	7248	7131		1.05646	1.1034	1.06599	0.993878	1	1.23129	1.60136	2.24354	3.02313	3.6932	4.02517	4.46667	4.71293	4.93061	4.85102		3_13_-8	4.93061	7.6498
3	10	F	-8	15	2247	2219	2185	2086	2081	2712	5074	8424	11218	12616	13917	14438	14902	15065	15172		1.07977	1.06631	1.04998	1.0024	1	1.30322	2.43825	4.04805	5.39068	6.06247	6.68765	6.93801	7.16098	7.23931	7.29073		3_15_-8	7.29073	11.6426
3	1	G	-9	endoS	873	883	850	823	716	835	750	716	789	746	726	757	795	753	700		1.21927	1.23324	1.18715	1.14944	1	1.1662	1.04749	1	1.10196	1.0419	1.01397	1.05726	1.11034	1.05168	0.977654		3_endoS_-9	1.1662	1.28118
3	2	G	-9	s+	969	954	891	887	847	959	929	936	797	822	838	893	908	888	823		1.14404	1.12633	1.05195	1.04723	1	1.13223	1.09681	1.10508	0.940968	0.970484	0.989374	1.05431	1.07202	1.04841	0.971665		3_s+_-9	1.13223	1.22371
3	3	G	-9	i	1431	1442	1335	1349	1311	1460	1454	1282	1302	1404	1408	1471	1367	1424	1504		1.09153	1.09992	1.01831	1.02899	1	1.11365	1.10908	0.977879	0.993135	1.07094	1.07399	1.12204	1.04272	1.08619	1.14722		3_i_-9	1.14722	1.24906
3	4	G	-9	o	1168	1294	1205	1126	1176	1220	1190	1231	1205	1199	1196	1272	1214	1280	1246		0.993197	1.10034	1.02466	0.957483	1	1.03741	1.0119	1.04677	1.02466	1.01956	1.01701	1.08163	1.03231	1.08844	1.05952		3_o_-9	1.08844	1.14961
3	5	G	-9	t	1089	1060	1075	1096	1043	1140	1156	1210	1222	1207	1257	1336	1390	1409	1466		1.0441	1.0163	1.03068	1.05081	1	1.093	1.10834	1.16012	1.17162	1.15724	1.20518	1.28092	1.33269	1.35091	1.40556		3_t_-9	1.40556	1.68613
3	6	G	-9	z	1086	1071	1137	1036	1065	1116	1147	1015	1015	1053	1074	1046	1108	1026	1052		1.01972	1.00563	1.06761	0.97277	1	1.04789	1.077	0.953052	0.953052	0.988732	1.00845	0.98216	1.04038	0.96338	0.987793		3_z_-9	1.077	1.13026
3	7	G	-9	q	1248	1261	1259	1262	1126	1446	1479	1681	1854	2047	2425	2605	2787	3079	3163		1.10835	1.11989	1.11812	1.12078	1	1.28419	1.3135	1.4929	1.64654	1.81794	2.15364	2.3135	2.47513	2.73446	2.80906		3_q_-9	2.80906	4.06056
3	8	G	-9	12	1319	1281	1209	1248	1186	1418	1302	1239	1386	1325	1418	1427	1519	1522	1506		1.11214	1.0801	1.01939	1.05228	1	1.19562	1.09781	1.04469	1.16863	1.1172	1.19562	1.2032	1.28078	1.28331	1.26981		3_12_-9	1.28331	1.47929
3	9	G	-9	13	1506	1456	1449	1402	1349	1478	1509	1663	1756	2008	2142	2288	2325	2405	2467		1.11638	1.07932	1.07413	1.03929	1	1.09563	1.11861	1.23277	1.3017	1.48851	1.58784	1.69607	1.7235	1.7828	1.82876		3_13_-9	1.82876	2.4021
3	10	G	-9	15	2091	2114	1965	1990	1982	2381	3106	3944	4541	5326	5750	6178	6422	6686	6821		1.05499	1.0666	0.991423	1.00404	1	1.20131	1.5671	1.98991	2.29112	2.68718	2.90111	3.11705	3.24016	3.37336	3.44147		3_15_-9	3.44147	5.13048
3	1	H	-10	endoS	937	815	889	773	722	827	751	758	730	753	711	732	724	708	743		1.29778	1.12881	1.2313	1.07064	1	1.14543	1.04017	1.04986	1.01108	1.04294	0.984765	1.01385	1.00277	0.980609	1.02909		3_endoS_-10	1.14543	1.24604
3	2	H	-10	s+	915	809	742	771	760	818	820	714	712	695	701	739	706	739	714		1.20395	1.06447	0.976316	1.01447	1	1.07632	1.07895	0.939474	0.936842	0.914474	0.922368	0.972368	0.928947	0.972368	0.939474		3_s+_-10	1.07895	1.13356
3	3	H	-10	i	1670	1701	1603	1581	1443	1627	1556	1573	1384	1446	1542	1395	1475	1555	1440		1.15731	1.17879	1.11088	1.09563	1	1.12751	1.07831	1.09009	0.959113	1.00208	1.06861	0.966736	1.02218	1.07762	0.997921		3_i_-10	1.12751	1.21572
3	4	H	-10	o	1297	1254	1190	1244	1189	1371	1215	1140	1168	1188	1106	1191	1116	1230	1058		1.09083	1.05467	1.00084	1.04626	1	1.15307	1.02187	0.958789	0.982338	0.999159	0.930193	1.00168	0.938604	1.03448	0.889823		3_o_-10	1.15307	1.25896
3	5	H	-10	t	1155	1126	1074	1041	1126	1145	1167	1080	1106	1157	1025	1043	1052	1126	1107		1.02575	1	0.953819	0.924512	1	1.01687	1.03641	0.959147	0.982238	1.02753	0.910302	0.926288	0.934281	1	0.983126		3_t_-10	1.03641	1.0616
3	6	H	-10	z	1339	1366	1276	1237	1192	1312	1289	1223	1105	1093	1029	1114	1096	1090	1201		1.12332	1.14597	1.07047	1.03775	1	1.10067	1.08138	1.02601	0.927013	0.916946	0.863255	0.934564	0.919463	0.91443	1.00755		3_z_-10	1.10067	1.17032
3	7	H	-10	q	1440	1454	1369	1341	1293	1385	1497	1462	1492	1639	1680	1705	1751	1731	1831		1.11369	1.12452	1.05878	1.03712	1	1.07115	1.15777	1.1307	1.15391	1.26759	1.2993	1.31864	1.35422	1.33875	1.41609		3_q_-10	1.41609	1.70393
3	8	H	-10	12	1453	1429	1415	1361	1335	1512	1369	1374	1384	1319	1442	1326	1401	1310	1436		1.08839	1.07041	1.05993	1.01948	1	1.13258	1.02547	1.02921	1.0367	0.988015	1.08015	0.993258	1.04944	0.981273	1.07566		3_12_-10	1.13258	1.22431
3	9	H	-10	13	1474	1403	1448	1368	1454	1487	1426	1446	1458	1450	1476	1549	1517	1517	1473		1.01376	0.964924	0.995873	0.940853	1	1.0227	0.980743	0.994498	1.00275	0.997249	1.01513	1.06534	1.04333	1.04333	1.01307		3_13_-10	1.06534	1.11054
3	10	H	-10	15	1885	1874	1801	1724	1794	1851	2130	2561	2695	2915	3101	2915	3171	3191	3257		1.05072	1.04459	1.0039	0.960981	1	1.03177	1.18729	1.42754	1.50223	1.62486	1.72854	1.62486	1.76756	1.77871	1.8155		3_15_-10	1.8155	2.37965
Bradykinin replicate 4	20170208	to top
Replicate	Row	Column	log10[BL] (M)	GsX	0	2.2	4.4	6.6	8.8	12.75	14.95	17.15	19.35	21.55	23.75	25.95	28.15	30.35	32.55		0	2.2	4.4	6.6	8.8	12.75	14.95	17.15	19.35	21.55	23.75	25.95	28.15	30.35	32.55
4	1	A	none	endoS	566	500	443	349	328	374	432	379	406	380	378	377	391	404	397		1.72561	1.52439	1.35061	1.06402	1	1.14024	1.31707	1.15549	1.2378	1.15854	1.15244	1.14939	1.19207	1.23171	1.21037		4_endoS_none	1.31707	1.23601
4	2	A	none	s+	704	693	596	543	497	578	601	581	576	560	587	566	585	598	627		1.4165	1.39437	1.1992	1.09256	1	1.16298	1.20926	1.16901	1.15895	1.12676	1.18109	1.13883	1.17706	1.20322	1.26157		4_s+_none	1.26157	1.1947
4	3	A	none	t	1149	1122	966	908	866	1036	1006	1020	1076	1084	1072	1063	1072	1017	1080		1.32679	1.29561	1.11547	1.0485	1	1.1963	1.16166	1.17783	1.24249	1.25173	1.23788	1.22748	1.23788	1.17436	1.24711		4_t_none	1.25173	1.18737
4	4	A	none	o	1283	1164	986	936	862	1043	1123	1107	1004	1120	1071	1087	1088	1098	1170		1.4884	1.35035	1.14385	1.08585	1	1.20998	1.30278	1.28422	1.16473	1.2993	1.24246	1.26102	1.26218	1.27378	1.35731		4_o_none	1.35731	1.26596
4	5	A	none	i	1426	1274	1134	991	951	1171	1209	1137	1175	1299	1173	1153	1163	1254	1233		1.49947	1.33964	1.19243	1.04206	1	1.23134	1.27129	1.19558	1.23554	1.36593	1.23344	1.21241	1.22292	1.31861	1.29653		4_i_none	1.36593	1.27238
4	6	A	none	q	1352	1352	1194	1051	915	1166	1221	1205	1233	1191	1247	1132	1290	1291	1142		1.4776	1.4776	1.30492	1.14863	1	1.27432	1.33443	1.31694	1.34754	1.30164	1.36284	1.23716	1.40984	1.41093	1.24809		4_q_none	1.41093	1.30587
4	7	A	none	z	1033	1070	952	844	798	970	876	921	866	872	929	915	832	868	859		1.29449	1.34085	1.19298	1.05764	1	1.21554	1.09774	1.15414	1.08521	1.09273	1.16416	1.14662	1.04261	1.08772	1.07644		4_z_none	1.21554	1.16043
4	8	A	none	12	1528	1367	1197	1027	1175	1212	1245	1308	1287	1333	1213	1343	1319	1403	1343		1.30043	1.1634	1.01872	0.874043	1	1.03149	1.05957	1.11319	1.09532	1.13447	1.03234	1.14298	1.12255	1.19404	1.14298		4_12_none	1.19404	1.14443
4	9	A	none	13	1837	1930	1752	1619	1596	1713	1930	1879	1871	1896	1943	2038	2107	2132	2151		1.151	1.20927	1.09774	1.01441	1	1.07331	1.20927	1.17732	1.17231	1.18797	1.21742	1.27694	1.32018	1.33584	1.34774		4_13_none	1.34774	1.25884
4	10	A	none	15	1277	1192	1120	925	991	1030	1201	1287	1289	1431	1308	1437	1454	1406	1554		1.2886	1.20283	1.13017	0.933401	1	1.03935	1.21191	1.29869	1.30071	1.444	1.31988	1.45005	1.4672	1.41877	1.56811		4_15_none	1.56811	1.42287
4	1	B	-4	endoS	532	458	397	405	372	649	961	1064	1119	1011	1045	1163	1168	1140	1147		1.43011	1.23118	1.0672	1.08871	1	1.74462	2.58333	2.86022	3.00806	2.71774	2.80914	3.12634	3.13978	3.06452	3.08333		4_endoS_-4	3.13978	2.59273
4	2	B	-4	s+	720	641	590	598	598	842	1381	1523	1644	1642	1636	1626	1723	1705	1664		1.20401	1.07191	0.986622	1	1	1.40803	2.30936	2.54682	2.74916	2.74582	2.73579	2.71906	2.88127	2.85117	2.78261		4_s+_-4	2.88127	2.40031
4	3	B	-4	t	1167	1148	1184	1131	1098	2885	7074	9178	10468	11334	11976	12004	12100	12360	12670		1.06284	1.04554	1.07832	1.03005	1	2.6275	6.44262	8.35883	9.5337	10.3224	10.9071	10.9326	11.02	11.2568	11.5392		4_t_-4	11.5392	8.84474
4	4	B	-4	o	1220	1046	1016	1009	974	1858	4751	6125	6804	6989	7049	7224	7387	7336	7385		1.25257	1.07392	1.04312	1.03593	1	1.9076	4.87782	6.2885	6.98563	7.17556	7.23717	7.41684	7.58419	7.53183	7.58214		4_o_-4	7.58419	5.90089
4	5	B	-4	i	1263	1189	1055	1046	1069	1593	4008	5271	5959	6215	6522	6426	6583	6834	6742		1.18148	1.11225	0.986904	0.978485	1	1.49018	3.7493	4.93078	5.57437	5.81384	6.10103	6.01123	6.15809	6.39289	6.30683		4_i_-4	6.39289	5.01416
4	6	B	-4	q	1303	1256	1265	1091	1042	3497	14772	21747	24678	26840	27501	28232	28593	28377	27866		1.25048	1.20537	1.21401	1.04702	1	3.35605	14.1766	20.8704	23.6833	25.7582	26.3925	27.094	27.4405	27.2332	26.7428		4_q_-4	27.4405	20.6808
4	7	B	-4	z	964	936	990	962	869	1325	4008	5568	6351	6646	7091	7159	7097	7162	7298		1.10932	1.0771	1.13924	1.10702	1	1.52474	4.6122	6.40736	7.3084	7.64787	8.15995	8.2382	8.16686	8.24166	8.39816		4_z_-4	8.39816	6.50676
4	8	B	-4	12	1246	1357	1196	1139	1108	1828	6141	8844	10071	10799	11476	11905	11776	11867	11962		1.12455	1.22473	1.07942	1.02798	1	1.64982	5.54242	7.98195	9.08935	9.74639	10.3574	10.7446	10.6282	10.7103	10.796		4_12_-4	10.796	8.2916
4	9	B	-4	13	1472	1512	1397	1461	1317	2344	10440	15613	18003	19404	19964	20532	20803	21087	21768		1.11769	1.14806	1.06074	1.10934	1	1.7798	7.92711	11.855	13.6697	14.7335	15.1587	15.59	15.7957	16.0114	16.5285		4_13_-4	16.5285	12.5585
4	10	B	-4	15	1660	1543	1592	1460	1439	2167	9357	13478	15932	17104	17369	17719	18179	18153	18297		1.15358	1.07227	1.10632	1.01459	1	1.50591	6.50243	9.36623	11.0716	11.886	12.0702	12.3134	12.6331	12.615	12.7151		4_15_-4	12.7151	9.72003
4	1	C	-5	endoS	538	563	466	379	395	681	1102	1142	1110	1203	1192	1301	1335	1375	1406		1.36203	1.42532	1.17975	0.959494	1	1.72405	2.78987	2.89114	2.81013	3.04557	3.01772	3.29367	3.37975	3.48101	3.55949		4_endoS_-5	3.55949	2.90514
4	2	C	-5	s+	764	731	616	662	627	967	1511	1726	1927	1916	1849	1971	1984	1950	2021		1.2185	1.16587	0.982456	1.05582	1	1.54226	2.40989	2.75279	3.07337	3.05582	2.94896	3.14354	3.16427	3.11005	3.22329		4_s+_-5	3.22329	2.65489
4	3	C	-5	t	1165	1085	1212	1084	1093	3005	7144	9304	10628	11482	11716	12176	12010	12149	12369		1.06587	0.992681	1.10887	0.991766	1	2.74931	6.53614	8.51235	9.7237	10.505	10.7191	11.14	10.9881	11.1153	11.3166		4_t_-5	11.3166	8.67905
4	4	C	-5	o	1000	957	911	937	919	1781	4508	6028	6928	7128	7458	7562	7565	7618	7721		1.08814	1.04135	0.991295	1.01959	1	1.93798	4.90533	6.5593	7.53863	7.75626	8.11534	8.22851	8.23177	8.28945	8.40152		4_o_-5	8.40152	6.50927
4	5	C	-5	i	1386	1312	1273	1244	1266	2054	4680	5953	6750	7036	7259	7553	7659	7625	7758		1.09479	1.03633	1.00553	0.982622	1	1.62243	3.69668	4.70221	5.33175	5.55766	5.73381	5.96603	6.04976	6.02291	6.12796		4_i_-5	6.12796	4.81696
4	6	C	-5	q	1177	1211	1250	1167	1180	4455	16293	23401	27011	29126	29648	29818	30951	30674	30511		0.997458	1.02627	1.05932	0.988983	1	3.77542	13.8076	19.8314	22.8907	24.6831	25.1254	25.2695	26.2297	25.9949	25.8568		4_q_-5	26.2297	19.7795
4	7	C	-5	z	1065	1210	1059	1067	993	1801	4562	6109	6790	7293	7443	7923	7804	8076	7763		1.07251	1.21853	1.06647	1.07452	1	1.8137	4.59416	6.15206	6.83787	7.34441	7.49547	7.97885	7.85901	8.13293	7.81772		4_z_-5	8.13293	6.30934
4	8	C	-5	12	1303	1232	1191	1160	1188	2167	6674	9269	10692	11354	12090	12257	12399	12739	12844		1.0968	1.03704	1.00253	0.976431	1	1.82407	5.61785	7.80219	9	9.55724	10.1768	10.3173	10.4369	10.7231	10.8114		4_12_-5	10.8114	8.30308
4	9	C	-5	13	1878	1862	1982	1854	1747	4296	14585	20594	23669	25434	26154	27312	27056	27277	27622		1.07499	1.06583	1.13452	1.06125	1	2.45907	8.3486	11.7882	13.5484	14.5587	14.9708	15.6337	15.4871	15.6136	15.8111		4_13_-5	15.8111	12.0245
4	10	C	-5	15	1329	1423	1305	1314	1221	2974	9686	13458	14801	16128	16655	16839	17037	17282	17126		1.08845	1.16544	1.0688	1.07617	1	2.43571	7.93284	11.0221	12.122	13.2088	13.6405	13.7912	13.9533	14.154	14.0262		4_15_-5	14.154	10.7911
4	1	D	-6	endoS	466	407	381	382	371	703	902	1007	1109	1077	1134	1178	1136	1180	1240		1.25606	1.09704	1.02695	1.02965	1	1.89488	2.43127	2.71429	2.98922	2.90296	3.0566	3.1752	3.06199	3.18059	3.34232		4_endoS_-6	3.34232	2.74349
4	2	D	-6	s+	690	684	610	628	617	879	1340	1574	1782	1712	1818	1771	1787	1872	1922		1.11831	1.10859	0.988655	1.01783	1	1.42464	2.1718	2.55105	2.88817	2.77472	2.94652	2.87034	2.89627	3.03404	3.11507		4_s+_-6	3.11507	2.57434
4	3	D	-6	t	1114	1102	1057	960	1067	3127	6646	8681	9661	10595	10398	10994	11272	11110	11357		1.04405	1.0328	0.990628	0.899719	1	2.93065	6.22868	8.1359	9.05436	9.92971	9.74508	10.3037	10.5642	10.4124	10.6439		4_t_-6	10.6439	8.17833
4	4	D	-6	o	1173	1097	1021	1040	977	2198	4877	6573	7192	7554	7689	7898	8000	8064	8064		1.20061	1.12282	1.04504	1.06448	1	2.24974	4.99181	6.72774	7.36131	7.73183	7.87001	8.08393	8.18833	8.25384	8.25384		4_o_-6	8.25384	6.39934
4	5	D	-6	i	1199	1148	1084	1190	1151	2098	4470	5539	6316	6701	6942	7022	7241	7064	7487		1.0417	0.997394	0.94179	1.03388	1	1.82276	3.88358	4.81234	5.4874	5.82189	6.03128	6.10078	6.29105	6.13727	6.50478		4_i_-6	6.50478	5.09744
4	6	D	-6	q	1236	1267	1156	1056	1143	4710	16324	22834	26466	28156	29465	29588	30032	29506	29456		1.08136	1.10849	1.01137	0.923885	1	4.12073	14.2817	19.9773	23.1549	24.6334	25.7787	25.8863	26.2747	25.8145	25.7708		4_q_-6	26.2747	19.813
4	7	D	-6	z	961	1020	990	1023	992	1783	4288	5980	6505	6844	7117	7590	7681	7610	7720		0.96875	1.02823	0.997984	1.03125	1	1.79738	4.32258	6.02823	6.55746	6.89919	7.1744	7.65121	7.74294	7.67137	7.78226		4_z_-6	7.78226	6.04832
4	8	D	-6	12	1374	1323	1168	1216	1209	2366	6869	9961	11195	11846	13000	13152	13443	13466	13681		1.13648	1.09429	0.966088	1.00579	1	1.95699	5.68156	8.23904	9.25972	9.79818	10.7527	10.8784	11.1191	11.1381	11.316		4_12_-6	11.316	8.67861
4	9	D	-6	13	1800	1887	1686	1721	1765	3895	14078	20499	23652	25091	26504	26979	27566	27436	27633		1.01983	1.06912	0.955241	0.975071	1	2.2068	7.9762	11.6142	13.4006	14.2159	15.0164	15.2856	15.6181	15.5445	15.6561		4_13_-6	15.6561	11.9091
4	10	D	-6	15	1303	1300	1315	1225	1164	2834	9400	13407	15095	16362	16825	17102	17474	17307	17559		1.11942	1.11684	1.12973	1.05241	1	2.43471	8.0756	11.518	12.9682	14.0567	14.4545	14.6924	15.012	14.8686	15.0851		4_15_-6	15.0851	11.4841
4	1	E	-7	endoS	480	401	377	341	337	441	646	815	820	900	933	929	899	947	1020		1.42433	1.18991	1.11869	1.01187	1	1.30861	1.91691	2.4184	2.43323	2.67062	2.76855	2.75668	2.66766	2.81009	3.02671		4_endoS_-7	3.02671	2.50856
4	2	E	-7	s+	759	586	663	639	669	828	1196	1453	1403	1522	1630	1674	1676	1678	1775		1.13453	0.875934	0.991031	0.955157	1	1.23767	1.78774	2.1719	2.09716	2.27504	2.43647	2.50224	2.50523	2.50822	2.65321		4_s+_-7	2.65321	2.23056
4	3	E	-7	t	1151	1130	1157	1098	1183	2518	5428	7571	9211	9482	10596	10781	10783	11017	10992		0.97295	0.955199	0.978022	0.928149	1	2.12849	4.58833	6.39983	7.78614	8.01522	8.95689	9.11327	9.11496	9.31276	9.29163		4_t_-7	9.31276	7.18754
4	4	E	-7	o	1064	1009	1014	1013	1022	1596	2986	4387	5257	5922	6236	6382	6446	6842	6678		1.0411	0.98728	0.992172	0.991194	1	1.56164	2.92172	4.29256	5.14384	5.79452	6.10176	6.24462	6.30724	6.69472	6.53425		4_o_-7	6.69472	5.23882
4	5	E	-7	i	1205	1138	1148	1100	1200	1437	2861	3974	4748	5312	5655	5487	5748	5982	5918		1.00417	0.948333	0.956667	0.916667	1	1.1975	2.38417	3.31167	3.95667	4.42667	4.7125	4.5725	4.79	4.985	4.93167		4_i_-7	4.985	3.9662
4	6	E	-7	q	1348	1338	1209	1152	1305	3410	10592	17374	21582	23831	25611	26367	26809	27084	27078		1.03295	1.02529	0.926437	0.882759	1	2.61303	8.11648	13.3134	16.5379	18.2613	19.6253	20.2046	20.5433	20.754	20.7494		4_q_-7	20.754	15.7038
4	7	E	-7	z	871	942	922	891	889	1362	2861	4004	4967	5039	5533	5635	5698	5886	5727		0.979753	1.05962	1.03712	1.00225	1	1.53206	3.21822	4.50394	5.58718	5.66817	6.22385	6.33858	6.40945	6.62092	6.44207		4_z_-7	6.62092	5.18389
4	8	E	-7	12	1069	1045	1009	1037	1033	1817	4042	6464	7952	8818	9675	9951	10082	10590	10527		1.03485	1.01162	0.976767	1.00387	1	1.75895	3.91288	6.2575	7.69797	8.5363	9.36592	9.63311	9.75992	10.2517	10.1907		4_12_-7	10.2517	7.88643
4	9	E	-7	13	1770	1842	1692	1722	1751	3705	11193	17020	20386	22537	23361	24181	24778	25136	25204		1.01085	1.05197	0.966305	0.983438	1	2.11593	6.39235	9.72016	11.6425	12.8709	13.3415	13.8098	14.1508	14.3552	14.3941		4_13_-7	14.3941	10.9698
4	10	E	-7	15	1415	1458	1420	1367	1367	3049	8689	12389	14188	15106	15566	15887	16181	16313	16184		1.03511	1.06657	1.03877	1	1	2.23043	6.35625	9.06291	10.3789	11.0505	11.387	11.6218	11.8369	11.9334	11.8391		4_15_-7	11.9334	9.13821
4	1	F	-8	endoS	458	383	366	362	313	400	367	393	397	423	533	517	500	497	528		1.46326	1.22364	1.16933	1.15655	1	1.27796	1.17252	1.25559	1.26837	1.35144	1.70288	1.65176	1.59744	1.58786	1.6869		4_endoS_-8	1.70288	1.52318
4	2	F	-8	s+	693	667	632	597	626	633	701	719	752	812	939	958	1009	980	971		1.10703	1.0655	1.00958	0.953674	1	1.01118	1.11981	1.14856	1.20128	1.29712	1.5	1.53035	1.61182	1.5655	1.55112		4_s+_-8	1.61182	1.4554
4	3	F	-8	t	1176	1186	1041	1152	1200	1403	1603	2033	2396	2886	3183	3449	3669	3826	4075		0.98	0.988333	0.8675	0.96	1	1.16917	1.33583	1.69417	1.99667	2.405	2.6525	2.87417	3.0575	3.18833	3.39583		4_t_-8	3.39583	2.78332
4	4	F	-8	o	1130	1063	1101	1064	995	1214	1347	1496	1767	1972	2139	2373	2462	2612	2587		1.13568	1.06834	1.10653	1.06935	1	1.2201	1.35377	1.50352	1.77588	1.98191	2.14975	2.38492	2.47437	2.62513	2.6		4_o_-8	2.62513	2.20965
4	5	F	-8	i	1267	1351	1224	1248	1155	1409	1506	1750	1962	2391	2458	2699	2929	2960	3034		1.09697	1.1697	1.05974	1.08052	1	1.21991	1.3039	1.51515	1.6987	2.07013	2.12814	2.3368	2.53593	2.56277	2.62684		4_i_-8	2.62684	2.21093
4	6	F	-8	q	1319	1227	1133	1251	1171	2086	4220	7084	9768	12219	14031	15501	16779	17496	17947		1.12639	1.04782	0.967549	1.06832	1	1.78138	3.60376	6.04953	8.34159	10.4347	11.9821	13.2374	14.3288	14.9411	15.3262		4_q_-8	15.3262	11.6636
4	7	F	-8	z	983	1011	1055	1047	997	1120	1324	1571	2039	2264	2433	2795	2941	2912	3136		0.985958	1.01404	1.05817	1.05015	1	1.12337	1.32798	1.57573	2.04514	2.27081	2.44032	2.80341	2.94985	2.92076	3.14544		4_z_-8	3.14544	2.59694
4	8	F	-8	12	1245	1360	1262	1272	1242	1557	1948	2454	3280	3938	4568	4908	5353	5443	5804		1.00242	1.09501	1.0161	1.02415	1	1.25362	1.56844	1.97585	2.6409	3.17069	3.67794	3.95169	4.30998	4.38245	4.67311		4_12_-8	4.67311	3.73405
4	9	F	-8	13	1830	1801	1812	1800	1781	2312	3797	5801	7589	9174	10770	12100	12772	13708	13937		1.02751	1.01123	1.01741	1.01067	1	1.29815	2.13195	3.25716	4.26109	5.15104	6.04716	6.79394	7.17125	7.6968	7.82538		4_13_-8	7.82538	6.08042
4	10	F	-8	15	1432	1461	1474	1397	1417	2117	4796	7098	8919	10571	11542	12371	12690	13272	13251		1.01059	1.03105	1.04023	0.985886	1	1.494	3.38462	5.00917	6.29428	7.46013	8.14538	8.73042	8.95554	9.36627	9.35145		4_15_-8	9.36627	7.22737
4	1	G	-9	endoS	518	492	426	429	395	463	438	407	460	459	508	462	470	445	514		1.31139	1.24557	1.07848	1.08608	1	1.17215	1.10886	1.03038	1.16456	1.16203	1.28608	1.16962	1.18987	1.12658	1.30127		4_endoS_-9	1.30127	1.22424
4	2	G	-9	s+	733	661	703	685	653	717	666	658	665	697	676	761	739	763	761		1.12251	1.01225	1.07657	1.049	1	1.09801	1.01991	1.00766	1.01838	1.06738	1.03522	1.16539	1.1317	1.16845	1.16539		4_s+_-9	1.16845	1.12539
4	3	G	-9	t	1193	1109	1103	1099	1108	1193	1262	1248	1286	1223	1273	1390	1268	1381	1344		1.07671	1.0009	0.995487	0.991877	1	1.07671	1.13899	1.12635	1.16065	1.10379	1.14892	1.25451	1.1444	1.24639	1.213		4_t_-9	1.25451	1.18944
4	4	G	-9	o	1074	1035	1061	1065	1053	1080	1093	1100	1133	1191	1232	1252	1272	1180	1288		1.01994	0.982906	1.0076	1.0114	1	1.02564	1.03799	1.04463	1.07597	1.13105	1.16999	1.18898	1.20798	1.12061	1.22317		4_o_-9	1.22317	1.16612
4	5	G	-9	i	1379	1235	1320	1338	1303	1324	1334	1379	1394	1402	1376	1377	1387	1491	1473		1.05833	0.947813	1.01305	1.02686	1	1.01612	1.02379	1.05833	1.06984	1.07598	1.05602	1.05679	1.06447	1.14428	1.13047		4_i_-9	1.14428	1.1074
4	6	G	-9	q	995	1020	1037	1014	994	1123	1054	1231	1249	1268	1325	1395	1348	1453	1460		1.00101	1.02616	1.04326	1.02012	1	1.12978	1.06036	1.23843	1.25654	1.27565	1.333	1.40342	1.35614	1.46177	1.46881		4_q_-9	1.46881	1.34896
4	7	G	-9	z	1106	1212	1129	1100	1029	1149	1081	1158	1073	1077	1168	1195	1150	1154	1135		1.07483	1.17784	1.09718	1.069	1	1.11662	1.05053	1.12536	1.04276	1.04665	1.13508	1.16132	1.11759	1.12148	1.10301		4_z_-9	1.16132	1.12008
4	8	G	-9	12	1455	1455	1415	1332	1310	1493	1459	1429	1478	1670	1569	1633	1595	1647	1683		1.11069	1.11069	1.08015	1.01679	1	1.13969	1.11374	1.09084	1.12824	1.27481	1.19771	1.24656	1.21756	1.25725	1.28473		4_12_-9	1.28473	1.21194
4	9	G	-9	13	1957	1960	1961	1909	1833	2063	2274	2198	2250	2311	2382	2566	2647	2711	2539		1.06765	1.06929	1.06983	1.04146	1	1.12548	1.24059	1.19913	1.2275	1.26077	1.29951	1.39989	1.44408	1.479	1.38516		4_13_-9	1.479	1.35654
4	10	G	-9	15	1384	1406	1262	1185	1154	1493	1891	2214	2424	2471	2672	2597	2784	2862	2809		1.19931	1.21837	1.09359	1.02686	1	1.29376	1.63865	1.91854	2.10052	2.14125	2.31542	2.25043	2.41248	2.48007	2.43414		4_15_-9	2.48007	2.10168
4	1	H	-10	endoS	523	421	388	352	370	410	434	414	424	390	445	434	428	433	451		1.41351	1.13784	1.04865	0.951351	1	1.10811	1.17297	1.11892	1.14595	1.05405	1.2027	1.17297	1.15676	1.17027	1.21892		4_endoS_-10	1.21892	1.16295
4	2	H	-10	s+	677	645	646	624	612	640	665	627	671	626	613	642	650	638	662		1.10621	1.05392	1.05556	1.01961	1	1.04575	1.0866	1.02451	1.09641	1.02288	1.00163	1.04902	1.06209	1.04248	1.0817		4_s+_-10	1.09641	1.07176
4	3	H	-10	t	1133	1106	1003	1023	968	1151	1120	1067	1012	1169	1123	1116	1128	1177	1158		1.17045	1.14256	1.03616	1.05682	1	1.18905	1.15702	1.10227	1.04545	1.20764	1.16012	1.15289	1.16529	1.21591	1.19628		4_t_-10	1.21591	1.16071
4	4	H	-10	o	1130	1080	973	886	953	1092	1081	1105	1016	1048	1178	1212	1088	1160	1070		1.18573	1.13326	1.02099	0.929696	1	1.14586	1.13431	1.1595	1.06611	1.09969	1.2361	1.27177	1.14166	1.21721	1.12277		4_o_-10	1.27177	1.20229
4	5	H	-10	i	1352	1189	1173	1114	1183	1239	1261	1293	1215	1228	1283	1226	1194	1273	1224		1.14286	1.00507	0.991547	0.941674	1	1.04734	1.06593	1.09298	1.02705	1.03804	1.08453	1.03635	1.0093	1.07608	1.03466		4_i_-10	1.09298	1.06921
4	6	H	-10	q	1302	1250	1172	1246	1148	1332	1360	1350	1274	1276	1256	1478	1370	1331	1274		1.13415	1.08885	1.02091	1.08537	1	1.16028	1.18467	1.17596	1.10976	1.1115	1.09408	1.28746	1.19338	1.15941	1.10976		4_q_-10	1.28746	1.21397
4	7	H	-10	z	1222	1124	1055	1026	963	960	989	987	985	1058	976	947	1017	978	969		1.26895	1.16719	1.09553	1.06542	1	0.996885	1.027	1.02492	1.02285	1.09865	1.0135	0.983385	1.05607	1.01558	1.00623		4_z_-10	1.09865	1.07343
4	8	H	-10	12	1341	1266	1126	1128	1126	1250	1267	1294	1278	1309	1267	1367	1377	1270	1360		1.19094	1.12433	1	1.00178	1	1.11012	1.12522	1.1492	1.13499	1.16252	1.12522	1.21403	1.22291	1.12789	1.20782		4_12_-10	1.22291	1.16592
4	9	H	-10	13	1918	1862	1794	1668	1646	1915	1891	1771	1851	1908	1944	1928	1990	2013	1840		1.16525	1.13123	1.08991	1.01337	1	1.16343	1.14885	1.07594	1.12454	1.15917	1.18104	1.17132	1.20899	1.22296	1.11786		4_13_-10	1.22296	1.16596
4	10	H	-10	15	1323	1329	1256	1115	1147	1293	1281	1324	1231	1274	1300	1301	1384	1354	1406		1.15344	1.15867	1.09503	0.972101	1	1.12729	1.11683	1.15432	1.07323	1.11072	1.13339	1.13426	1.20663	1.18047	1.22581		4_15_-10	1.22581	1.16808
Rhodopsin replicate 1	20170206	to top
Replicate	Row	Column	GsX	log(photons/mm2)	1	2	3	4	5	6.65	7.65	8.65	9.65	10.65	11.65	12.65	13.65	14.65			1	2	3	4	5	6.65	7.65	8.65	9.65	10.65	11.65	12.65	13.65	14.65			concatenated label (replicate, GsX, stimulus)	Max
1	2	D	12	0	700	673	677	741	736	711	634	693	728	713	714	728	725	749			0.951087	0.914402	0.919837	1.00679	1	0.966033	0.861413	0.941576	0.98913	0.96875	0.970109	0.98913	0.985054	1.01766			1_12_0	1.01766			Figure 1C, Rhodopsin panel
1	4	D	12	11.06	654	608	561	658	640	628	642	555	693	675	701	687	658	701			1.02188	0.95	0.876563	1.02812	1	0.98125	1.00313	0.867188	1.08281	1.05469	1.09531	1.07344	1.02812	1.09531			1_12_11.06	1.09531			470nm Light - 14.1 log10(photons)		GsX
1	5	C	12	12.08	689	648	681	656	587	709	676	777	859	949	1097	1211	1205	1172			1.17376	1.10392	1.16014	1.11755	1	1.20784	1.15162	1.32368	1.46337	1.6167	1.86882	2.06303	2.05281	1.99659			1_12_12.08	2.06303					i	o	t	z	q	12	13
1	6	D	12	12.57	689	691	718	746	763	826	898	952	886	914	909	902	931	850			0.903014	0.905636	0.941022	0.97772	1	1.08257	1.17693	1.24771	1.16121	1.1979	1.19135	1.18218	1.22018	1.11402			1_12_12.57	1.24771			replicate	1	39.1993	23.9345	29.0876	28.5939	1.13344	2.61153	9.72502
1	7	C	12	13.03	737	700	812	791	786	922	1126	1196	1364	1229	1305	1143	1227	1122			0.937659	0.890585	1.03308	1.00636	1	1.17303	1.43257	1.52163	1.73537	1.56361	1.66031	1.4542	1.56107	1.42748			1_12_13.03	1.73537				2	42.0241	20.0294	23.7754	18.9203	1.02178	1.90601	5.85044
1	8	D	12	13.52	808	756	737	722	804	975	1488	1711	1742	1739	1722	1506	1396	1365			1.00498	0.940299	0.916667	0.89801	1	1.21269	1.85075	2.12811	2.16667	2.16294	2.14179	1.87313	1.73632	1.69776			1_12_13.52	2.16667				3	36.5163	34.3497	23.037	29.0249	1.11082	2.70747	10.1941
1	9	C	12	14.09	722	685	717	718	798	885	1351	1877	2084	1936	1809	1696	1423	1407			0.904762	0.858396	0.898496	0.899749	1	1.10902	1.69298	2.35213	2.61153	2.42607	2.26692	2.12531	1.78321	1.76316			1_12_14.09	2.61153
1	10	D	12	14.59	755	768	808	826	832	919	1365	1847	1966	2028	2003	1792	1620	1423			0.907452	0.923077	0.971154	0.992788	1	1.10457	1.64062	2.21995	2.36298	2.4375	2.40745	2.15385	1.94712	1.71034			1_12_14.59	2.4375
1	11	C	12	15.1	678	722	644	715	704	789	1098	1459	1622	1545	1431	1227	1214	1240			0.963068	1.02557	0.914773	1.01562	1	1.12074	1.55966	2.07244	2.30398	2.1946	2.03267	1.7429	1.72443	1.76136			1_12_15.1	2.30398			Figure 1D, rhodopsin panel
1	2	H	13	0	809	777	816	823	789	872	786	748	858	862	886	807	796	831			1.02535	0.984791	1.03422	1.04309	1	1.1052	0.996198	0.948035	1.08745	1.09252	1.12294	1.02281	1.00887	1.05323			1_13_0	1.12294
1	4	H	13	11.06	895	938	918	904	930	1020	1055	1025	1005	925	1004	1008	1009	1067			0.962366	1.0086	0.987097	0.972043	1	1.09677	1.13441	1.10215	1.08065	0.994624	1.07957	1.08387	1.08495	1.14731			1_13_11.06	1.14731				GsX	i	i	i	o	o	o	t
1	5	G	13	12.08	891	953	960	1046	1011	1154	1474	1491	1633	1552	1505	1448	1387	1434			0.881306	0.942631	0.949555	1.03462	1	1.14144	1.45796	1.47478	1.61523	1.53511	1.48863	1.43225	1.37191	1.4184			1_13_12.08	1.61523				replicate	1	2	3	1	2	3	1
#1	6	H	13	12.57	828	827	883	849	881	1136	2258	4143	6991	9452	12050	13686	14681	15717			0.939841	0.938706	1.00227	0.963678	1	1.28944	2.563	4.70261	7.9353	10.7287	13.6776	15.5346	16.664	17.84			#1_13_12.57	17.84			Log10(Photons)	0	1.14475	0.937993	0.970887	1.01224	1	1.03352	1.02231
1	7	G	13	13.03	798	812	857	895	890	1429	2684	3584	3809	4065	3665	3480	3169	2804			0.896629	0.91236	0.962921	1.00562	1	1.60562	3.01573	4.02697	4.27978	4.56742	4.11798	3.91011	3.56067	3.15056			1_13_13.03	4.56742				11.06	3.2665	1.77778	2.88329	1.45719	1.2103	1.52505	2.64058
1	8	H	13	13.52	806	764	763	840	854	1262	3632	5622	6787	6526	6436	5891	5384	4642			0.943794	0.894614	0.893443	0.983607	1	1.47775	4.25293	6.58314	7.94731	7.64169	7.5363	6.89813	6.30445	5.4356			1_13_13.52	7.94731				12.08	15.0858	10.1994	14.9262	4.64646	2.9185	7.31619	10.2607
1	9	G	13	14.09	925	965	941	1046	1011	1637	4830	7525	9352	9832	9564	9241	8199	7578			0.914936	0.9545	0.930762	1.03462	1	1.61919	4.77745	7.44313	9.25025	9.72502	9.45994	9.14045	8.10979	7.49555			1_13_14.09	9.72502				12.57	26.5019	21.0682	24.1153	9.80634	6.43498	14.0219	15.221
1	10	H	13	14.59	765	890	853	809	875	1129	3330	5706	7234	7627	7660	6841	6510	5920			0.874286	1.01714	0.974857	0.924571	1	1.29029	3.80571	6.52114	8.26743	8.71657	8.75429	7.81829	7.44	6.76571			1_13_14.59	8.75429				13.03	35.1936	27.7587	31.822	17.7264	10.5061	21.5182	25.2343
1	11	G	13	15.1	888	887	965	989	1038	1219	3450	5993	7342	7716	7185	6886	6233	5847			0.855491	0.854528	0.929672	0.952794	1	1.17437	3.3237	5.7736	7.07322	7.43353	6.92197	6.63391	6.00482	5.63295			1_13_15.1	7.43353				13.52	42.1961	40.9395	36.5647	23.2921	17.3943	30.2474	28.4582
1	2	B	i	0	975	911	872	929	829	913	928	878	869	903	915	866	949	869			1.17612	1.09891	1.05187	1.12063	1	1.10133	1.11942	1.05911	1.04825	1.08926	1.10374	1.04463	1.14475	1.04825			1_i_0	1.14475				14.09	39.1993	42.0241	36.5163	23.9345	20.0294	34.3497	29.0876
1	4	B	i	11.06	902	918	869	834	818	1477	2217	2672	2618	2552	2157	1852	1704	1505			1.10269	1.12225	1.06235	1.01956	1	1.80562	2.71027	3.2665	3.20049	3.1198	2.63692	2.26406	2.08313	1.83985			1_i_11.06	3.2665				14.59	41.4859	44.7203	34.1937	20.8963	19.6477	30.9461	25.5369
1	5	A	i	12.08	904	832	836	861	781	2680	6993	10423	11679	11782	11662	10856	9880	8553			1.15749	1.0653	1.07042	1.10243	1	3.4315	8.95391	13.3457	14.9539	15.0858	14.9321	13.9001	12.6504	10.9513			1_i_12.08	15.0858				15.1	36.8875	40.3736	31.5346	22.1389	20.3811	29.1181	25.5253
1	6	B	i	12.57	808	830	859	914	807	3495	10164	16215	19622	21367	21387	20652	19671	18558			1.00124	1.0285	1.06444	1.13259	1	4.33086	12.5948	20.0929	24.3147	26.4771	26.5019	25.5911	24.3755	22.9963			1_i_12.57	26.5019
1	7	A	i	13.03	818	850	800	781	785	2865	11245	18826	23877	26451	27626	27627	27063	26067			1.04204	1.0828	1.01911	0.994904	1	3.64968	14.3248	23.9822	30.4166	33.6955	35.1924	35.1936	34.4752	33.2064			1_i_13.03	35.1936
1	8	B	i	13.52	986	928	905	887	872	3464	13052	22919	29891	34073	36115	36446	36795	35426			1.13073	1.06422	1.03784	1.0172	1	3.97248	14.9679	26.2833	34.2787	39.0745	41.4163	41.7959	42.1961	40.6261			1_i_13.52	42.1961
1	9	A	i	14.09	745	785	779	742	818	2077	9790	18861	25456	28823	31079	31348	32065	31262			0.910758	0.959658	0.952323	0.90709	1	2.53912	11.9682	23.0575	31.1198	35.2359	37.9939	38.3227	39.1993	38.2176			1_i_14.09	39.1993
1	10	B	i	14.59	761	726	804	737	782	2110	9846	18684	25440	30073	31639	32442	32145	31737			0.973146	0.928389	1.02813	0.942455	1	2.69821	12.5908	23.8926	32.532	38.4565	40.4591	41.4859	41.1061	40.5844			1_i_14.59	41.4859
1	11	A	i	15.1	877	893	798	820	862	1501	8083	17366	24343	28811	30796	31797	31793	31109			1.0174	1.03596	0.925754	0.951276	1	1.7413	9.37703	20.1462	28.2401	33.4234	35.7262	36.8875	36.8828	36.0893			1_i_15.1	36.8875
1	2	F	z	0	955	1017	1023	1007	972	948	1002	983	891	938	956	890	895	874			0.98251	1.0463	1.05247	1.03601	1	0.975309	1.03086	1.01132	0.916667	0.965021	0.983539	0.915638	0.920782	0.899177			1_z_0	1.03086
1	4	F	z	11.06	934	917	934	949	997	1329	1897	2314	2406	2187	1991	1775	1595	1518			0.93681	0.919759	0.93681	0.951856	1	1.333	1.90271	2.32096	2.41324	2.19358	1.99699	1.78034	1.5998	1.52257			1_z_11.06	2.41324
1	5	E	z	12.08	909	955	1014	1001	1006	2640	6066	8592	10049	10336	9997	9139	8440	7676			0.903579	0.949304	1.00795	0.99503	1	2.62425	6.02982	8.54076	9.98907	10.2744	9.93738	9.08449	8.38966	7.63022			1_z_12.08	10.2744
1	6	F	z	12.57	845	850	974	1003	936	2776	7946	12579	15621	17141	17019	16509	15769	14175			0.902778	0.90812	1.0406	1.07158	1	2.96581	8.48932	13.4391	16.6891	18.313	18.1827	17.6378	16.8472	15.1442			1_z_12.57	18.313
1	7	E	z	13.03	883	983	990	1010	1059	3045	9427	15655	19601	21685	22338	22603	21926	21027			0.833805	0.928234	0.934844	0.95373	1	2.87535	8.90179	14.7828	18.509	20.4769	21.0935	21.3437	20.7044	19.8555			1_z_13.03	21.3437
1	8	F	z	13.52	758	916	1047	966	992	2552	9213	16065	21166	24418	26418	27107	26682	26223			0.764113	0.923387	1.05544	0.97379	1	2.57258	9.2873	16.1946	21.3367	24.6149	26.631	27.3256	26.8972	26.4345			1_z_13.52	27.3256
1	9	E	z	14.09	864	935	993	1091	1081	2515	9641	18013	24270	27877	30341	30638	30910	30138			0.79926	0.86494	0.918594	1.00925	1	2.32655	8.91859	16.6633	22.4514	25.7882	28.0675	28.3423	28.5939	27.8797			1_z_14.09	28.5939
1	10	F	z	14.59	931	1064	1066	1097	1101	2022	8487	17055	23033	27090	29570	30503	30788	30663			0.845595	0.966394	0.968211	0.996367	1	1.83651	7.70845	15.4905	20.9201	24.6049	26.8574	27.7048	27.9637	27.8501			1_z_14.59	27.9637
1	11	E	z	15.1	982	995	1047	1078	1070	1750	7915	15868	21960	25976	27803	29270	29394	28267			0.917757	0.929907	0.978505	1.00748	1	1.63551	7.3972	14.8299	20.5234	24.2766	25.9841	27.3551	27.471	26.4178			1_z_15.1	27.471
1	2	D	15	0	1199	1204	1248	1364	1240	1418	1339	1358	1336	1337	1330	1373	1417	1510			0.966935	0.970968	1.00645	1.1	1	1.14355	1.07984	1.09516	1.07742	1.07823	1.07258	1.10726	1.14274	1.21774			1_15_0	1.21774
1	4	D	15	11.06	1261	1377	1267	1337	1367	1387	1423	1384	1439	1449	1444	1405	1426	1470			0.922458	1.00732	0.926847	0.978054	1	1.01463	1.04097	1.01244	1.05267	1.05999	1.05633	1.0278	1.04316	1.07535			1_15_11.06	1.07535
1	5	C	15	12.08	1348	1275	1194	1269	1392	1389	1265	1378	1314	1360	1466	1306	1420	1515			0.968391	0.915948	0.857759	0.911638	1	0.997845	0.908764	0.989943	0.943966	0.977011	1.05316	0.938218	1.02011	1.08836			1_15_12.08	1.08836
1	6	D	15	12.57	1264	1222	1252	1355	1375	1439	1530	1474	1416	1541	1558	1527	1508	1530			0.919273	0.888727	0.910545	0.985455	1	1.04655	1.11273	1.072	1.02982	1.12073	1.13309	1.11055	1.09673	1.11273			1_15_12.57	1.13309
1	7	C	15	13.03	1371	1402	1337	1431	1534	1617	1566	1653	1642	1763	1644	1651	1712	1646			0.893742	0.91395	0.871578	0.932855	1	1.05411	1.02086	1.07757	1.0704	1.14928	1.07171	1.07627	1.11604	1.07301			1_15_13.03	1.14928
1	8	D	15	13.52	1230	1245	1263	1309	1355	1407	1554	1720	1783	1726	1784	1664	1712	1738			0.907749	0.918819	0.932103	0.966052	1	1.03838	1.14686	1.26937	1.31587	1.2738	1.31661	1.22804	1.26347	1.28266			1_15_13.52	1.31661
1	9	C	15	14.09	1232	1280	1388	1328	1360	1484	1714	1899	1947	1891	1865	1770	1712	1633			0.905882	0.941176	1.02059	0.976471	1	1.09118	1.26029	1.39632	1.43162	1.39044	1.37132	1.30147	1.25882	1.20074			1_15_14.09	1.43162
1	10	D	15	14.59	1343	1342	1363	1397	1297	1588	1682	1923	1932	1861	1909	1834	1920	1705			1.03547	1.0347	1.05089	1.0771	1	1.22436	1.29684	1.48265	1.48959	1.43485	1.47186	1.41403	1.48034	1.31457			1_15_14.59	1.48959
1	11	C	15	15.1	1334	1418	1446	1452	1512	1541	1630	1812	1949	1900	1860	1852	1801	1763			0.882275	0.937831	0.956349	0.960317	1	1.01918	1.07804	1.19841	1.28902	1.25661	1.23016	1.22487	1.19114	1.16601			1_15_15.1	1.28902
1	2	F	endoS	0	316	300	290	326	318	331	356	340	367	338	388	347	324	343			0.993711	0.943396	0.91195	1.02516	1	1.04088	1.1195	1.06918	1.15409	1.06289	1.22013	1.09119	1.01887	1.07862			1_endoS_0	1.22013
1	4	F	endoS	11.06	305	322	302	342	331	348	345	329	317	344	386	329	334	344			0.92145	0.97281	0.912387	1.03323	1	1.05136	1.0423	0.993958	0.957704	1.03927	1.16616	0.993958	1.00906	1.03927			1_endoS_11.06	1.16616
1	5	E	endoS	12.08	286	301	285	322	325	344	327	332	355	343	396	315	372	352			0.88	0.926154	0.876923	0.990769	1	1.05846	1.00615	1.02154	1.09231	1.05538	1.21846	0.969231	1.14462	1.08308			1_endoS_12.08	1.21846
1	6	F	endoS	12.57	267	283	289	293	316	310	302	290	322	307	315	306	296	356			0.844937	0.89557	0.914557	0.927215	1	0.981013	0.955696	0.917722	1.01899	0.971519	0.996835	0.968354	0.936709	1.12658			1_endoS_12.57	1.12658
1	7	E	endoS	13.03	330	336	313	304	304	318	343	347	323	309	307	335	336	343			1.08553	1.10526	1.02961	1	1	1.04605	1.12829	1.14145	1.0625	1.01645	1.00987	1.10197	1.10526	1.12829			1_endoS_13.03	1.14145
1	8	F	endoS	13.52	243	269	281	254	272	246	275	294	307	287	264	307	292	286			0.893382	0.988971	1.03309	0.933824	1	0.904412	1.01103	1.08088	1.12868	1.05515	0.970588	1.12868	1.07353	1.05147			1_endoS_13.52	1.12868
1	9	E	endoS	14.09	264	282	324	295	327	332	319	323	322	334	351	334	313	315			0.807339	0.862385	0.990826	0.902141	1	1.01529	0.975535	0.987768	0.984709	1.02141	1.07339	1.02141	0.957187	0.963303			1_endoS_14.09	1.07339
1	10	F	endoS	14.59	289	307	298	306	325	340	376	361	319	320	316	354	357	356			0.889231	0.944615	0.916923	0.941538	1	1.04615	1.15692	1.11077	0.981538	0.984615	0.972308	1.08923	1.09846	1.09538			1_endoS_14.59	1.15692
1	11	E	endoS	15.1	292	305	313	326	303	290	285	313	329	335	300	319	340	343			0.963696	1.0066	1.033	1.07591	1	0.957096	0.940594	1.033	1.08581	1.10561	0.990099	1.05281	1.12211	1.13201			1_endoS_15.1	1.13201
1	2	B	t	0	1072	1065	1036	1038	1031	1000	1024	993	1049	1043	1033	978	1030	1054			1.03977	1.03298	1.00485	1.00679	1	0.969932	0.99321	0.963143	1.01746	1.01164	1.00194	0.948594	0.99903	1.02231			1_t_0	1.02231
1	4	B	t	11.06	1009	1018	1041	1063	1035	1598	2228	2733	2717	2582	2484	2173	1985	1896			0.974879	0.983575	1.0058	1.02705	1	1.54396	2.15266	2.64058	2.62512	2.49469	2.4	2.09952	1.91787	1.83188			1_t_11.06	2.64058
1	5	A	t	12.08	972	964	1017	1023	959	2360	5879	8521	9840	9679	9646	9226	8454	7481			1.01356	1.00521	1.06048	1.06674	1	2.4609	6.13034	8.8853	10.2607	10.0928	10.0584	9.62044	8.81543	7.80083			1_t_12.08	10.2607
1	6	B	t	12.57	1020	1179	1084	1096	1154	3542	8483	13441	15928	17205	17565	16921	16076	14990			0.883882	1.02166	0.939341	0.94974	1	3.06932	7.35095	11.6473	13.8024	14.909	15.221	14.6629	13.9307	12.9896			1_t_12.57	15.221
1	7	A	t	13.03	868	946	931	999	862	2965	9427	15019	18936	20726	21752	21430	21386	20151			1.00696	1.09745	1.08005	1.15893	1	3.43968	10.9362	17.4234	21.9675	24.0441	25.2343	24.8608	24.8097	23.377			1_t_13.03	25.2343
1	8	B	t	13.52	938	1061	1098	1050	1041	3646	11048	18772	24208	27690	29081	29448	29625	28535			0.901057	1.01921	1.05476	1.00865	1	3.5024	10.6129	18.0327	23.2546	26.5994	27.9356	28.2882	28.4582	27.4111			1_t_13.52	28.4582
1	9	A	t	14.09	1054	1020	1044	957	982	2555	9703	17533	22642	25873	27663	28564	28092	27865			1.07332	1.0387	1.06314	0.974542	1	2.60183	9.88086	17.8544	23.057	26.3473	28.1701	29.0876	28.6069	28.3758			1_t_14.09	29.0876
1	10	B	t	14.59	1056	1045	1053	1077	1194	2857	10002	18103	24219	27840	29734	30419	30491	30162			0.884422	0.875209	0.88191	0.90201	1	2.3928	8.37688	15.1616	20.2839	23.3166	24.9028	25.4765	25.5369	25.2613			1_t_14.59	25.5369
1	11	A	t	15.1	968	1006	981	1002	1007	1851	7752	14965	20155	23439	25074	25246	25704	25162			0.961271	0.999007	0.974181	0.995035	1	1.83813	7.69811	14.861	20.0149	23.2761	24.8997	25.0705	25.5253	24.9871			1_t_15.1	25.5253
1	2	B	o	0	507	502	500	480	490	476	446	475	488	415	464	442	496	470			1.03469	1.02449	1.02041	0.979592	1	0.971429	0.910204	0.969388	0.995918	0.846939	0.946939	0.902041	1.01224	0.959184			1_o_0	1.01224
1	4	B	o	11.06	548	529	526	542	584	574	638	802	804	851	832	790	764	631			0.938356	0.905822	0.900685	0.928082	1	0.982877	1.09247	1.37329	1.37671	1.45719	1.42466	1.35274	1.30822	1.08048			1_o_11.06	1.45719
1	5	A	o	12.08	516	522	549	521	495	510	732	1510	2050	2223	2300	2104	1960	1720			1.04242	1.05455	1.10909	1.05253	1	1.0303	1.47879	3.05051	4.14141	4.49091	4.64646	4.25051	3.9596	3.47475			1_o_12.08	4.64646
1	6	B	o	12.57	472	497	568	557	568	584	1085	2864	4504	5236	5570	5229	5173	4675			0.830986	0.875	1	0.980634	1	1.02817	1.91021	5.04225	7.92958	9.21831	9.80634	9.20599	9.10739	8.23063			1_o_12.57	9.80634
1	7	A	o	13.03	561	564	499	526	519	552	1020	3601	6267	8150	8883	9019	9200	8447			1.08092	1.08671	0.961464	1.01349	1	1.06358	1.96532	6.93834	12.0751	15.7033	17.1156	17.3776	17.7264	16.2755			1_o_13.03	17.7264
1	8	B	o	13.52	503	625	542	600	534	554	1168	4246	8150	10654	11965	12438	12277	12077			0.941948	1.17041	1.01498	1.1236	1	1.03745	2.18727	7.95131	15.2622	19.9513	22.4064	23.2921	22.9906	22.6161			1_o_13.52	23.2921
1	9	A	o	14.09	568	518	533	546	550	470	955	4110	8356	11036	12913	13164	13127	12732			1.03273	0.941818	0.969091	0.992727	1	0.854545	1.73636	7.47273	15.1927	20.0655	23.4782	23.9345	23.8673	23.1491			1_o_14.09	23.9345
1	10	B	o	14.59	604	555	493	521	598	613	897	3779	7414	10136	11784	12385	12496	12178			1.01003	0.928094	0.824415	0.871237	1	1.02508	1.5	6.3194	12.398	16.9498	19.7057	20.7107	20.8963	20.3645			1_o_14.59	20.8963
1	11	A	o	15.1	510	483	568	537	511	504	720	3258	6594	9188	10790	11313	11175	10825			0.998043	0.945205	1.11155	1.05088	1	0.986301	1.409	6.37573	12.9041	17.9804	21.1155	22.1389	21.8689	21.184			1_o_15.1	22.1389
1	2	D	q	0	1336	1307	1351	1304	1319	1376	1328	1355	1390	1297	1389	1216	1378	1315			1.01289	0.990902	1.02426	0.988628	1	1.04321	1.00682	1.02729	1.05383	0.983321	1.05307	0.921911	1.04473	0.996967			1_q_0	1.05383
1	4	D	q	11.06	1333	1391	1465	1564	1494	1531	1587	1538	1431	1586	1522	1463	1451	1452			0.892236	0.931058	0.980589	1.04685	1	1.02477	1.06225	1.02945	0.957831	1.06158	1.01874	0.97925	0.971218	0.971888			1_q_11.06	1.06225
1	5	C	q	12.08	1523	1546	1512	1508	1576	1681	1640	1635	1582	1508	1674	1589	1668	1611			0.966371	0.980964	0.959391	0.956853	1	1.06662	1.04061	1.03744	1.00381	0.956853	1.06218	1.00825	1.05838	1.02221			1_q_12.08	1.06662
1	6	D	q	12.57	1274	1382	1355	1460	1472	1466	1445	1443	1538	1507	1476	1436	1520	1464			0.865489	0.938859	0.920516	0.991848	1	0.995924	0.981658	0.980299	1.04484	1.02378	1.00272	0.975543	1.03261	0.994565			1_q_12.57	1.04484
1	7	C	q	13.03	1185	1249	1265	1235	1362	1228	1291	1365	1303	1294	1318	1358	1361	1386			0.870044	0.917034	0.928781	0.906755	1	0.901615	0.947871	1.0022	0.956681	0.950073	0.967695	0.997063	0.999266	1.01762			1_q_13.03	1.01762
1	8	D	q	13.52	1423	1397	1418	1387	1465	1428	1568	1588	1537	1538	1530	1531	1585	1601			0.971331	0.953584	0.967918	0.946758	1	0.974744	1.07031	1.08396	1.04915	1.04983	1.04437	1.04505	1.08191	1.09283			1_q_13.52	1.09283
1	9	C	q	14.09	1223	1278	1372	1366	1259	1301	1383	1358	1382	1346	1305	1359	1427	1411			0.971406	1.01509	1.08975	1.08499	1	1.03336	1.09849	1.07863	1.0977	1.0691	1.03654	1.07943	1.13344	1.12073			1_q_14.09	1.13344
1	10	D	q	14.59	1439	1482	1525	1618	1577	1561	1608	1572	1507	1595	1480	1644	1659	1567			0.912492	0.939759	0.967026	1.026	1	0.989854	1.01966	0.996829	0.955612	1.01141	0.938491	1.04249	1.052	0.993659			1_q_14.59	1.052
1	11	C	q	15.1	1406	1341	1422	1450	1450	1436	1460	1413	1435	1367	1410	1448	1421	1450			0.969655	0.924828	0.98069	1	1	0.990345	1.0069	0.974483	0.989655	0.942759	0.972414	0.998621	0.98	1			1_q_15.1	1.0069
1	2	F	s+	0	297	298	285	299	299	305	312	299	292	303	299	337	297	294			0.993311	0.996656	0.953177	1	1	1.02007	1.04348	1	0.976589	1.01338	1	1.12709	0.993311	0.983278			1_s+_0	1.12709
1	4	F	s+	11.06	332	368	339	323	293	340	339	320	322	323	337	338	325	349			1.13311	1.25597	1.157	1.10239	1	1.16041	1.157	1.09215	1.09898	1.10239	1.15017	1.15358	1.10922	1.19113			1_s+_11.06	1.19113
1	5	E	s+	12.08	283	281	352	319	389	289	326	323	290	338	296	299	315	306			0.727506	0.722365	0.904884	0.820051	1	0.742931	0.838046	0.830334	0.745501	0.868895	0.760925	0.768638	0.809769	0.786632			1_s+_12.08	0.868895
1	6	F	s+	12.57	318	323	317	337	335	318	300	360	335	329	347	371	357	345			0.949254	0.964179	0.946269	1.00597	1	0.949254	0.895522	1.07463	1	0.98209	1.03582	1.10746	1.06567	1.02985			1_s+_12.57	1.10746
1	7	E	s+	13.03	216	276	259	242	281	255	309	265	252	272	284	297	280	276			0.768683	0.982206	0.921708	0.86121	1	0.907473	1.09964	0.94306	0.896797	0.967972	1.01068	1.05694	0.996441	0.982206			1_s+_13.03	1.09964
1	8	F	s+	13.52	278	292	314	266	304	317	299	318	298	360	317	330	332	297			0.914474	0.960526	1.03289	0.875	1	1.04276	0.983553	1.04605	0.980263	1.18421	1.04276	1.08553	1.09211	0.976974			1_s+_13.52	1.18421
1	9	E	s+	14.09	273	278	298	308	308	293	344	285	288	288	294	344	326	334			0.886364	0.902597	0.967532	1	1	0.951299	1.11688	0.925325	0.935065	0.935065	0.954545	1.11688	1.05844	1.08442			1_s+_14.09	1.11688
1	10	F	s+	14.59	243	241	302	245	256	235	283	261	271	254	292	257	263	279			0.949219	0.941406	1.17969	0.957031	1	0.917969	1.10547	1.01953	1.05859	0.992188	1.14062	1.00391	1.02734	1.08984			1_s+_14.59	1.14062
1	11	E	s+	15.1	307	283	276	279	284	311	342	279	279	272	326	300	292	291			1.08099	0.996479	0.971831	0.982394	1	1.09507	1.20423	0.982394	0.982394	0.957746	1.14789	1.05634	1.02817	1.02465			1_s+_15.1	1.20423
Rhodopsin replicate 2	20170207	to top
Replicate	Row	Column	GsX	log(photons/mm2)	0	1	2	3	4	5.5	6.5	7.5	8.5	9.5	10.5	11.5	12.5	13.5	14.5		0	1	2	3	4	5.5	6.5	7.5	8.5	9.5	10.5	11.5	12.5	13.5	14.5
2	5	A	s+	12.08	456	470	451	468	457	439	451	443	393	458	419	406	447	393	402		0.997812	1.02845	0.986871	1.02407	1	0.960613	0.986871	0.969365	0.859956	1.00219	0.916849	0.888403	0.978118	0.859956	0.87965		2_s+_12.08	1.00219
2	7	A	s+	13.03	418	390	400	384	395	367	353	415	404	397	408	370	350	379	365		1.05823	0.987342	1.01266	0.972152	1	0.929114	0.893671	1.05063	1.02278	1.00506	1.03291	0.936709	0.886076	0.959494	0.924051		2_s+_13.03	1.05063
2	9	A	s+	14.09	529	472	464	439	479	458	412	463	450	469	460	425	448	457	418		1.10438	0.985386	0.968685	0.916493	1	0.956159	0.860125	0.966597	0.939457	0.979123	0.960334	0.887265	0.935282	0.954071	0.872651		2_s+_14.09	0.979123
2	11	A	s+	15.1	547	480	544	540	489	495	462	412	506	476	454	419	452	475	472		1.11861	0.981595	1.11247	1.10429	1	1.01227	0.944785	0.842536	1.03476	0.973415	0.928425	0.856851	0.924335	0.97137	0.965235		2_s+_15.1	1.03476
2	2	B	s+	0	488	452	444	470	466	486	437	465	476	442	442	425	446	434	466		1.04721	0.969957	0.95279	1.00858	1	1.04292	0.937768	0.997854	1.02146	0.948498	0.948498	0.912017	0.957082	0.93133	1		2_s+_0	1.04292
2	4	B	s+	11.06	505	492	500	481	456	488	515	474	451	481	545	485	516	508	502		1.10746	1.07895	1.09649	1.05482	1	1.07018	1.12939	1.03947	0.989035	1.05482	1.19518	1.0636	1.13158	1.11404	1.10088		2_s+_11.06	1.19518
2	6	B	s+	12.57	406	450	418	382	391	444	480	410	437	388	429	462	447	372	369		1.03836	1.1509	1.06905	0.976982	1	1.13555	1.22762	1.04859	1.11765	0.992327	1.09719	1.18159	1.14322	0.951407	0.943734		2_s+_12.57	1.22762
2	8	B	s+	13.52	412	389	428	418	386	427	400	400	416	383	382	417	364	401	375		1.06736	1.00777	1.10881	1.0829	1	1.10622	1.03627	1.03627	1.07772	0.992228	0.989637	1.08031	0.943005	1.03886	0.971503		2_s+_13.52	1.10622
2	10	B	s+	14.59	457	404	419	442	407	414	431	427	473	432	436	424	452	404	420		1.12285	0.992629	1.02948	1.086	1	1.0172	1.05897	1.04914	1.16216	1.06143	1.07125	1.04177	1.11057	0.992629	1.03194		2_s+_14.59	1.16216
2	5	C	q	12.08	1735	1882	1751	1902	1742	1885	1848	1860	1732	1804	1761	1738	1815	1796	1766		0.995982	1.08037	1.00517	1.09185	1	1.08209	1.06085	1.06774	0.994259	1.03559	1.01091	0.997704	1.04191	1.031	1.01378		2_q_12.08	1.08209
2	7	C	q	13.03	1704	1682	1640	1770	1729	1798	1660	1798	1713	1693	1694	1747	1749	1731	1782		0.985541	0.972817	0.948525	1.02371	1	1.03991	0.960093	1.03991	0.990746	0.979179	0.979757	1.01041	1.01157	1.00116	1.03065		2_q_13.03	1.03991
2	9	C	q	14.09	1833	1856	1765	1866	1928	1825	1665	1789	1812	1790	1779	1775	1970	1829	1906		0.950726	0.962656	0.915456	0.967842	1	0.946577	0.863589	0.927905	0.939834	0.928423	0.922718	0.920643	1.02178	0.948651	0.988589		2_q_14.09	1.02178
2	11	C	q	15.1	1913	1916	1989	1914	2036	1919	1964	2053	1879	1892	1984	1954	1968	1911	2036		0.939587	0.941061	0.976916	0.940079	1	0.942534	0.964637	1.00835	0.922888	0.929273	0.97446	0.959725	0.966601	0.938605	1		2_q_15.1	1.00835
2	2	D	q	0	1856	1868	1785	1867	1870	1894	1864	1890	1826	1896	1832	1834	1726	1779	1872		0.992513	0.99893	0.954545	0.998396	1	1.01283	0.996791	1.0107	0.976471	1.0139	0.979679	0.980749	0.922995	0.951337	1.00107		2_q_0	1.0139
2	4	D	q	11.06	1798	1863	1758	1882	1833	1905	1796	1959	1888	1883	1897	1927	1887	1929	1842		0.980906	1.01637	0.959083	1.02673	1	1.03928	0.979815	1.06874	1.03001	1.02728	1.03492	1.05128	1.02946	1.05237	1.00491		2_q_11.06	1.06874
2	6	D	q	12.57	1918	1909	1922	1909	1842	1936	1866	1966	1868	1944	1878	1968	1980	2011	1840		1.04126	1.03637	1.04343	1.03637	1	1.05103	1.01303	1.06732	1.01412	1.05537	1.01954	1.0684	1.07492	1.09175	0.998914		2_q_12.57	1.09175
2	8	D	q	13.52	1679	1873	1710	1815	1906	1837	1817	1866	1885	1889	1882	1923	1858	1946	1870		0.880902	0.982686	0.897167	0.952256	1	0.963799	0.953305	0.979014	0.988982	0.991081	0.987408	1.00892	0.974816	1.02099	0.981112		2_q_13.52	1.02099
2	10	D	q	14.59	1930	1977	2027	1953	2085	2078	2056	1965	1903	2064	2115	2060	2064	1989	1850		0.925659	0.948201	0.972182	0.936691	1	0.996643	0.986091	0.942446	0.91271	0.989928	1.01439	0.98801	0.989928	0.953957	0.88729		2_q_14.59	1.01439
2	5	E	13	12.08	1150	1229	1328	1385	1366	1515	1572	1731	1662	1552	1374	1497	1494	1394	1458		0.841874	0.899707	0.972182	1.01391	1	1.10908	1.15081	1.2672	1.21669	1.13616	1.00586	1.0959	1.0937	1.0205	1.06735		2_13_12.08	1.2672
2	7	E	13	13.03	1120	1193	1125	1229	1203	1575	2624	3162	3279	2994	2717	2429	2145	1978	1792		0.931006	0.991687	0.935162	1.02161	1	1.30923	2.18121	2.62843	2.72569	2.48878	2.25852	2.01912	1.78304	1.64422	1.48961		2_13_13.03	2.72569
2	9	E	13	14.09	1087	1216	1243	1199	1257	1934	4486	6403	7354	6991	6620	5695	5029	4359	3820		0.864757	0.967383	0.988862	0.953858	1	1.53858	3.56881	5.09387	5.85044	5.56165	5.26651	4.53063	4.0008	3.46778	3.03898		2_13_14.09	5.85044
2	11	E	13	15.1	1319	1335	1367	1426	1422	1659	3657	5479	6230	6207	5495	4887	4341	3660	3128		0.927567	0.938819	0.961322	1.00281	1	1.16667	2.57173	3.85302	4.38115	4.36498	3.86428	3.43671	3.05274	2.57384	2.19972		2_13_15.1	4.38115
2	2	F	13	0	1454	1512	1467	1551	1446	1532	1463	1524	1429	1512	1354	1527	1459	1377	1446		1.00553	1.04564	1.01452	1.07261	1	1.05947	1.01176	1.05394	0.988243	1.04564	0.936376	1.05602	1.00899	0.952282	1		2_13_0	1.05947
2	4	F	13	11.06	1405	1286	1448	1458	1487	1455	1436	1470	1462	1524	1491	1507	1476	1468	1409		0.944855	0.864829	0.973773	0.980498	1	0.97848	0.965703	0.988568	0.983188	1.02488	1.00269	1.01345	0.992603	0.987223	0.947545		2_13_11.06	1.02488
2	6	F	13	12.57	1220	1107	1226	1239	1205	1579	2044	2255	2192	2207	1901	1744	1725	1582	1455		1.01245	0.918672	1.01743	1.02822	1	1.31037	1.69627	1.87137	1.81909	1.83154	1.57759	1.4473	1.43154	1.31286	1.20747		2_13_12.57	1.87137
2	8	F	13	13.52	1194	1233	1320	1246	1315	1791	3677	4842	5117	4949	4376	3910	3321	3013	2526		0.907985	0.937643	1.0038	0.947529	1	1.36198	2.7962	3.68213	3.89125	3.7635	3.32776	2.97338	2.52548	2.29125	1.92091		2_13_13.52	3.89125
2	10	F	13	14.59	1266	1225	1272	1359	1274	1740	3772	6099	6910	6586	6205	5685	4817	4204	3743		0.993721	0.961538	0.99843	1.06672	1	1.36578	2.96075	4.78728	5.42386	5.16954	4.87049	4.46232	3.781	3.29984	2.93799		2_13_14.59	5.42386
2	5	G	12	12.08	1433	1512	1543	1564	1518	1558	1618	1646	1635	1598	1610	1656	1656	1572	1527		0.944005	0.996047	1.01647	1.0303	1	1.02635	1.06588	1.08432	1.07708	1.0527	1.06061	1.09091	1.09091	1.03557	1.00593		2_12_12.08	1.09091
2	7	G	12	13.03	1457	1474	1556	1481	1534	1700	1903	2064	1977	1941	1877	1721	1747	1556	1735		0.949804	0.960887	1.01434	0.96545	1	1.10821	1.24055	1.3455	1.28879	1.26532	1.2236	1.1219	1.13885	1.01434	1.13103		2_12_13.03	1.3455
2	9	G	12	14.09	1475	1572	1478	1552	1532	1760	2512	2824	2920	2781	2443	2411	2143	2094	1850		0.962794	1.02611	0.964752	1.01305	1	1.14883	1.63969	1.84334	1.90601	1.81527	1.59465	1.57376	1.39883	1.36684	1.20757		2_12_14.09	1.90601
2	11	G	12	15.1	1602	1670	1529	1614	1593	1745	2143	2465	2619	2514	2325	2194	2027	1924	1846		1.00565	1.04834	0.959824	1.01318	1	1.09542	1.34526	1.54739	1.64407	1.57815	1.45951	1.37728	1.27244	1.20778	1.15882		2_12_15.1	1.64407
2	2	H	12	0	1659	1512	1549	1552	1420	1448	1580	1519	1470	1503	1521	1518	1455	1421	1474		1.16831	1.06479	1.09085	1.09296	1	1.01972	1.11268	1.06972	1.03521	1.05845	1.07113	1.06901	1.02465	1.0007	1.03803		2_12_0	1.11268
2	4	H	12	11.06	1568	1518	1615	1444	1475	1544	1448	1537	1570	1496	1434	1477	1436	1555	1554		1.06305	1.02915	1.09492	0.978983	1	1.04678	0.981695	1.04203	1.06441	1.01424	0.972203	1.00136	0.973559	1.05424	1.05356		2_12_11.06	1.06441
2	6	H	12	12.57	1571	1439	1510	1580	1456	1590	1629	1755	1721	1773	1635	1504	1554	1691	1595		1.07898	0.988324	1.03709	1.08516	1	1.09203	1.11882	1.20536	1.18201	1.21772	1.12294	1.03297	1.06731	1.1614	1.09547		2_12_12.57	1.21772
2	8	H	12	13.52	1504	1466	1603	1483	1491	1622	2095	2314	2499	2387	2145	1983	1897	1730	1694		1.00872	0.983233	1.07512	0.994634	1	1.08786	1.4051	1.55198	1.67606	1.60094	1.43863	1.32998	1.2723	1.1603	1.13615		2_12_13.52	1.67606
2	10	H	12	14.59	1413	1390	1424	1474	1469	1567	1992	2474	2481	2327	2113	1882	1831	1843	1729		0.961879	0.946222	0.969367	1.0034	1	1.06671	1.35602	1.68414	1.6889	1.58407	1.43839	1.28114	1.24643	1.25459	1.17699		2_12_14.59	1.6889
2	5	A	endoS	12.08	284	268	259	268	241	183	254	230	295	213	226	260	232	273	268		1.17842	1.11203	1.07469	1.11203	1	0.759336	1.05394	0.954357	1.22407	0.883817	0.937759	1.07884	0.962656	1.13278	1.11203		2_endoS_12.08	1.22407
2	7	A	endoS	13.03	262	261	265	237	207	251	209	265	181	219	220	229	206	201	234		1.2657	1.26087	1.28019	1.14493	1	1.21256	1.00966	1.28019	0.874396	1.05797	1.0628	1.10628	0.995169	0.971014	1.13043		2_endoS_13.03	1.28019
2	9	A	endoS	14.09	236	243	261	228	214	240	254	207	218	200	207	241	216	238	206		1.1028	1.13551	1.21963	1.06542	1	1.1215	1.18692	0.96729	1.01869	0.934579	0.96729	1.12617	1.00935	1.11215	0.962617		2_endoS_14.09	1.18692
2	11	A	endoS	15.1	303	278	291	269	243	255	217	229	226	208	213	219	195	245	229		1.24691	1.14403	1.19753	1.107	1	1.04938	0.893004	0.942387	0.930041	0.855967	0.876543	0.901235	0.802469	1.00823	0.942387		2_endoS_15.1	1.04938
2	2	B	endoS	0	341	352	335	255	225	218	291	242	273	241	275	209	298	212	236		1.51556	1.56444	1.48889	1.13333	1	0.968889	1.29333	1.07556	1.21333	1.07111	1.22222	0.928889	1.32444	0.942222	1.04889		2_endoS_0	1.32444
2	4	B	endoS	11.06	320	303	292	301	265	269	278	273	237	236	292	291	299	275	297		1.20755	1.1434	1.10189	1.13585	1	1.01509	1.04906	1.03019	0.89434	0.890566	1.10189	1.09811	1.1283	1.03774	1.12075		2_endoS_11.06	1.1283
2	6	B	endoS	12.57	325	293	275	267	276	314	277	260	256	238	272	290	262	230	228		1.17754	1.06159	0.996377	0.967391	1	1.13768	1.00362	0.942029	0.927536	0.862319	0.985507	1.05072	0.949275	0.833333	0.826087		2_endoS_12.57	1.13768
2	8	B	endoS	13.52	329	286	310	287	248	283	234	260	248	233	290	237	245	214	254		1.32661	1.15323	1.25	1.15726	1	1.14113	0.943548	1.04839	1	0.939516	1.16935	0.955645	0.987903	0.862903	1.02419		2_endoS_13.52	1.16935
2	10	B	endoS	14.59	291	294	251	239	232	245	278	263	243	251	273	231	284	265	247		1.25431	1.26724	1.0819	1.03017	1	1.05603	1.19828	1.13362	1.04741	1.0819	1.17672	0.99569	1.22414	1.14224	1.06466		2_endoS_14.59	1.22414
2	5	C	i	12.08	869	844	776	769	697	1845	5108	7099	7109	6586	5834	4851	4248	3479	3008		1.24677	1.2109	1.11334	1.1033	1	2.64706	7.32855	10.1851	10.1994	9.44907	8.37016	6.95983	6.09469	4.99139	4.31564		2_i_12.08	10.1994
2	7	C	i	13.03	805	775	683	684	663	2199	9460	15663	18096	18404	17335	16224	14607	12858	11351		1.21418	1.16893	1.03017	1.03167	1	3.31674	14.2685	23.6244	27.2941	27.7587	26.1463	24.4706	22.0317	19.3937	17.1207		2_i_13.03	27.7587
2	9	C	i	14.09	877	889	788	828	789	2125	12327	22868	29715	32847	33157	32591	30900	29236	26300		1.11153	1.12674	0.998733	1.04943	1	2.69328	15.6236	28.9835	37.6616	41.6312	42.0241	41.3067	39.1635	37.0545	33.3333		2_i_14.09	42.0241
2	11	C	i	15.1	862	854	821	733	704	1455	9551	19321	25190	27843	28423	27502	25908	24103	22317		1.22443	1.21307	1.16619	1.04119	1	2.06676	13.5668	27.4446	35.7812	39.5497	40.3736	39.0653	36.8011	34.2372	31.7003		2_i_15.1	40.3736
2	2	D	i	0	1030	1016	952	910	887	795	786	763	771	697	832	756	750	727	758		1.16122	1.14543	1.07328	1.02593	1	0.89628	0.886133	0.860203	0.869222	0.785795	0.937993	0.852311	0.845547	0.819617	0.854566		2_i_0	0.937993
2	4	D	i	11.06	886	939	884	845	819	1062	1395	1456	1416	1146	1039	876	835	755	807		1.08181	1.14652	1.07937	1.03175	1	1.2967	1.7033	1.77778	1.72894	1.39927	1.26862	1.0696	1.01954	0.921856	0.985348		2_i_11.06	1.77778
2	6	D	i	12.57	811	808	880	793	763	2368	9095	14182	16075	15510	14440	12716	11414	9817	8304		1.06291	1.05898	1.15334	1.03932	1	3.10354	11.9201	18.5872	21.0682	20.3277	18.9253	16.6658	14.9594	12.8663	10.8834		2_i_12.57	21.0682
2	8	D	i	13.52	947	932	831	817	744	2424	12454	21980	27993	30459	30095	29212	27573	25116	23159		1.27285	1.25269	1.11694	1.09812	1	3.25806	16.7392	29.543	37.625	40.9395	40.4503	39.2634	37.0605	33.7581	31.1277		2_i_13.52	40.9395
2	10	D	i	14.59	844	879	843	779	690	1650	11173	21334	27000	30028	30857	29862	28346	26014	24107		1.22319	1.27391	1.22174	1.12899	1	2.3913	16.1928	30.9188	39.1304	43.5188	44.7203	43.2783	41.0812	37.7014	34.9377		2_i_14.59	44.7203
2	5	E	15	12.08	1016	948	979	972	795	880	873	823	810	807	801	770	783	884	803		1.27799	1.19245	1.23145	1.22264	1	1.10692	1.09811	1.03522	1.01887	1.01509	1.00755	0.968553	0.984906	1.11195	1.01006		2_15_12.08	1.11195
2	7	E	15	13.03	993	977	889	894	892	926	956	971	837	846	883	853	870	958	927		1.11323	1.09529	0.996637	1.00224	1	1.03812	1.07175	1.08857	0.938341	0.94843	0.98991	0.956278	0.975336	1.07399	1.03924		2_15_13.03	1.08857
2	9	E	15	14.09	1124	1085	1095	1082	1042	1112	1132	1123	1222	1092	1002	987	934	929	994		1.07869	1.04127	1.05086	1.03839	1	1.06718	1.08637	1.07774	1.17274	1.04798	0.961612	0.947217	0.896353	0.891555	0.953935		2_15_14.09	1.17274
2	11	E	15	15.1	1191	1198	1219	1035	1166	1024	1136	1134	1125	1101	1018	977	954	962	1009		1.02144	1.02744	1.04545	0.88765	1	0.878216	0.974271	0.972556	0.964837	0.944254	0.87307	0.837907	0.818182	0.825043	0.865352		2_15_15.1	0.974271
2	2	F	15	0	1265	1240	1159	1112	1032	972	980	991	1047	857	934	923	966	973	948		1.22578	1.20155	1.12306	1.07752	1	0.94186	0.949612	0.960271	1.01453	0.830426	0.905039	0.89438	0.936047	0.942829	0.918605		2_15_0	1.01453
2	4	F	15	11.06	1177	1242	1114	1047	986	1017	930	938	907	904	909	903	1011	957	990		1.19371	1.25963	1.12982	1.06187	1	1.03144	0.943205	0.951318	0.919878	0.916836	0.921907	0.915822	1.02535	0.970588	1.00406		2_15_11.06	1.03144
2	6	F	15	12.57	1092	999	1050	1015	914	941	909	872	833	861	839	824	843	834	868		1.19475	1.093	1.1488	1.1105	1	1.02954	0.99453	0.954048	0.911379	0.942013	0.917943	0.901532	0.922319	0.912473	0.949672		2_15_12.57	1.02954
2	8	F	15	13.52	1048	1106	998	990	921	978	988	987	1094	963	978	895	959	902	1037		1.13789	1.20087	1.0836	1.07492	1	1.06189	1.07275	1.07166	1.18784	1.0456	1.06189	0.97177	1.04126	0.97937	1.12595		2_15_13.52	1.18784
2	10	F	15	14.59	1279	1208	1150	1081	1085	1069	1126	1160	1241	1160	1157	1066	929	1016	992		1.1788	1.11336	1.05991	0.996313	1	0.985253	1.03779	1.06912	1.14378	1.06912	1.06636	0.982488	0.856221	0.936406	0.914286		2_15_14.59	1.14378
2	5	A	t	12.08	1169	1043	1060	1022	941	1907	4614	6295	6662	6346	5820	5053	4335	3897	3373		1.2423	1.1084	1.12646	1.08608	1	2.02657	4.90329	6.68969	7.0797	6.74389	6.18491	5.36982	4.6068	4.14134	3.58448		2_t_12.08	7.0797
2	7	A	t	13.03	1181	1252	1207	1152	1151	2798	9735	15717	19537	20762	20544	19851	18391	17304	15503		1.02606	1.08775	1.04865	1.00087	1	2.43093	8.45786	13.6551	16.9739	18.0382	17.8488	17.2467	15.9783	15.0339	13.4692		2_t_13.03	18.0382
2	9	A	t	14.09	1504	1474	1411	1416	1425	2815	11926	21910	29252	32760	33683	33880	32772	31015	29208		1.05544	1.03439	0.990175	0.993684	1	1.97544	8.36912	15.3754	20.5277	22.9895	23.6372	23.7754	22.9979	21.7649	20.4968		2_t_14.09	23.7754
2	11	A	t	15.1	1595	1553	1578	1414	1509	2303	10500	20775	27236	30192	31581	31128	29186	27422	25572		1.05699	1.02916	1.04573	0.937044	1	1.52618	6.95825	13.7674	18.049	20.008	20.9284	20.6282	19.3413	18.1723	16.9463		2_t_15.1	20.9284
2	2	B	t	0	1225	1254	1279	1161	1130	1055	1241	1105	1091	1124	1063	1057	1100	1001	1079		1.08407	1.10973	1.13186	1.02743	1	0.933628	1.09823	0.977876	0.965487	0.99469	0.940708	0.935398	0.973451	0.885841	0.954867		2_t_0	1.09823
2	4	B	t	11.06	1280	1275	1242	1216	1275	1468	2021	2077	2076	1857	1675	1561	1434	1431	1368		1.00392	1	0.974118	0.953725	1	1.15137	1.5851	1.62902	1.62824	1.45647	1.31373	1.22431	1.12471	1.12235	1.07294		2_t_11.06	1.62902
2	6	B	t	12.57	1309	1283	1196	1294	1180	2842	8201	12557	14058	14202	14242	12969	11732	10604	9574		1.10932	1.08729	1.01356	1.09661	1	2.40847	6.95	10.6415	11.9136	12.0356	12.0695	10.9907	9.94237	8.98644	8.11356		2_t_12.57	12.0695
2	8	B	t	13.52	1579	1459	1366	1359	1312	3506	13311	22743	29357	32407	33829	32677	31383	29622	27137		1.20351	1.11204	1.04116	1.03582	1	2.67226	10.1456	17.3346	22.3758	24.7005	25.7843	24.9062	23.92	22.5777	20.6837		2_t_13.52	25.7843
2	10	B	t	14.59	1416	1433	1557	1486	1431	2833	12099	22676	30518	34268	35657	35113	34278	32419	30622		0.989518	1.0014	1.08805	1.03843	1	1.97973	8.45493	15.8463	21.3263	23.9469	24.9175	24.5374	23.9539	22.6548	21.399		2_t_14.59	24.9175
2	5	C	z	12.08	2506	2490	2634	2543	2602	4701	10102	14408	15984	15410	14083	13057	11647	10011	9013		0.963105	0.956956	1.0123	0.977325	1	1.80669	3.8824	5.53728	6.14297	5.92237	5.41238	5.01806	4.47617	3.84743	3.46387		2_z_12.08	6.14297
2	7	C	z	13.03	2726	2679	2806	2853	2807	5607	17228	28618	35323	38214	38972	37519	35364	32848	30034		0.971144	0.9544	0.999644	1.01639	1	1.99751	6.13751	10.1952	12.5839	13.6138	13.8839	13.3662	12.5985	11.7022	10.6997		2_z_13.03	13.8839
2	9	C	z	14.09	2661	2569	2688	2620	2749	4694	17331	32237	42470	47931	51553	52012	51031	49392	46738		0.967988	0.934522	0.97781	0.953074	1	1.70753	6.30447	11.7268	15.4493	17.4358	18.7534	18.9203	18.5635	17.9673	17.0018		2_z_14.09	18.9203
2	11	C	z	15.1	2441	2463	2522	2524	2639	3679	13897	26439	34962	40478	43107	42855	42103	40106	38523		0.924972	0.933308	0.955665	0.956423	1	1.39409	5.26601	10.0186	13.2482	15.3384	16.3346	16.2391	15.9541	15.1974	14.5976		2_z_15.1	16.3346
2	2	D	z	0	2259	2325	2316	2370	2352	2244	2280	2199	2148	2040	1932	1826	1900	1895	1852		0.960459	0.98852	0.984694	1.00765	1	0.954082	0.969388	0.934949	0.913265	0.867347	0.821429	0.776361	0.807823	0.805697	0.787415		2_z_0	0.969388
2	4	D	z	11.06	2298	2377	2528	2422	2346	2681	3389	3623	3299	3203	2969	2650	2462	2460	2297		0.97954	1.01321	1.07758	1.0324	1	1.1428	1.44459	1.54433	1.40622	1.3653	1.26556	1.12958	1.04945	1.04859	0.979113		2_z_11.06	1.54433
2	6	D	z	12.57	2509	2638	2652	2657	2637	5236	14226	22154	26207	26835	25803	24589	22227	19861	17939		0.95146	1.00038	1.00569	1.00758	1	1.98559	5.39477	8.40121	9.93819	10.1763	9.78498	9.32461	8.4289	7.53166	6.80281		2_z_12.57	10.1763
2	8	D	z	13.52	2391	2675	2527	2691	2590	5232	17509	30891	40067	44824	47533	46713	45793	43696	40473		0.923166	1.03282	0.975676	1.039	1	2.02008	6.76023	11.927	15.4699	17.3066	18.3525	18.0359	17.6807	16.871	15.6266		2_z_13.52	18.3525
2	10	D	z	14.59	2579	2743	2641	2620	2573	4289	15700	28907	38676	45009	47327	47236	46223	45029	42887		1.00233	1.06607	1.02643	1.01827	1	1.66693	6.10183	11.2347	15.0315	17.4928	18.3937	18.3583	17.9646	17.5006	16.6681		2_z_14.59	18.3937
2	5	E	o	12.08	805	851	806	713	773	1171	1834	2186	2256	2059	1823	1563	1299	1170	1037		1.0414	1.10091	1.04269	0.92238	1	1.51488	2.37257	2.82794	2.9185	2.66365	2.35834	2.02199	1.68047	1.51358	1.34153		2_o_12.08	2.9185
2	7	E	o	13.03	862	865	786	851	897	1738	5042	8301	9127	9424	8736	7998	6986	6369	5264		0.960981	0.964326	0.876254	0.948718	1	1.93757	5.62096	9.25418	10.175	10.5061	9.73913	8.91639	7.78818	7.10033	5.86845		2_o_13.03	10.5061
2	9	E	o	14.09	852	856	897	966	884	1771	7189	12853	16165	17706	17241	16396	14895	13944	12443		0.963801	0.968326	1.01471	1.09276	1	2.00339	8.13235	14.5396	18.2862	20.0294	19.5034	18.5475	16.8495	15.7738	14.0758		2_o_14.09	20.0294
2	11	E	o	15.1	869	925	855	903	795	1375	6060	11430	14812	15552	16203	15501	14474	12805	11648		1.09308	1.16352	1.07547	1.13585	1	1.72956	7.62264	14.3774	18.6314	19.5623	20.3811	19.4981	18.2063	16.1069	14.6516		2_o_15.1	20.3811
2	2	F	o	0	1068	1058	937	988	1009	934	1009	842	911	905	947	899	905	897	954		1.05847	1.04856	0.928642	0.979187	1	0.925669	1	0.83449	0.902874	0.896928	0.938553	0.890981	0.896928	0.888999	0.945491		2_o_0	1
2	4	F	o	11.06	736	720	780	747	699	778	788	846	824	845	759	726	636	655	681		1.05293	1.03004	1.11588	1.06867	1	1.11302	1.12732	1.2103	1.17883	1.20887	1.08584	1.03863	0.909871	0.937053	0.974249		2_o_11.06	1.2103
2	6	F	o	12.57	953	932	881	885	869	1484	3568	5041	5592	5223	4865	4152	3646	3188	2758		1.09666	1.0725	1.01381	1.01841	1	1.70771	4.10587	5.80092	6.43498	6.01036	5.59839	4.77791	4.19563	3.66858	3.17376		2_o_12.57	6.43498
2	8	F	o	13.52	992	958	943	918	880	1752	6639	11920	14564	15307	15205	14191	13265	12183	10853		1.12727	1.08864	1.07159	1.04318	1	1.99091	7.54432	13.5455	16.55	17.3943	17.2784	16.1261	15.0739	13.8443	12.333		2_o_13.52	17.3943
2	10	F	o	14.59	880	897	838	942	863	1505	6401	11952	15787	16749	16956	15963	14944	14097	12408		1.0197	1.0394	0.971031	1.09154	1	1.74392	7.41715	13.8494	18.2932	19.4079	19.6477	18.4971	17.3163	16.3349	14.3778		2_o_14.59	19.6477
Rhodopsin replicate 3	20170208	to top
Replicate	Row	Column	GsX	log(photons/mm2)	0	1	2	3	4	5.2	6.2	7.2	8.2	9.2	10.2	11.2	12.2	13.2	14.2		0	1	2	3	4	5.2	6.2	7.2	8.2	9.2	10.2	11.2	12.2	13.2	14.2
3	6	A	15	12.08	922	945	776	813	846	749	774	752	699	750	673	610	669	641	630		1.08983	1.11702	0.917258	0.960993	1	0.885343	0.914894	0.888889	0.826241	0.886525	0.795508	0.72104	0.79078	0.757683	0.744681		3_15_12.08	0.914894
3	8	A	15	13.03	933	1005	862	874	820	776	849	963	919	873	840	828	768	713	689		1.1378	1.22561	1.05122	1.06585	1	0.946341	1.03537	1.17439	1.12073	1.06463	1.02439	1.00976	0.936585	0.869512	0.840244		3_15_13.03	1.17439
3	10	A	15	14.09	880	866	875	813	833	785	994	1144	1267	1101	1025	897	832	731	697		1.05642	1.03962	1.05042	0.97599	1	0.942377	1.19328	1.37335	1.52101	1.32173	1.23049	1.07683	0.9988	0.877551	0.836735		3_15_14.09	1.52101
3	12	A	15	15.1	951	942	992	871	844	852	1026	1122	1179	1113	1138	1038	943	812	751		1.12678	1.11611	1.17536	1.03199	1	1.00948	1.21564	1.32938	1.39692	1.31872	1.34834	1.22986	1.1173	0.962085	0.88981		3_15_15.1	1.39692
3	3	B	15	0	1146	1096	1125	1093	1048	939	973	921	920	903	851	895	809	817	796		1.09351	1.0458	1.07347	1.04294	1	0.895992	0.928435	0.878817	0.877863	0.861641	0.812023	0.854008	0.771947	0.77958	0.759542		3_15_0	0.928435
3	5	B	15	11.06	1019	1042	993	995	893	959	894	874	781	768	776	777	693	757	751		1.1411	1.16685	1.11198	1.11422	1	1.07391	1.00112	0.978723	0.87458	0.860022	0.868981	0.870101	0.776036	0.847704	0.840985		3_15_11.06	1.07391
3	7	B	15	12.57	773	842	729	727	739	816	750	748	762	724	677	651	649	553	580		1.04601	1.13938	0.986468	0.983762	1	1.10419	1.01488	1.01218	1.03112	0.979702	0.916103	0.88092	0.878214	0.748309	0.784844		3_15_12.57	1.10419
3	9	B	15	13.52	891	797	805	763	801	772	928	1120	1015	964	925	859	818	752	655		1.11236	0.995006	1.00499	0.952559	1	0.963795	1.15855	1.39825	1.26717	1.2035	1.15481	1.07241	1.02122	0.938826	0.817728		3_15_13.52	1.39825
3	11	B	15	14.59	1086	998	945	939	937	975	1207	1400	1350	1408	1314	1197	1171	1113	955		1.15902	1.0651	1.00854	1.00213	1	1.04055	1.28815	1.49413	1.44077	1.50267	1.40235	1.27748	1.24973	1.18783	1.01921		3_15_14.59	1.50267
3	6	C	o	12.08	1521	1579	1465	1485	1458	2484	6027	9206	10571	10667	10116	9448	8261	7489	6512		1.04321	1.08299	1.0048	1.01852	1	1.7037	4.13374	6.31413	7.25034	7.31619	6.93827	6.48011	5.66598	5.13649	4.46639		3_o_12.08	7.31619
3	8	C	o	13.03	1732	1651	1690	1570	1677	3449	13123	23851	31104	34875	36086	35520	33556	31650	29535		1.0328	0.984496	1.00775	0.936196	1	2.05665	7.82528	14.2224	18.5474	20.7961	21.5182	21.1807	20.0095	18.873	17.6118		3_o_13.03	21.5182
3	10	C	o	14.09	1546	1617	1593	1646	1544	3142	15645	31528	43479	49798	52413	53036	51301	49516	47356		1.0013	1.04728	1.03174	1.06606	1	2.03497	10.1328	20.4197	28.16	32.2526	33.9462	34.3497	33.226	32.0699	30.671		3_o_14.09	34.3497
3	12	C	o	15.1	1723	1715	1727	1672	1617	2336	12359	26443	37178	43355	46400	47084	46076	44276	42494		1.06555	1.06061	1.06803	1.03401	1	1.44465	7.64317	16.3531	22.992	26.812	28.6951	29.1181	28.4947	27.3816	26.2795		3_o_15.1	29.1181
3	3	D	o	0	2022	2103	1882	2021	1790	1850	1780	1698	1596	1491	1461	1501	1494	1420	1290		1.12961	1.17486	1.0514	1.12905	1	1.03352	0.994413	0.948603	0.89162	0.832961	0.816201	0.838547	0.834637	0.793296	0.72067		3_o_0	1.03352
3	5	D	o	11.06	1837	1714	1640	1611	1657	1782	2217	2507	2527	2328	2162	1953	1772	1726	1601		1.10863	1.0344	0.98974	0.972239	1	1.07544	1.33796	1.51298	1.52505	1.40495	1.30477	1.17864	1.0694	1.04164	0.966204		3_o_11.06	1.52505
3	7	D	o	12.57	1559	1638	1665	1633	1644	3253	10059	17081	21274	22946	23052	21892	20252	18747	16862		0.948297	0.99635	1.01277	0.993309	1	1.97871	6.11861	10.3899	12.9404	13.9574	14.0219	13.3163	12.3187	11.4033	10.2567		3_o_12.57	14.0219
3	9	D	o	13.52	1676	1657	1706	1652	1552	3502	15263	29054	39549	44202	46765	46944	45674	43473	41172		1.0799	1.06765	1.09923	1.06443	1	2.25644	9.83441	18.7204	25.4826	28.4807	30.1321	30.2474	29.4291	28.011	26.5284		3_o_13.52	30.2474
3	11	D	o	14.59	1690	1653	1730	1755	1688	2820	14551	29848	41579	48830	51533	52237	52046	49599	47310		1.00118	0.979265	1.02488	1.03969	1	1.67062	8.62026	17.6825	24.6321	28.9277	30.529	30.9461	30.8329	29.3833	28.0273		3_o_14.59	30.9461
3	6	E	13	12.08	2090	2056	2134	2067	2236	2217	3019	3203	3199	2973	2829	2410	2291	2113	2065		0.934705	0.919499	0.954383	0.924419	1	0.991503	1.35018	1.43247	1.43068	1.32961	1.26521	1.07782	1.0246	0.944991	0.923524		3_13_12.08	1.43247
3	8	E	13	13.03	1790	1788	1883	1794	1704	2471	5201	7404	8372	8122	7671	6765	5991	5145	4477		1.05047	1.0493	1.10505	1.05282	1	1.45012	3.05223	4.34507	4.91315	4.76643	4.50176	3.97007	3.51585	3.01937	2.62735		3_13_13.03	4.91315
3	10	E	13	14.09	2308	2349	2562	2622	2416	3474	9866	17577	22351	24460	24629	23566	21898	19903	17875		0.955298	0.972268	1.06043	1.08526	1	1.43791	4.08361	7.27525	9.25124	10.1242	10.1941	9.75414	9.06374	8.238	7.39859		3_13_14.09	10.1941
3	12	E	13	15.1	2559	2633	2698	2688	2605	3063	7890	14147	19231	21425	21303	20648	19456	17567	16014		0.982342	1.01075	1.0357	1.03186	1	1.17582	3.02879	5.43071	7.38234	8.22457	8.17774	7.9263	7.46871	6.74357	6.14741		3_13_15.1	8.22457
3	3	F	13	0	2848	2715	2803	2689	2532	2669	2464	2410	2304	2257	2154	2110	2043	1973	1893		1.1248	1.07227	1.10703	1.06201	1	1.05411	0.973144	0.951817	0.909953	0.89139	0.850711	0.833333	0.806872	0.779226	0.74763		3_13_0	1.05411
3	5	F	13	11.06	2174	2261	2195	2179	2116	2257	2293	2099	2068	2002	1866	1762	1663	1665	1608		1.02741	1.06853	1.03733	1.02977	1	1.06664	1.08365	0.991966	0.977316	0.946125	0.881853	0.832703	0.785917	0.786862	0.759924		3_13_11.06	1.08365
3	7	F	13	12.57	2033	2047	2019	2166	2180	2411	4141	5613	5767	5903	5193	4463	3907	3492	3021		0.932569	0.938991	0.926147	0.993578	1	1.10596	1.89954	2.57477	2.64541	2.7078	2.38211	2.04725	1.7922	1.60183	1.38578		3_13_12.57	2.7078
3	9	F	13	13.52	2019	2200	2192	2063	2225	2795	7350	12208	15346	16136	15616	14438	13057	11739	10153		0.907416	0.988764	0.985169	0.927191	1	1.25618	3.30337	5.48674	6.89708	7.25213	7.01843	6.48899	5.86831	5.27596	4.56315		3_13_13.52	7.25213
3	11	F	13	14.59	2187	2091	2234	2191	2161	2708	7964	14964	19569	21338	21533	20087	18954	17170	15108		1.01203	0.967608	1.03378	1.01388	1	1.25312	3.68533	6.92457	9.05553	9.87413	9.96437	9.29523	8.77094	7.9454	6.99121		3_13_14.59	9.96437
3	6	A	s+	12.08	991	952	927	816	757	700	718	702	636	590	588	567	594	564	569		1.30911	1.2576	1.22457	1.07794	1	0.924703	0.948481	0.927345	0.840159	0.779392	0.77675	0.749009	0.784676	0.745046	0.751651		3_s+_12.08	0.948481
3	8	A	s+	13.03	1107	966	1044	909	919	855	819	767	837	723	642	731	681	642	657		1.20457	1.05114	1.13602	0.989119	1	0.930359	0.891186	0.834603	0.910773	0.786725	0.698585	0.79543	0.741023	0.698585	0.714908		3_s+_13.03	0.930359
3	10	A	s+	14.09	932	917	822	754	745	742	648	655	631	649	599	613	574	581	509		1.25101	1.23087	1.10336	1.01208	1	0.995973	0.869799	0.879195	0.84698	0.871141	0.804027	0.822819	0.77047	0.779866	0.683221		3_s+_14.09	0.995973
3	12	A	s+	15.1	1045	1018	969	930	815	792	692	702	637	653	621	545	573	563	572		1.28221	1.24908	1.18896	1.1411	1	0.971779	0.84908	0.86135	0.781595	0.801227	0.761963	0.668712	0.703067	0.690798	0.70184		3_s+_15.1	0.971779
3	3	B	s+	0	1076	989	883	924	873	840	758	756	716	718	727	646	664	636	598		1.23253	1.13288	1.01145	1.05842	1	0.962199	0.86827	0.865979	0.82016	0.822451	0.832761	0.739977	0.760596	0.728522	0.684994		3_s+_0	0.962199
3	5	B	s+	11.06	1072	1031	975	925	916	871	851	833	818	801	800	767	742	721	698		1.17031	1.12555	1.06441	1.00983	1	0.950873	0.929039	0.909389	0.893013	0.874454	0.873362	0.837336	0.810044	0.787118	0.762009		3_s+_11.06	0.950873
3	7	B	s+	12.57	1141	1138	1063	1026	1027	969	915	931	911	856	862	760	817	792	719		1.111	1.10808	1.03505	0.999026	1	0.943525	0.890944	0.906524	0.88705	0.833496	0.839338	0.740019	0.795521	0.771178	0.700097		3_s+_12.57	0.943525
3	9	B	s+	13.52	1035	1016	931	986	940	896	835	790	713	754	735	755	759	718	740		1.10106	1.08085	0.990426	1.04894	1	0.953191	0.888298	0.840426	0.758511	0.802128	0.781915	0.803191	0.807447	0.76383	0.787234		3_s+_13.52	0.953191
3	11	B	s+	14.59	1126	1068	985	942	913	852	858	827	876	731	744	705	671	685	644		1.2333	1.16977	1.07886	1.03176	1	0.933187	0.939759	0.905805	0.959474	0.800657	0.814896	0.77218	0.73494	0.750274	0.705367		3_s+_14.59	0.959474
3	6	C	t	12.08	3193	3039	3108	3121	2919	5260	13433	21902	27267	29724	29912	28602	26926	24498	22795		1.09387	1.04111	1.06475	1.0692	1	1.80199	4.60192	7.50325	9.34121	10.1829	10.2473	9.79856	9.22439	8.3926	7.80918		3_t_12.08	10.2473
3	8	C	t	13.03	3331	3301	3233	3216	3049	5979	19579	35086	47398	54181	58116	59048	57273	55581	52457		1.09249	1.08265	1.06035	1.05477	1	1.96097	6.42145	11.5074	15.5454	17.7701	19.0607	19.3663	18.7842	18.2293	17.2047		3_t_13.03	19.3663
3	10	C	t	14.09	3525	3428	3259	3212	3191	5150	19682	39105	55270	65183	70925	73042	73511	72254	69973		1.10467	1.07427	1.02131	1.00658	1	1.61391	6.16797	12.2548	17.3206	20.4271	22.2266	22.89	23.037	22.6431	21.9282		3_t_14.09	23.037
3	12	C	t	15.1	4176	4095	4053	3870	3689	4563	16310	33297	48103	57470	62366	65461	65234	63669	62108		1.13201	1.11006	1.09867	1.04906	1	1.23692	4.42125	9.02602	13.0396	15.5787	16.9059	17.7449	17.6834	17.2591	16.836		3_t_15.1	17.7449
3	3	D	t	0	3935	3503	3654	3400	3229	3090	3052	3002	2824	2688	2637	2527	2322	2336	2222		1.21864	1.08486	1.13162	1.05296	1	0.956953	0.945184	0.9297	0.874574	0.832456	0.816662	0.782595	0.719108	0.723444	0.688139		3_t_0	0.956953
3	5	D	t	11.06	3420	3421	3366	3213	3157	3927	5319	6585	6842	6697	6251	5389	4865	4268	3841		1.08331	1.08362	1.0662	1.01774	1	1.2439	1.68483	2.08584	2.16725	2.12132	1.98004	1.707	1.54102	1.35192	1.21666		3_t_11.06	2.16725
3	7	D	t	12.57	3240	3253	3187	3168	3090	5922	18035	31073	40228	45331	47302	47445	45536	42796	40174		1.04854	1.05275	1.03139	1.02524	1	1.9165	5.83657	10.056	13.0188	14.6702	15.3081	15.3544	14.7366	13.8498	13.0013		3_t_12.57	15.3544
3	9	D	t	13.52	3182	3412	3215	3061	3016	5472	19529	37391	51768	59816	65544	67408	67748	66181	63446		1.05504	1.1313	1.06598	1.01492	1	1.81432	6.47513	12.3975	17.1645	19.8329	21.7321	22.3501	22.4629	21.9433	21.0365		3_t_13.52	22.4629
3	11	D	t	14.59	3643	3728	3474	3484	3421	4796	18569	37020	52593	62393	68187	70010	71452	69660	67278		1.06489	1.08974	1.01549	1.01842	1	1.40193	5.42795	10.8214	15.3736	18.2382	19.9319	20.4648	20.8863	20.3625	19.6662		3_t_14.59	20.8863
3	6	E	12	12.08	3098	3202	3014	3074	2989	3010	2888	2925	2881	2708	2562	2585	2471	2229	2272		1.03647	1.07126	1.00836	1.02844	1	1.00703	0.966209	0.978588	0.963868	0.905989	0.857143	0.864838	0.826698	0.745734	0.76012		3_12_12.08	1.00703
3	8	E	12	13.03	3124	3105	2967	2933	2832	3114	3706	4150	4534	4248	3946	3466	3166	2964	2716		1.10311	1.0964	1.04767	1.03566	1	1.09958	1.30862	1.4654	1.60099	1.5	1.39336	1.22387	1.11794	1.04661	0.95904		3_12_13.03	1.60099
3	10	E	12	14.09	3387	3431	3221	3085	3121	3412	5388	7297	8284	8450	7856	7013	6322	5310	4885		1.08523	1.09933	1.03204	0.988465	1	1.09324	1.72637	2.33803	2.65428	2.70747	2.51714	2.24704	2.02563	1.70138	1.5652		3_12_14.09	2.70747
3	12	E	12	15.1	3734	3752	3650	3423	3163	3176	4640	6199	7050	7116	6805	6095	5471	4612	4077		1.18052	1.18622	1.15397	1.0822	1	1.00411	1.46696	1.95985	2.2289	2.24976	2.15144	1.92697	1.72969	1.45811	1.28897		3_12_15.1	2.24976
3	3	F	12	0	3484	3489	3244	3036	2988	2824	2699	2652	2578	2548	2456	2232	2104	2075	2046		1.166	1.16767	1.08568	1.01606	1	0.945114	0.90328	0.88755	0.862784	0.852744	0.821954	0.746988	0.70415	0.694444	0.684739		3_12_0	0.945114
3	5	F	12	11.06	3096	3156	3216	3113	2887	2873	2829	2593	2626	2496	2377	2272	2167	2137	2052		1.07239	1.09318	1.11396	1.07828	1	0.995151	0.97991	0.898164	0.909595	0.864565	0.823346	0.786976	0.750606	0.740215	0.710772		3_12_11.06	0.995151
3	7	F	12	12.57	3105	3164	3160	2984	2893	2765	2985	3345	3253	3074	3016	2778	2584	2447	2231		1.07328	1.09367	1.09229	1.03146	1	0.955755	1.0318	1.15624	1.12444	1.06256	1.04252	0.960249	0.89319	0.845835	0.771172		3_12_12.57	1.15624
3	9	F	12	13.52	3256	3101	3185	3100	3101	3054	4413	5345	5882	5967	5370	4808	4290	3764	3251		1.04998	1	1.02709	0.999678	1	0.984844	1.42309	1.72364	1.89681	1.92422	1.7317	1.55047	1.38342	1.2138	1.04837		3_12_13.52	1.92422
3	11	F	12	14.59	3725	3775	3739	3472	3458	3331	4954	6954	7848	8108	7319	6725	5949	5280	4550		1.07721	1.09167	1.08126	1.00405	1	0.963274	1.43262	2.01099	2.26952	2.34471	2.11654	1.94477	1.72036	1.52689	1.31579		3_12_14.59	2.34471
3	6	A	EndoS	12.08	415	400	413	434	395	402	395	366	405	364	326	365	380	354	376		1.05063	1.01266	1.04557	1.09873	1	1.01772	1	0.926582	1.02532	0.921519	0.825316	0.924051	0.962025	0.896203	0.951899		3_EndoS_12.08	1.02532
3	8	A	EndoS	13.03	394	418	399	382	370	357	339	340	338	372	352	327	358	378	373		1.06486	1.12973	1.07838	1.03243	1	0.964865	0.916216	0.918919	0.913514	1.00541	0.951351	0.883784	0.967568	1.02162	1.00811		3_EndoS_13.03	1.02162
3	10	A	EndoS	14.09	416	405	382	355	368	380	323	379	356	387	374	386	338	362	370		1.13043	1.10054	1.03804	0.964674	1	1.03261	0.877717	1.02989	0.967391	1.05163	1.0163	1.04891	0.918478	0.983696	1.00543		3_EndoS_14.09	1.05163
3	12	A	EndoS	15.1	411	372	409	391	404	410	413	336	364	354	368	368	390	335	376		1.01733	0.920792	1.01238	0.967822	1	1.01485	1.02228	0.831683	0.90099	0.876238	0.910891	0.910891	0.965347	0.829208	0.930693		3_EndoS_15.1	1.02228
3	3	B	EndoS	0	488	443	417	420	410	450	459	373	360	406	375	382	439	365	339		1.19024	1.08049	1.01707	1.02439	1	1.09756	1.11951	0.909756	0.878049	0.990244	0.914634	0.931707	1.07073	0.890244	0.826829		3_EndoS_0	1.11951
3	5	B	EndoS	11.06	488	475	482	420	431	417	383	372	378	413	376	405	410	374	386		1.13225	1.10209	1.11833	0.974478	1	0.967517	0.888631	0.863109	0.87703	0.958237	0.87239	0.939675	0.951276	0.867749	0.895592		3_EndoS_11.06	0.967517
3	7	B	EndoS	12.57	523	472	505	460	412	461	499	423	458	495	450	484	444	462	387		1.26942	1.14563	1.22573	1.1165	1	1.11893	1.21117	1.0267	1.11165	1.20146	1.09223	1.17476	1.07767	1.12136	0.93932		3_EndoS_12.57	1.21117
3	9	B	EndoS	13.52	405	452	413	462	417	388	391	447	426	431	423	437	415	428	473		0.971223	1.08393	0.990408	1.10791	1	0.930456	0.93765	1.07194	1.02158	1.03357	1.01439	1.04796	0.995204	1.02638	1.13429		3_EndoS_13.52	1.13429
3	11	B	EndoS	14.59	433	457	451	435	424	408	390	435	426	416	430	405	438	466	390		1.02123	1.07783	1.06368	1.02594	1	0.962264	0.919811	1.02594	1.00472	0.981132	1.01415	0.955189	1.03302	1.09906	0.919811		3_EndoS_14.59	1.09906
3	6	C	i	12.08	2157	2270	2290	2276	2235	6680	17733	27110	31841	33360	33219	31674	29205	26627	24119		0.965101	1.01566	1.02461	1.01834	1	2.98881	7.93423	12.1298	14.2465	14.9262	14.8631	14.1718	13.0671	11.9136	10.7915		3_i_12.08	14.9262
3	8	C	i	13.03	1941	1900	2026	1973	1865	6366	21636	37712	48860	55725	58288	59348	57858	56642	53486		1.04075	1.01877	1.08633	1.05791	1	3.4134	11.6011	20.2209	26.1984	29.8794	31.2536	31.822	31.0231	30.371	28.6788		3_i_13.03	31.822
3	10	C	i	14.09	1905	1997	1915	1986	1997	4876	21038	40495	55044	63971	69436	72292	72923	72093	70368		0.953931	1	0.958938	0.994492	1	2.44166	10.5348	20.2779	27.5633	32.0336	34.7702	36.2003	36.5163	36.1007	35.2369		3_i_14.09	36.5163
3	12	C	i	15.1	2273	2306	2190	2141	2151	3449	16105	33848	48666	58356	63396	67363	67779	67831	66697		1.05672	1.07206	1.01813	0.995351	1	1.60344	7.48722	15.7359	22.6248	27.1297	29.4728	31.3171	31.5105	31.5346	31.0074		3_i_15.1	31.5346
3	3	D	i	0	2328	2331	2291	2212	2164	2091	2101	2025	2009	1897	1837	1806	1790	1765	1714		1.07579	1.07717	1.05869	1.02218	1	0.966266	0.970887	0.935767	0.928373	0.876617	0.848891	0.834566	0.827172	0.815619	0.792052		3_i_0	0.970887
3	5	D	i	11.06	1899	1975	1872	1868	1825	2748	4261	5262	5253	4989	4339	3560	3218	2779	2585		1.04055	1.08219	1.02575	1.02356	1	1.50575	2.33479	2.88329	2.87836	2.7337	2.37753	1.95068	1.76329	1.52274	1.41644		3_i_11.06	2.88329
3	7	D	i	12.57	1946	1967	2041	1949	2038	6674	21313	34479	43337	47016	49147	48192	47027	44417	40917		0.954858	0.965162	1.00147	0.95633	1	3.27478	10.4578	16.9181	21.2645	23.0697	24.1153	23.6467	23.0751	21.7944	20.077		3_i_12.57	24.1153
3	9	D	i	13.52	1842	2006	1991	1929	1948	5994	23259	41883	56022	64687	69366	71189	71228	70228	68573		0.945585	1.02977	1.02207	0.990246	1	3.077	11.9399	21.5005	28.7587	33.2069	35.6088	36.5447	36.5647	36.0513	35.2017		3_i_13.52	36.5647
3	11	D	i	14.59	2202	2179	2101	2110	2142	4407	19401	39470	54852	64306	70436	72300	73243	71996	70273		1.02801	1.01727	0.980859	0.985061	1	2.05742	9.05742	18.4267	25.6078	30.0215	32.8833	33.7535	34.1937	33.6116	32.8072		3_i_14.59	34.1937
3	6	E	z	12.08	2173	2316	2346	2327	2317	5856	14543	22589	26509	27441	27081	25631	23173	20807	18561		0.937851	0.999568	1.01252	1.00432	1	2.52741	6.27665	9.74924	11.4411	11.8433	11.688	11.0621	10.0013	8.98015	8.01079		3_z_12.08	11.8433
3	8	E	z	13.03	2099	2217	2273	2299	2296	6267	19917	34515	45065	51259	54441	54248	53207	51547	49182		0.914199	0.965592	0.989983	1.00131	1	2.72953	8.67465	15.0327	19.6276	22.3253	23.7112	23.6272	23.1738	22.4508	21.4207		3_z_13.03	23.7112
3	10	E	z	14.09	2195	2164	2242	2193	2333	5090	19497	37577	49870	59536	64492	66586	67698	67715	65547		0.940849	0.927561	0.960994	0.939991	1	2.18174	8.35705	16.1067	21.3759	25.5191	27.6434	28.5409	29.0176	29.0249	28.0956		3_z_14.09	29.0249
3	12	E	z	15.1	2293	2240	2274	2393	2301	3607	14546	29966	42411	51152	56145	58598	60085	59950	58225		0.996523	0.97349	0.988266	1.03998	1	1.56758	6.3216	13.023	18.4316	22.2303	24.4003	25.4663	26.1126	26.0539	25.3042		3_z_15.1	26.1126
3	3	F	z	0	2645	2538	2478	2465	2375	2310	2349	2268	2236	2118	1934	1876	1840	1799	1758		1.11368	1.06863	1.04337	1.03789	1	0.972632	0.989053	0.954947	0.941474	0.891789	0.814316	0.789895	0.774737	0.757474	0.740211		3_z_0	0.989053
3	5	F	z	11.06	2175	2253	2302	2319	2291	3281	5228	6209	6455	5953	4991	4681	4088	3418	2969		0.949367	0.983413	1.0048	1.01222	1	1.43213	2.28197	2.71017	2.81755	2.59843	2.17852	2.04321	1.78437	1.49192	1.29594		3_z_11.06	2.81755
3	7	F	z	12.57	2115	2114	2233	2229	2196	6276	18246	29572	37138	41680	42431	42462	40530	38709	36371		0.963115	0.962659	1.01685	1.01503	1	2.85792	8.30874	13.4663	16.9117	18.98	19.3219	19.3361	18.4563	17.627	16.5624		3_z_12.57	19.3361
3	9	F	z	13.52	2148	2066	2279	2187	2177	5483	19083	35765	47417	55285	60123	61973	62636	61382	59409		0.986679	0.949012	1.04685	1.00459	1	2.5186	8.76573	16.4286	21.7809	25.395	27.6174	28.4672	28.7717	28.1957	27.2894		3_z_13.52	28.7717
3	11	F	z	14.59	2234	2215	2343	2336	2381	4188	16569	33258	45498	54727	60020	62791	63215	62520	61676		0.938261	0.930281	0.98404	0.9811	1	1.75892	6.95884	13.9681	19.1088	22.9849	25.2079	26.3717	26.5498	26.2579	25.9034		3_z_14.59	26.5498
3	6	G	q	12.08	1040	1138	1168	1149	1001	1143	1005	993	1080	978	991	1046	1000	947	1010		1.03896	1.13686	1.16683	1.14785	1	1.14186	1.004	0.992008	1.07892	0.977023	0.99001	1.04496	0.999001	0.946054	1.00899		3_q_12.08	1.14186
3	8	G	q	13.03	1173	1141	1128	1144	1135	1123	1000	998	1039	1086	1059	1049	1025	1074	965		1.03348	1.00529	0.993833	1.00793	1	0.989427	0.881057	0.879295	0.915419	0.956828	0.93304	0.924229	0.903084	0.946256	0.85022		3_q_13.03	0.989427
3	10	G	q	14.09	1241	1166	1184	1250	1155	1283	1101	1118	1049	1009	1087	1010	1036	1032	1051		1.07446	1.00952	1.02511	1.08225	1	1.11082	0.953247	0.967965	0.908225	0.873593	0.941126	0.874459	0.89697	0.893506	0.909957		3_q_14.09	1.11082
3	12	G	q	15.1	1300	1232	1286	1218	1183	1259	1053	978	1014	1028	1057	1034	1020	1093	1084		1.0989	1.04142	1.08707	1.02959	1	1.06424	0.89011	0.826712	0.857143	0.868977	0.893491	0.874049	0.862215	0.923922	0.916314		3_q_15.1	1.06424
3	3	H	q	0	1177	1187	1195	1081	1121	984	1021	972	1001	932	913	961	893	948	901		1.04996	1.05888	1.06601	0.964318	1	0.877788	0.910794	0.867083	0.892953	0.831401	0.814451	0.85727	0.79661	0.845674	0.803747		3_q_0	0.910794
3	5	H	q	11.06	1283	1224	1166	1150	1079	1006	1049	1079	1020	936	1031	970	987	952	916		1.18906	1.13438	1.08063	1.0658	1	0.932345	0.972196	1	0.94532	0.86747	0.955514	0.898981	0.914736	0.882298	0.848934		3_q_11.06	1
3	7	H	q	12.57	1191	1146	1053	1118	1091	1076	1014	1014	1008	983	992	1016	1020	960	999		1.09166	1.05041	0.96517	1.02475	1	0.986251	0.929423	0.929423	0.923923	0.901008	0.909258	0.931256	0.934922	0.879927	0.915674		3_q_12.57	0.986251
3	9	H	q	13.52	1147	1097	1191	1113	1093	1072	1067	993	1009	984	977	953	1002	989	978		1.04941	1.00366	1.08966	1.0183	1	0.980787	0.976212	0.908509	0.923147	0.900274	0.89387	0.871912	0.916743	0.904849	0.894785		3_q_13.52	0.980787
3	11	H	q	14.59	1276	1179	1301	1171	1081	1097	1013	1050	1009	936	947	1060	1202	1116	1182		1.18039	1.09066	1.20352	1.08326	1	1.0148	0.937095	0.971323	0.933395	0.865865	0.876041	0.980574	1.11193	1.03238	1.09343		3_q_14.59	1.11193
[truncated: 33 more columns]

## Sheet: Fig2
Images were assembled in a single multi-slice TIF file and analyzed in imageJ using the following script:
run("Set Measurements...", "area mean standard min integrated limit display redirect=None decimal=3"); resetThreshold(); setThreshold(200, 4095); for (s=1; s<=nSlices; s+=1) { setSlice(s); run("Measure"); }
Measurements are limited to threshold, which is set to 200. This is effectively the same as subtracting a baseline of 200 from each image. The images were collected with a bit depth of 12 bits, therefore 4095 is the brightest pixel value possible.
extracting opsin, image#			measurements pasted from ImageJ														Raw integrated intensity values
	Opsin	Image#		Label	Area	Mean	Stdev	Min	Max	IntDen	RawIntDen	MinThr	MaxThr				wtRh	LWS	SWS	Amph	SCOP	R3m2	RhSc	RhAm	mMm6	hMm6	Rhm6	neg
Amph 1	Amph	1	1	allOpsins1D4.tif:Amph 1D4 1	181669	336.424	302.33	200	3600	61117820	61117820	200	4095		image #	1	51179007	81027341	63462118	61117820	36144493	32052773	82338881	66310762	24905359	27531213	36959430	14490052
Amph 2	Amph	2	2	allOpsins1D4.tif:Amph 1D4 2	224317	356.316	210.64	200	3495	79927810	79927810	200	4095			2	59711997	62963325	71703987	79927810	44551153	44194678	78396178	79140063	21277840	34092777	29711763	9452715
Amph 3	Amph	3	3	allOpsins1D4.tif:Amph 1D4 3	269575	392.328	302.617	200	3586	105761943	105761943	200	4095			3	106715629	66460303	49262707	105761943	30250686	39482044	83943884	41507618	31081880	29518459	34810286	11982398
Amph 4	Amph	4	4	allOpsins1D4.tif:Amph 1D4 4	210241	343.234	196.643	200	3022	72161918	72161918	200	4095			4	116856230	86610219	47844651	72161918	54194476	45485678	95914282	68301834	27579811	33625856	28066489	16822187
Amph 5	Amph	5	5	allOpsins1D4.tif:Amph 1D4 5	146950	285.17	112.673	200	3153	41905802	41905802	200	4095			5	101024610	93093752	39494298	41905802	38608086	55152089	78809940	85372095	30722656	34039630	27925512	12632526
Amph 6	Amph	6	6	allOpsins1D4.tif:Amph 1D4 6	239087	366.146	207.282	200	3522	87540771	87540771	200	4095			6	88110687	96166682	50484384	87540771	40601807	58462002	99867241	81793595	31005293	27274845	31829923	14165388
Amph 7	Amph	7	7	allOpsins1D4.tif:Amph 1D4 7	303184	349.068	184.396	200	3315	105831852	105831852	200	4095			7	86969848	78523859	55848164	105831852	40710267	53340927	85841618	84344629	32604927	24783857	19956539	13757555
Amph 8	Amph	8	8	allOpsins1D4.tif:Amph 1D4 8	280208	369.719	252.16	200	3353	103598192	103598192	200	4095			8	81833393	97481684	73897211	103598192	48236087	50008322	74193102	56708467	36020725	28587676	32581108	13980257
Amph 9	Amph	9	9	allOpsins1D4.tif:Amph 1D4 9	262600	369.132	256.491	200	3631	96934178	96934178	200	4095			9	86549745	83171768	44996849	96934178	37998393	51251438	72520540	66813548	66351481	19319470	26570639	9875189
Amph 10	Amph	10	10	allOpsins1D4.tif:Amph 1D4 10	150201	397.495	310.967	200	3580	59704078	59704078	200	4095			10	103577560	81281657	40424718	59704078	53614200	51789284	87505921	22606176	28692261	20515065	25032363	10981514
hMm6 1	hMm6	1	11	allOpsins1D4.tif:hMm6 1D4 1	110790	248.499	145.451	200	2794	27531213	27531213	200	4095
hMm6 2	hMm6	2	12	allOpsins1D4.tif:hMm6 1D4 2	140535	242.593	72.934	200	1043	34092777	34092777	200	4095
hMm6 3	hMm6	3	13	allOpsins1D4.tif:hMm6 1D4 3	125126	235.91	46.718	200	988	29518459	29518459	200	4095				Normalized integrated intensity: each value divided by the -opsin ("neg") average
hMm6 4	hMm6	4	14	allOpsins1D4.tif:hMm6 1D4 4	136306	246.694	136.594	200	2847	33625856	33625856	200	4095				wtRh	LWS	SWS	Amph	SCOP	R3m2	RhSc	RhAm	mMm6	hMm6	Rhm6	neg
hMm6 5	hMm6	5	15	allOpsins1D4.tif:hMm6 1D4 5	137326	247.875	68.556	200	1882	34039630	34039630	200	4095		image #	1	0.579913	0.918127	0.719094	0.692531	0.409556	0.363192	0.932988	0.751372	0.282205	0.311958	0.41879	0.164188
hMm6 6	hMm6	6	16	allOpsins1D4.tif:hMm6 1D4 6	113189	240.967	82.662	200	2046	27274845	27274845	200	4095			2	0.676601	0.713442	0.812483	0.905668	0.504813	0.500773	0.888313	0.896742	0.241101	0.386308	0.336666	0.107109
hMm6 7	hMm6	7	17	allOpsins1D4.tif:hMm6 1D4 7	99224	249.777	125.167	200	3009	24783857	24783857	200	4095			3	1.2092	0.753067	0.558199	1.1984	0.342773	0.447374	0.951175	0.470326	0.352191	0.334476	0.394438	0.135773
hMm6 8	hMm6	8	18	allOpsins1D4.tif:hMm6 1D4 8	123055	232.316	70.495	200	2129	28587676	28587676	200	4095			4	1.32411	0.981387	0.542131	0.817672	0.614082	0.515402	1.08681	0.773933	0.312509	0.381017	0.318024	0.190613
hMm6 9	hMm6	9	19	allOpsins1D4.tif:hMm6 1D4 9	82587	233.929	64.241	200	1729	19319470	19319470	200	4095			5	1.14472	1.05485	0.447513	0.474838	0.437471	0.624933	0.893001	0.967358	0.348121	0.385706	0.316426	0.14314
hMm6 10	hMm6	10	20	allOpsins1D4.tif:hMm6 1D4 10	86292	237.74	81.385	200	1329	20515065	20515065	200	4095			6	0.998389	1.08967	0.572042	0.991931	0.460062	0.662437	1.1316	0.926809	0.351323	0.309053	0.360667	0.160509
LWS 1	LWS	1	21	allOpsins1D4.tif:LWS 1D4 1	251782	321.815	195.176	200	3461	81027341	81027341	200	4095			7	0.985462	0.88976	0.63282	1.19919	0.461291	0.60441	0.972678	0.955715	0.369449	0.280828	0.226129	0.155888
LWS 2	LWS	2	22	allOpsins1D4.tif:LWS 1D4 2	191951	328.018	218.458	200	3663	62963325	62963325	200	4095			8	0.92726	1.10457	0.837335	1.17388	0.546567	0.566648	0.840688	0.642568	0.408154	0.323929	0.369179	0.158411
LWS 3	LWS	3	23	allOpsins1D4.tif:LWS 1D4 3	221071	300.629	173.521	200	3671	66460303	66460303	200	4095			9	0.980702	0.942426	0.509863	1.09837	0.430563	0.580734	0.821736	0.757069	0.751834	0.21891	0.301074	0.111897
LWS 4	LWS	4	24	allOpsins1D4.tif:LWS 1D4 4	257847	335.898	256.947	200	3563	86610219	86610219	200	4095			10	1.17365	0.921009	0.458056	0.676511	0.607507	0.586828	0.991536	0.256152	0.325114	0.232458	0.283644	0.124432
LWS 5	LWS	5	25	allOpsins1D4.tif:LWS 1D4 5	298605	311.762	173.567	200	2671	93093752	93093752	200	4095
LWS 6	LWS	6	26	allOpsins1D4.tif:LWS 1D4 6	319959	300.559	185.172	200	3493	96166682	96166682	200	4095
LWS 7	LWS	7	27	allOpsins1D4.tif:LWS 1D4 7	253823	309.365	233.032	200	3606	78523859	78523859	200	4095
LWS 8	LWS	8	28	allOpsins1D4.tif:LWS 1D4 8	296304	328.992	220.528	200	3507	97481684	97481684	200	4095
LWS 9	LWS	9	29	allOpsins1D4.tif:LWS 1D4 9	270315	307.685	220.77	200	3639	83171768	83171768	200	4095
LWS 10	LWS	10	30	allOpsins1D4.tif:LWS 1D4 10	271071	299.854	179.584	200	3212	81281657	81281657	200	4095
mMm6 1	mMm6	1	31	allOpsins1D4.tif:mMm6 1D4 1	92031	270.619	194.513	200	3651	24905359	24905359	200	4095
mMm6 2	mMm6	2	32	allOpsins1D4.tif:mMm6 1D4 2	86968	244.663	57.226	200	970	21277840	21277840	200	4095
mMm6 3	mMm6	3	33	allOpsins1D4.tif:mMm6 1D4 3	103162	301.292	237.79	200	3546	31081880	31081880	200	4095
mMm6 4	mMm6	4	34	allOpsins1D4.tif:mMm6 1D4 4	100122	275.462	146.659	200	2678	27579811	27579811	200	4095
mMm6 5	mMm6	5	35	allOpsins1D4.tif:mMm6 1D4 5	109382	280.875	201.688	200	3356	30722656	30722656	200	4095
mMm6 6	mMm6	6	36	allOpsins1D4.tif:mMm6 1D4 6	116221	266.779	113.212	200	1550	31005293	31005293	200	4095
mMm6 7	mMm6	7	37	allOpsins1D4.tif:mMm6 1D4 7	114597	284.518	193.868	200	2848	32604927	32604927	200	4095
mMm6 8	mMm6	8	38	allOpsins1D4.tif:mMm6 1D4 8	130804	275.379	127.784	200	2686	36020725	36020725	200	4095
mMm6 9	mMm6	9	39	allOpsins1D4.tif:mMm6 1D4 9	233150	284.587	202.501	200	3571	66351481	66351481	200	4095
mMm6 10	mMm6	10	40	allOpsins1D4.tif:mMm6 1D4 10	114619	250.327	80.723	200	2055	28692261	28692261	200	4095
neg 1	neg	1	41	allOpsins1D4.tif:neg 1D4 1	59570	243.244	76.223	200	1484	14490052	14490052	200	4095
neg 2	neg	2	42	allOpsins1D4.tif:neg 1D4 2	41790	226.196	30.079	200	595	9452715	9452715	200	4095
neg 3	neg	3	43	allOpsins1D4.tif:neg 1D4 3	51789	231.37	53.27	200	1190	11982398	11982398	200	4095
neg 4	neg	4	44	allOpsins1D4.tif:neg 1D4 4	73135	230.016	36.346	200	827	16822187	16822187	200	4095
neg 5	neg	5	45	allOpsins1D4.tif:neg 1D4 5	55430	227.901	34.841	200	617	12632526	12632526	200	4095
neg 6	neg	6	46	allOpsins1D4.tif:neg 1D4 6	61780	229.288	37.971	200	889	14165388	14165388	200	4095
neg 7	neg	7	47	allOpsins1D4.tif:neg 1D4 7	60182	228.599	36.943	200	849	13757555	13757555	200	4095
neg 8	neg	8	48	allOpsins1D4.tif:neg 1D4 8	60867	229.685	34.754	200	583	13980257	13980257	200	4095
neg 9	neg	9	49	allOpsins1D4.tif:neg 1D4 9	42477	232.483	39.031	200	669	9875189	9875189	200	4095
neg 10	neg	10	50	allOpsins1D4.tif:neg 1D4 10	47846	229.518	34.409	200	636	10981514	10981514	200	4095
R3m2 1	R3m2	1	51	allOpsins1D4.tif:R3m2 1D4 1	121322	264.196	120.276	200	2199	32052773	32052773	200	4095
R3m2 2	R3m2	2	52	allOpsins1D4.tif:R3m2 1D4 2	159830	276.511	112.075	200	2396	44194678	44194678	200	4095
R3m2 3	R3m2	3	53	allOpsins1D4.tif:R3m2 1D4 3	131352	300.582	134.04	200	2020	39482044	39482044	200	4095
R3m2 4	R3m2	4	54	allOpsins1D4.tif:R3m2 1D4 4	135817	334.904	221.638	200	2975	45485678	45485678	200	4095
R3m2 5	R3m2	5	55	allOpsins1D4.tif:R3m2 1D4 5	200589	274.951	99.14	200	1491	55152089	55152089	200	4095
R3m2 6	R3m2	6	56	allOpsins1D4.tif:R3m2 1D4 6	188028	310.922	211.883	200	3430	58462002	58462002	200	4095
R3m2 7	R3m2	7	57	allOpsins1D4.tif:R3m2 1D4 7	195725	272.53	104.213	200	3217	53340927	53340927	200	4095
R3m2 8	R3m2	8	58	allOpsins1D4.tif:R3m2 1D4 8	177820	281.23	84.945	200	1340	50008322	50008322	200	4095
R3m2 9	R3m2	9	59	allOpsins1D4.tif:R3m2 1D4 9	175208	292.518	111.705	200	1633	51251438	51251438	200	4095
R3m2 10	R3m2	10	60	allOpsins1D4.tif:R3m2 1D4 10	187692	275.927	108.062	200	2124	51789284	51789284	200	4095
RhAm 1	RhAm	1	61	allOpsins1D4.tif:RhAm 1D4 1	250609	264.598	98.72	200	2410	66310762	66310762	200	4095
RhAm 2	RhAm	2	62	allOpsins1D4.tif:RhAm 1D4 2	257421	307.434	196.285	200	3590	79140063	79140063	200	4095
RhAm 3	RhAm	3	63	allOpsins1D4.tif:RhAm 1D4 3	160246	259.024	106.452	200	2585	41507618	41507618	200	4095
RhAm 4	RhAm	4	64	allOpsins1D4.tif:RhAm 1D4 4	217592	313.899	233.254	200	3643	68301834	68301834	200	4095
RhAm 5	RhAm	5	65	allOpsins1D4.tif:RhAm 1D4 5	296329	288.099	136.078	200	3555	85372095	85372095	200	4095
RhAm 6	RhAm	6	66	allOpsins1D4.tif:RhAm 1D4 6	263234	310.726	185.144	200	3518	81793595	81793595	200	4095
RhAm 7	RhAm	7	67	allOpsins1D4.tif:RhAm 1D4 7	269418	313.062	224.305	200	3540	84344629	84344629	200	4095
RhAm 8	RhAm	8	68	allOpsins1D4.tif:RhAm 1D4 8	208895	271.469	129.446	200	2983	56708467	56708467	200	4095
RhAm 9	RhAm	9	69	allOpsins1D4.tif:RhAm 1D4 9	228130	292.875	216.95	200	3626	66813548	66813548	200	4095
RhAm 10	RhAm	10	70	allOpsins1D4.tif:RhAm 1D4 10	81447	277.557	97.08	200	1612	22606176	22606176	200	4095
Rhm6 1	Rhm6	1	71	allOpsins1D4.tif:Rhm6 1D4 1	132622	278.682	104.237	200	1311	36959430	36959430	200	4095
Rhm6 2	Rhm6	2	72	allOpsins1D4.tif:Rhm6 1D4 2	113719	261.274	101.231	200	1559	29711763	29711763	200	4095
Rhm6 3	Rhm6	3	73	allOpsins1D4.tif:Rhm6 1D4 3	133049	261.635	118.758	200	3146	34810286	34810286	200	4095
Rhm6 4	Rhm6	4	74	allOpsins1D4.tif:Rhm6 1D4 4	102254	274.478	102.911	200	1883	28066489	28066489	200	4095
Rhm6 5	Rhm6	5	75	allOpsins1D4.tif:Rhm6 1D4 5	109231	255.656	81.669	200	1203	27925512	27925512	200	4095
Rhm6 6	Rhm6	6	76	allOpsins1D4.tif:Rhm6 1D4 6	112158	283.795	276.588	200	3796	31829923	31829923	200	4095
Rhm6 7	Rhm6	7	77	allOpsins1D4.tif:Rhm6 1D4 7	77020	259.109	73.705	200	1271	19956539	19956539	200	4095
Rhm6 8	Rhm6	8	78	allOpsins1D4.tif:Rhm6 1D4 8	127325	255.889	130.671	200	3376	32581108	32581108	200	4095
Rhm6 9	Rhm6	9	79	allOpsins1D4.tif:Rhm6 1D4 9	95341	278.691	98.495	200	1550	26570639	26570639	200	4095
Rhm6 10	Rhm6	10	80	allOpsins1D4.tif:Rhm6 1D4 10	87023	287.652	108.968	200	1285	25032363	25032363	200	4095
RhSc 1	RhSc	1	81	allOpsins1D4.tif:RhSc 1D4 1	236245	348.532	188.68	200	3116	82338881	82338881	200	4095
RhSc 2	RhSc	2	82	allOpsins1D4.tif:RhSc 1D4 2	239089	327.895	168.204	200	2871	78396178	78396178	200	4095
RhSc 3	RhSc	3	83	allOpsins1D4.tif:RhSc 1D4 3	239592	350.362	217.27	200	3575	83943884	83943884	200	4095
RhSc 4	RhSc	4	84	allOpsins1D4.tif:RhSc 1D4 4	270542	354.526	209.459	200	3173	95914282	95914282	200	4095
RhSc 5	RhSc	5	85	allOpsins1D4.tif:RhSc 1D4 5	262091	300.697	138.122	200	2523	78809940	78809940	200	4095
RhSc 6	RhSc	6	86	allOpsins1D4.tif:RhSc 1D4 6	304770	327.681	147.003	200	3323	99867241	99867241	200	4095
RhSc 7	RhSc	7	87	allOpsins1D4.tif:RhSc 1D4 7	248799	345.024	178.749	200	3008	85841618	85841618	200	4095
RhSc 8	RhSc	8	88	allOpsins1D4.tif:RhSc 1D4 8	211539	350.73	269.358	200	3656	74193102	74193102	200	4095
RhSc 9	RhSc	9	89	allOpsins1D4.tif:RhSc 1D4 9	223952	323.822	164.813	200	2329	72520540	72520540	200	4095
RhSc 10	RhSc	10	90	allOpsins1D4.tif:RhSc 1D4 10	271405	322.418	174.625	200	2848	87505921	87505921	200	4095
SCOP 1	SCOP	1	91	allOpsins1D4.tif:SCOP 1D4 1	139933	258.299	89.635	200	1889	36144493	36144493	200	4095
SCOP 2	SCOP	2	92	allOpsins1D4.tif:SCOP 1D4 2	165737	268.806	111.269	200	1982	44551153	44551153	200	4095
SCOP 3	SCOP	3	93	allOpsins1D4.tif:SCOP 1D4 3	108426	278.998	123.942	200	1770	30250686	30250686	200	4095
SCOP 4	SCOP	4	94	allOpsins1D4.tif:SCOP 1D4 4	190655	284.254	123.031	200	2568	54194476	54194476	200	4095
SCOP 5	SCOP	5	95	allOpsins1D4.tif:SCOP 1D4 5	142364	271.193	86.816	200	1291	38608086	38608086	200	4095
SCOP 6	SCOP	6	96	allOpsins1D4.tif:SCOP 1D4 6	151593	267.834	111.848	200	2102	40601807	40601807	200	4095
SCOP 7	SCOP	7	97	allOpsins1D4.tif:SCOP 1D4 7	147688	275.65	151.308	200	2265	40710267	40710267	200	4095
SCOP 8	SCOP	8	98	allOpsins1D4.tif:SCOP 1D4 8	184762	261.071	101.383	200	1673	48236087	48236087	200	4095
SCOP 9	SCOP	9	99	allOpsins1D4.tif:SCOP 1D4 9	148482	255.912	82.906	200	1260	37998393	37998393	200	4095
SCOP 10	SCOP	10	100	allOpsins1D4.tif:SCOP 1D4 10	190265	281.787	98.314	200	1503	53614200	53614200	200	4095
SWS 1	SWS	1	101	allOpsins1D4.tif:SWS 1D4 1	220457	287.866	135.021	200	2407	63462118	63462118	200	4095
SWS 2	SWS	2	102	allOpsins1D4.tif:SWS 1D4 2	260990	274.738	109.428	200	1760	71703987	71703987	200	4095
SWS 3	SWS	3	103	allOpsins1D4.tif:SWS 1D4 3	180078	273.563	119.537	200	1657	49262707	49262707	200	4095
SWS 4	SWS	4	104	allOpsins1D4.tif:SWS 1D4 4	178777	267.622	117.274	200	2634	47844651	47844651	200	4095
SWS 5	SWS	5	105	allOpsins1D4.tif:SWS 1D4 5	133166	296.579	195.289	200	3273	39494298	39494298	200	4095
SWS 6	SWS	6	106	allOpsins1D4.tif:SWS 1D4 6	180102	280.31	124.084	200	3475	50484384	50484384	200	4095
SWS 7	SWS	7	107	allOpsins1D4.tif:SWS 1D4 7	202298	276.069	98.415	200	1480	55848164	55848164	200	4095
SWS 8	SWS	8	108	allOpsins1D4.tif:SWS 1D4 8	267882	275.857	128.052	200	3535	73897211	73897211	200	4095
SWS 9	SWS	9	109	allOpsins1D4.tif:SWS 1D4 9	169439	265.564	103.308	200	1861	44996849	44996849	200	4095
SWS 10	SWS	10	110	allOpsins1D4.tif:SWS 1D4 10	140799	287.109	138.22	200	2557	40424718	40424718	200	4095
wtRh 1	wtRh	1	111	allOpsins1D4.tif:wtRh 1D4 1	164918	310.33	183.314	200	2869	51179007	51179007	200	4095
wtRh 2	wtRh	2	112	allOpsins1D4.tif:wtRh 1D4 2	188779	316.306	175.692	200	2875	59711997	59711997	200	4095
wtRh 3	wtRh	3	113	allOpsins1D4.tif:wtRh 1D4 3	327368	325.981	179.677	200	3376	106715629	106715629	200	4095
wtRh 4	wtRh	4	114	allOpsins1D4.tif:wtRh 1D4 4	371204	314.803	169.722	200	3028	116856230	116856230	200	4095
wtRh 5	wtRh	5	115	allOpsins1D4.tif:wtRh 1D4 5	317700	317.987	151.161	200	2254	101024610	101024610	200	4095
wtRh 6	wtRh	6	116	allOpsins1D4.tif:wtRh 1D4 6	257155	342.636	230.812	200	3468	88110687	88110687	200	4095
wtRh 7	wtRh	7	117	allOpsins1D4.tif:wtRh 1D4 7	261303	332.831	172.882	200	3040	86969848	86969848	200	4095
wtRh 8	wtRh	8	118	allOpsins1D4.tif:wtRh 1D4 8	236248	346.388	224.77	200	3519	81833393	81833393	200	4095
wtRh 9	wtRh	9	119	allOpsins1D4.tif:wtRh 1D4 9	275844	313.763	162.149	200	2402	86549745	86549745	200	4095
wtRh 10	wtRh	10	120	allOpsins1D4.tif:wtRh 1D4 10	316275	327.492	181.986	200	2496	103577560	103577560	200	4095

## Sheet: Fig3
Figure 3
	+opsin, +GsX								-opsin, +GsX					+opsin, -GsX
	Rhod, RhAm, RhSc, R3m2, LWS and SWS were tested with Gsi, Gso and Gst in 4 replicates (February 15, 16, 17 and 21). In the 3rd replicate, the rhodopsin gave an anomalously very low light response (possibly due to a new, faulty batch of rhodopsin plasmid). Since this behavior was inconsistent with that observed in the other three replicates within this experiment, or in several other experiments c…								Gsi, Gso and Gst were tested without opsin (-ops control) in three biological replicates (separate transfections), March 20th.					Rhod, RhAm, RhSc, R3m2, LWS and SWS were tested without any GsX ("endogenous Gs assay") on 20161105, 20161110 and 20170303.
	rep1	rep2	rep3	rep4	single intensity for timecourse				-opsin controls	rep1	rep2	rep3		-GsX rhod, RhAm, RhSc R3m2 rep1	-GsX rhod, RhAm, RhSc R3m2 rep2	-GsX rhod, RhAm, RhSc R3m2 rep3	-GsX LWS, SWS reps 1,2,3
	in Fig 3E and 3F, opsin + GsX data were reanalyzed by fitting an irradiance response curve to each replicate trial individually. The response amplitude and EC50 values from these fits are graphed in Figures 3E and 3F and analyzed by T-test.
	Gsi	Gso	Gst	Summary Stats
Raw data																							Normalizd to pre-flash
							nominal time relative to flash																																							Rhod	Rhod	Rhod	Rhod
Plate ID	Row	Column	Replicate#	Opsin	GsX	real light intensity log10(photons/mm2)	-5	-3.75	-2.5	-1.25	0	1.25	2.5	3.75	5	6.25	7.5	8.75	10					-5	-3.75	-2.5	-1.25	0	1.25	2.5	3.75	5	6.25	7.5	8.75	10					raw baseline	normed MAX				1	2	3	4
							0	1.25	2.5	3.75	5	7.13333	8.38333	9.63333	10.8833	12.1333	13.3833	14.6333	15.8833
ID1: 20170215 Gsiot 6ops plate1	5	A	1	Rhod	i	12.08	2474	2859	2855	2914	3011	8230	18334	26021	29740	30301	29211	27806	26170				1Rhodi12.08	0.821654	0.949518	0.94819	0.967785	1	2.73331	6.08901	8.64198	9.87712	10.0634	9.70143	9.23481	8.69146				1Rhodi12.08	3011	10.0634		i	0	1.25497	1.29878	#N/A	1.09306
	7	A	1	Rhod	i	13.03	2509	2550	2752	2735	3060	11072	30617	47495	57040	60986	63013	62092	60849				1Rhodi13.03	0.819935	0.833333	0.899346	0.893791	1	3.6183	10.0056	15.5212	18.6405	19.9301	20.5925	20.2915	19.8853				1Rhodi13.03	3060	20.5925			11.06	2.45191	3.42222	#N/A	2.35091
	9	A	1	Rhod	i	14.09	2480	2569	2886	2868	2989	10493	35036	56898	70371	78457	81498	81247	80279				1Rhodi14.09	0.829709	0.859485	0.96554	0.959518	1	3.51054	11.7216	19.0358	23.5433	26.2486	27.266	27.182	26.8581				1Rhodi14.09	2989	27.266			12.08	10.0634	13.7871	#N/A	8.71746
	10	A	1	Rhod	i	14.59	2261	2542	2567	2739	2873	9363	33199	54128	67860	73694	76962	77490	75975				1Rhodi14.59	0.786982	0.884789	0.893491	0.953359	1	3.25896	11.5555	18.8402	23.6199	25.6505	26.788	26.9718	26.4445				1Rhodi14.59	2873	26.9718			12.57	15.0453	21.3861	#N/A	15.5727
	11	A	1	Rhod	i	15.1	2237	2333	2483	2657	2838	6401	26875	48863	62921	69534	72734	73949	72539				1Rhodi15.1	0.788231	0.822058	0.874912	0.936223	1	2.25546	9.4697	17.2174	22.1709	24.5011	25.6286	26.0567	25.5599				1Rhodi15.1	2838	26.0567			13.03	20.5925	28.2426	#N/A	20.9916
	12	A	1	Rhod	i	14.59	2458	2648	2719	2778	3215	6042	26767	49642	63300	71491	74645	75939	75156				1Rhodi14.59001	0.764541	0.823639	0.845723	0.864075	1	1.87932	8.32566	15.4407	19.689	22.2367	23.2177	23.6202	23.3767				1Rhodi14.59001	3215	23.6202			13.52	24.2834	34.1893	#N/A	22.8328
	2	B	1	Rhod	i	0	2320	2473	2459	2572	2718	2938	3018	3123	3121	2895	3223	3216	3411				1Rhodi0	0.853569	0.90986	0.904709	0.946284	1	1.08094	1.11038	1.14901	1.14827	1.06512	1.1858	1.18322	1.25497				1Rhodi0	2718	1.25497			14.09	27.266	36.9364	#N/A	23.9473
	4	B	1	Rhod	i	11.06	2626	2743	2739	2862	3067	4274	6163	7308	7520	7474	7344	6682	6283				1Rhodi11.06	0.856211	0.894359	0.893055	0.933159	1	1.39354	2.00946	2.38278	2.45191	2.43691	2.39452	2.17868	2.04858				1Rhodi11.06	3067	2.45191			14.59	26.9718	33.4207	#N/A	23.3575
	6	B	1	Rhod	i	12.57	2775	2762	2912	3054	3374	9877	26146	40041	47160	50415	50763	49247	47530				1Rhodi12.57	0.822466	0.818613	0.863071	0.905157	1	2.92739	7.74926	11.8675	13.9775	14.9422	15.0453	14.596	14.0871				1Rhodi12.57	3374	15.0453		excluded	14.59	23.6202	34.9135	#N/A	23.6693
	8	B	1	Rhod	i	13.52	2486	2588	2771	3046	3116	10041	32413	53673	66506	73295	75593	75667	75037				1Rhodi13.52	0.797818	0.830552	0.889281	0.977535	1	3.2224	10.4021	17.225	21.3434	23.5221	24.2596	24.2834	24.0812				1Rhodi13.52	3116	24.2834		excluded	14.59	28.1763	35.9538	#N/A	22.6018
	10	B	1	Rhod	i	14.59	2325	2548	2562	2869	2933	7082	31084	54170	69555	77897	80697	82641	80806				1Rhodi14.59002	0.792704	0.868735	0.873508	0.978179	1	2.41459	10.598	18.4691	23.7146	26.5588	27.5135	28.1763	27.5506				1Rhodi14.59002	2933	28.1763		excluded	14.59	27.6571	34.3529	#N/A	23.0033
	11	B	1	Rhod	i	14.59	2201	2461	2528	2795	2864	8979	32622	55076	68251	76166	78232	79210	77533				1Rhodi14.59003	0.768506	0.859288	0.882682	0.975908	1	3.13513	11.3904	19.2304	23.8307	26.5943	27.3156	27.6571	27.0716				1Rhodi14.59003	2864	27.6571			15.1	26.0567	30.2738	#N/A	23.7678
	5	C	1	R3m2	i	12.08	2554	2662	2775	2927	2946	3727	4836	5431	5317	5439	5314	5245	4896				1R3m2i12.08	0.866938	0.903598	0.941955	0.993551	1	1.26511	1.64155	1.84352	1.80482	1.84623	1.8038	1.78038	1.66191				1R3m2i12.08	2946	1.84623
	7	C	1	R3m2	i	13.03	2467	2706	2863	2950	3059	5052	9604	13176	15097	15455	14727	13839	12649				1R3m2i13.03	0.806473	0.884603	0.935927	0.964367	1	1.65152	3.13959	4.30729	4.93527	5.0523	4.81432	4.52403	4.13501				1R3m2i13.03	3059	5.0523
	9	C	1	R3m2	i	14.09	2109	2449	2379	2705	2598	5440	15824	25418	30451	32517	32586	31619	29686				1R3m2i14.09	0.811778	0.942648	0.915704	1.04119	1	2.09392	6.09084	9.78368	11.7209	12.5162	12.5427	12.1705	11.4265				1R3m2i14.09	2598	12.5427				Rhod	Rhod	Rhod	Rhod
	10	C	1	R3m2	i	14.59	2375	2434	2563	2747	2955	6045	16751	26282	31442	32943	33347	32298	30314				1R3m2i14.59	0.803723	0.823689	0.867343	0.929611	1	2.04569	5.6687	8.89408	10.6403	11.1482	11.2849	10.9299	10.2585				1R3m2i14.59	2955	11.2849				1	2	3	4
	11	C	1	R3m2	i	15.1	2384	2522	2566	2773	2801	4464	13706	24132	30233	32585	33165	32294	31062				1R3m2i15.1	0.851125	0.900393	0.916101	0.990004	1	1.59372	4.89325	8.61549	10.7936	11.6333	11.8404	11.5295	11.0896				1R3m2i15.1	2801	11.8404		o	0	1.27959	1.20273	#N/A	1.23103
	12	C	1	R3m2	i	14.59	2416	2457	2718	2800	2890	4576	14480	25349	31715	33992	34211	33298	31868				1R3m2i14.59001	0.835986	0.850173	0.940484	0.968858	1	1.58339	5.01038	8.77128	10.974	11.7619	11.8377	11.5218	11.027				1R3m2i14.59001	2890	11.8377			11.06	1.46877	1.66996	#N/A	1.61044
	2	D	1	R3m2	i	0	2116	2126	2127	2367	2386	2563	2566	2759	2691	2867	2912	3004	3033				1R3m2i0	0.88684	0.891031	0.89145	0.992037	1	1.07418	1.07544	1.15633	1.12783	1.20159	1.22045	1.25901	1.27117				1R3m2i0	2386	1.27117			12.08	3.99544	5.92154	#N/A	4.60861
	4	D	1	R3m2	i	11.06	2179	2340	2391	2587	2571	2718	3033	3111	3099	3339	3310	3437	3450				1R3m2i11.06	0.84753	0.910152	0.929988	1.00622	1	1.05718	1.1797	1.21004	1.20537	1.29872	1.28744	1.33683	1.34189				1R3m2i11.06	2571	1.34189			12.57	8.12404	11.0082	#N/A	9.10012
	6	D	1	R3m2	i	12.57	2488	2702	2660	2827	2922	4204	6260	8079	8779	8762	8384	7496	7317				1R3m2i12.57	0.851472	0.924709	0.910335	0.967488	1	1.43874	2.14237	2.76489	3.00445	2.99863	2.86927	2.56537	2.50411				1R3m2i12.57	2922	3.00445			13.03	12.3511	16.3216	#N/A	13.3511
	8	D	1	R3m2	i	13.52	2531	2572	2624	2780	2947	5619	13595	20900	24684	26327	25846	25209	23464				1R3m2i13.52	0.858839	0.872752	0.890397	0.943332	1	1.90668	4.61317	7.09196	8.37598	8.93349	8.77027	8.55412	7.962				1R3m2i13.52	2947	8.93349			13.52	19.3208	20.0249	#N/A	17.5181
	10	D	1	R3m2	i	14.59	2354	2479	2519	2815	2897	5052	15462	26087	31912	34562	34392	33801	32613				1R3m2i14.59002	0.812565	0.855713	0.86952	0.971695	1	1.74387	5.33725	9.00483	11.0155	11.9303	11.8716	11.6676	11.2575				1R3m2i14.59002	2897	11.9303			14.09	23.5003	23.755	#N/A	19.5391
	11	D	1	R3m2	i	14.59	2316	2511	2553	2646	2902	5160	15691	25233	30554	32903	32610	31973	30605				1R3m2i14.59003	0.79807	0.865265	0.879738	0.911785	1	1.77808	5.40696	8.69504	10.5286	11.338	11.2371	11.0176	10.5462				1R3m2i14.59003	2902	11.338			14.59	22.3149	22.6595	#N/A	19.2272
	5	E	1	RhSc	i	12.08	1862	1946	2035	2139	2220	2889	4141	4880	5015	5103	4679	4329	4149				1RhSci12.08	0.838739	0.876577	0.916667	0.963514	1	1.30135	1.86532	2.1982	2.25901	2.29865	2.10766	1.95	1.86892				1RhSci12.08	2220	2.29865		excluded	14.59	21.8976	22.6158	#N/A	17.9814
	7	E	1	RhSc	i	13.03	1925	2007	2130	2228	2398	4655	10056	14856	16791	16912	16015	14544	13079				1RhSci13.03	0.802752	0.836947	0.88824	0.929108	1	1.9412	4.19349	6.19516	7.00209	7.05254	6.67848	6.06505	5.45413				1RhSci13.03	2398	7.05254		excluded	14.59	20.0307	21.6911	#N/A	18.4422
	9	E	1	RhSc	i	14.09	1855	1889	1952	2032	2167	4893	15399	25808	31392	33661	33322	30997	29589				1RhSci14.09	0.856022	0.871712	0.900784	0.937702	1	2.25796	7.10614	11.9096	14.4864	15.5335	15.377	14.3041	13.6544				1RhSci14.09	2167	15.5335		excluded	14.59	20.4372	22.9024	#N/A	18.3137
	10	E	1	RhSc	i	14.59	1844	1880	1951	2184	2292	5592	16567	26263	30883	32913	32541	30842	27794				1RhSci14.59	0.804538	0.820244	0.851222	0.95288	1	2.43979	7.22818	11.4586	13.4743	14.3599	14.1976	13.4564	12.1265				1RhSci14.59	2292	14.3599			15.1	20.5381	22.0367	#N/A	17.7807
	11	E	1	RhSc	i	15.1	1896	1948	1912	2140	2203	3343	12164	21850	27951	30548	29778	28334	26397				1RhSci15.1	0.860645	0.884249	0.867907	0.971403	1	1.51748	5.52156	9.91829	12.6877	13.8665	13.517	12.8616	11.9823				1RhSci15.1	2203	13.8665
	12	E	1	RhSc	i	14.59	1754	1703	1979	2079	2173	3443	12723	22367	28791	30823	30633	28672	26676				1RhSci14.59001	0.807179	0.783709	0.910723	0.956742	1	1.58445	5.85504	10.2931	13.2494	14.1845	14.0971	13.1947	12.2761				1RhSci14.59001	2173	14.1845
	2	F	1	RhSc	i	0	1502	1587	1661	1712	1889	1814	1973	2101	2149	2069	2205	2160	2338				1RhSci0	0.79513	0.840127	0.879301	0.9063	1	0.960296	1.04447	1.11223	1.13764	1.09529	1.16728	1.14346	1.23769				1RhSci0	1889	1.23769				Rhod	Rhod	Rhod	Rhod
	4	F	1	RhSc	i	11.06	1787	1826	1877	1966	2125	2305	2393	2556	2719	2716	2751	2840	2767				1RhSci11.06	0.840941	0.859294	0.883294	0.925176	1	1.08471	1.12612	1.20282	1.27953	1.27812	1.29459	1.33647	1.30212				1RhSci11.06	2125	1.33647				1	2	3	4
	6	F	1	RhSc	i	12.57	1984	2058	2224	2364	2414	4096	7009	9321	9946	9867	9407	8295	7600				1RhSci12.57	0.821872	0.852527	0.921292	0.979287	1	1.69677	2.90348	3.86123	4.12013	4.08741	3.89685	3.43621	3.1483				1RhSci12.57	2414	4.12013		t	0	1.11226	1.19278	#N/A	1.28134
	8	F	1	RhSc	i	13.52	2045	2069	2290	2379	2476	5537	14429	22519	26971	27777	26757	25292	23372				1RhSci13.52	0.825929	0.835622	0.924879	0.960824	1	2.23627	5.82754	9.09491	10.893	11.2185	10.8065	10.2149	9.43942				1RhSci13.52	2476	11.2185			11.06	2.34433	3.2526	#N/A	2.17727
	10	F	1	RhSc	i	14.59	1720	1777	1796	1988	2113	4161	13620	22958	28357	30375	29624	28402	26047				1RhSci14.59002	0.814009	0.840984	0.849976	0.940842	1	1.96924	6.44581	10.8651	13.4203	14.3753	14.0199	13.4416	12.327				1RhSci14.59002	2113	14.3753			12.08	7.775	11.7162	#N/A	8.36285
	11	F	1	RhSc	i	14.59	1609	1738	1835	2121	2141	4078	14144	24388	29412	31495	30931	29483	27327				1RhSci14.59003	0.751518	0.81177	0.857076	0.990659	1	1.90472	6.60626	11.3909	13.7375	14.7104	14.447	13.7707	12.7637				1RhSci14.59003	2141	14.7104			12.57	11.7762	17.4471	#N/A	12.9388
	5	G	1	RhAm	i	12.08	2833	3043	2985	3278	3328	3638	3828	3837	4152	4045	4074	4234	4471				1RhAmi12.08	0.851262	0.914363	0.896935	0.984976	1	1.09315	1.15024	1.15294	1.2476	1.21544	1.22416	1.27224	1.34345				1RhAmi12.08	3328	1.34345			13.03	15.4753	23.3395	#N/A	15.8894
	7	G	1	RhAm	i	13.03	2994	3101	3040	3356	3537	3929	4685	4972	5277	5461	5392	5646	5520				1RhAmi13.03	0.84648	0.876732	0.859485	0.948827	1	1.11083	1.32457	1.40571	1.49194	1.54396	1.52446	1.59627	1.56064				1RhAmi13.03	3537	1.59627			13.52	17.8892	24.8572	#N/A	19.8326
	9	G	1	RhAm	i	14.09	2901	2922	3050	3268	3599	4278	5989	7573	8708	8740	8510	8089	8216				1RhAmi14.09	0.806057	0.811892	0.847458	0.90803	1	1.18866	1.66407	2.1042	2.41956	2.42845	2.36455	2.24757	2.28286				1RhAmi14.09	3599	2.42845			14.09	18.4267	28.5743	#N/A	20.4986
	10	G	1	RhAm	i	14.59	3048	3320	3255	3507	3526	4840	7185	8839	9582	9867	9674	9569	9231				1RhAmi14.59	0.864436	0.941577	0.923142	0.994611	1	1.37266	2.03772	2.50681	2.71753	2.79836	2.74362	2.71384	2.61798				1RhAmi14.59	3526	2.79836			14.59	18.7553	26.9143	#N/A	19.4736
	11	G	1	RhAm	i	15.1	2796	2852	3027	3151	3237	3895	5867	7848	8893	9084	9164	8916	8847				1RhAmi15.1	0.863763	0.881063	0.935125	0.973432	1	1.20327	1.81248	2.42447	2.7473	2.8063	2.83102	2.7544	2.73309				1RhAmi15.1	3237	2.83102		excluded	14.59	17.1479	#N/A	#N/A	18.6733
	12	G	1	RhAm	i	14.59	2549	2692	2770	3099	3114	3835	5719	7406	8509	8815	8597	8221	8133				1RhAmi14.59001	0.818561	0.864483	0.889531	0.995183	1	1.23154	1.83654	2.37829	2.7325	2.83076	2.76076	2.64001	2.61175				1RhAmi14.59001	3114	2.83076		excluded	14.59	18.1943	28.4409	#N/A	20.863
	2	H	1	RhAm	i	0	2529	2534	2736	2655	2739	2934	3126	3110	3300	3360	3367	3272	3519				1RhAmi0	0.92333	0.925155	0.998905	0.969332	1	1.07119	1.14129	1.13545	1.20482	1.22673	1.22928	1.1946	1.28478				1RhAmi0	2739	1.28478		excluded	14.59	17.5424	28.4863	#N/A	19.7709
	4	H	1	RhAm	i	11.06	2593	2692	2779	3018	3162	3146	3107	3328	3463	3559	3675	3708	3807				1RhAmi11.06	0.820051	0.85136	0.878874	0.954459	1	0.99494	0.982606	1.0525	1.09519	1.12555	1.16224	1.17268	1.20398				1RhAmi11.06	3162	1.20398			15.1	18.3227	26.8622	#N/A	18.7097
	6	H	1	RhAm	i	12.57	2848	2776	3036	3078	3336	3765	3908	4010	4173	4241	4378	4263	4233				1RhAmi12.57	0.853717	0.832134	0.910072	0.922662	1	1.1286	1.17146	1.20204	1.2509	1.27128	1.31235	1.27788	1.26888				1RhAmi12.57	3336	1.31235
	8	H	1	RhAm	i	13.52	2802	2928	3024	3156	3113	4078	5347	6111	6673	6790	6809	6666	6574				1RhAmi13.52	0.900096	0.940572	0.97141	1.01381	1	1.30999	1.71764	1.96306	2.14359	2.18118	2.18728	2.14134	2.11179				1RhAmi13.52	3113	2.18728
	10	H	1	RhAm	i	14.59	2401	2685	2856	3049	3156	3851	5698	7388	8275	8457	8301	7963	7641				1RhAmi14.59002	0.760773	0.85076	0.904943	0.966096	1	1.22022	1.80545	2.34094	2.62199	2.67966	2.63023	2.52313	2.4211				1RhAmi14.59002	3156	2.67966				Rhod	Rhod	Rhod	LWS
	11	H	1	RhAm	i	14.59	2585	2663	2739	2891	3089	3623	5451	6972	7620	8208	7862	7712	7573				1RhAmi14.59003	0.83684	0.862091	0.886695	0.935902	1	1.17287	1.76465	2.25704	2.46682	2.65717	2.54516	2.4966	2.4516				1RhAmi14.59003	3089	2.65717				1	2	3	1
							0	1.25	2.5	3.75	5	7.16667	8.41667	9.66667	10.9167	12.1667	13.4167	14.6667	15.9167																									-GsX	0	0.977303	1.23077	1.11943	1.05238
ID1: 20170215 Gsiot 6ops plate2	5	A	1	LWS	i	12.08	828	831	895	854	993	2084	2266	2061	1905	1694	1593	1296	1316				1LWSi12.08	0.833837	0.836858	0.901309	0.86002	1	2.09869	2.28197	2.07553	1.91843	1.70594	1.60423	1.30514	1.32528				1LWSi12.08	993	2.28197			11.06	#N/A	1.22463	1.09274	1.07143
to top	7	A	1	LWS	i	13.03	848	755	984	928	948	4555	8237	8120	6709	5421	4193	3436	2856				1LWSi13.03	0.894515	0.796414	1.03797	0.978903	1	4.80485	8.68882	8.5654	7.077	5.71835	4.423	3.62447	3.01266				1LWSi13.03	948	8.68882			12.08	1.00353	1.3887	1.17445	1.18557
	9	A	1	LWS	i	14.09	807	820	944	928	944	4936	12896	16349	14981	12601	9981	8083	6494				1LWSi14.09	0.854873	0.868644	1	0.983051	1	5.22881	13.661	17.3189	15.8697	13.3485	10.5731	8.5625	6.87924				1LWSi14.09	944	17.3189			12.57	#N/A	1.17405	1.09816	1.05051
	10	A	1	LWS	i	14.59	830	789	875	915	922	5279	14168	17569	16413	13745	11263	8817	7257				1LWSi14.59	0.900217	0.855748	0.949024	0.992408	1	5.7256	15.3666	19.0553	17.8015	14.9078	12.2158	9.56291	7.87093				1LWSi14.59	922	19.0553			13.03	0.960829	1.31376	1.06777	1.0487
	11	A	1	LWS	i	15.1	821	727	785	809	836	3360	12271	17291	17034	14574	12005	9596	7628				1LWSi15.1	0.982057	0.869617	0.938995	0.967703	1	4.01914	14.6782	20.683	20.3756	17.433	14.36	11.4785	9.1244				1LWSi15.1	836	20.683			13.52	#N/A	1.33871	1.05699	1.26
	12	A	1	LWS	i	14.59	800	752	823	899	959	3473	12855	17595	17096	14699	11732	9565	7820				1LWSi14.59001	0.834202	0.78415	0.858186	0.937435	1	3.62148	13.4046	18.3472	17.8269	15.3274	12.2336	9.97393	8.15433				1LWSi14.59001	959	18.3472			14.09	0.99343	1.28683	1.04795	0.991342
	2	B	1	LWS	i	0	698	728	755	742	769	827	865	857	951	946	858	987	932				1LWSi0	0.907672	0.946684	0.981795	0.964889	1	1.07542	1.12484	1.11443	1.23667	1.23017	1.11573	1.28349	1.21196				1LWSi0	769	1.28349			14.59	#N/A	1.3047	1.14223	1.14865
	4	B	1	LWS	i	11.06	797	783	809	874	910	1181	1167	1111	1217	1139	1057	1112	1131				1LWSi11.06	0.875824	0.86044	0.889011	0.96044	1	1.2978	1.28242	1.22088	1.33736	1.25165	1.16154	1.22198	1.24286				1LWSi11.06	910	1.33736			15.1	1.19586	1.33979	1.34597	0.908696
	6	B	1	LWS	i	12.57	691	732	725	789	877	2847	4208	3881	3132	2561	1942	1657	1416				1LWSi12.57	0.787913	0.834664	0.826682	0.899658	1	3.24629	4.79818	4.42531	3.57127	2.92018	2.21437	1.8894	1.6146				1LWSi12.57	877	4.79818
	8	B	1	LWS	i	13.52	762	897	889	1012	967	4463	11494	13369	11738	9750	7873	6479	5159				1LWSi13.52	0.788004	0.927611	0.919338	1.04654	1	4.61531	11.8862	13.8252	12.1386	10.0827	8.14168	6.7001	5.33506				1LWSi13.52	967	13.8252
	10	B	1	LWS	i	14.59	896	957	957	951	1097	3490	12514	17794	18195	15691	13448	10618	9181				1LWSi14.59002	0.816773	0.872379	0.872379	0.86691	1	3.1814	11.4075	16.2206	16.5861	14.3036	12.2589	9.67912	8.36919				1LWSi14.59002	1097	16.5861
	11	B	1	LWS	i	14.59	812	877	846	972	984	5245	15059	18955	18281	15538	12862	10444	8587				1LWSi14.59003	0.825203	0.89126	0.859756	0.987805	1	5.33028	15.3039	19.2632	18.5783	15.7907	13.0711	10.6138	8.72663				1LWSi14.59003	984	19.2632				raw baselines: pre-flash point
	5	C	1	SWS	i	12.08	2178	2455	2443	2531	2622	2843	2811	2927	3021	3164	3150	3046	3066				1SWSi12.08	0.830664	0.936308	0.931732	0.965294	1	1.08429	1.07208	1.11632	1.15217	1.20671	1.20137	1.16171	1.16934				1SWSi12.08	2622	1.20671				0	11.06	12.08	12.57
	7	C	1	SWS	i	13.03	2114	2240	2337	2462	2607	3014	3078	3196	3195	3087	3217	3101	3123				1SWSi13.03	0.810894	0.859225	0.896433	0.944381	1	1.15612	1.18067	1.22593	1.22555	1.18412	1.23399	1.18949	1.19793				1SWSi13.03	2607	1.23399				-Gsx	-Gsx	-Gsx	-Gsx
	9	C	1	SWS	i	14.09	2036	2209	2125	2392	2403	3415	4294	4461	4172	3775	3541	3476	3310				1SWSi14.09	0.847274	0.919268	0.884311	0.995422	1	1.42114	1.78693	1.85643	1.73616	1.57095	1.47357	1.44653	1.37744				1SWSi14.09	2403	1.85643				1	1	1	1
	10	C	1	SWS	i	14.59	2071	2142	2282	2583	2498	4017	5386	5197	5027	4550	4279	3974	3900				1SWSi14.59	0.829063	0.857486	0.913531	1.03403	1	1.60809	2.15612	2.08046	2.01241	1.82146	1.71297	1.59087	1.56125				1SWSi14.59	2498	2.15612			-ops	626	541	587	605
	11	C	1	SWS	i	15.1	2039	2236	2282	2419	2593	3864	5811	5930	5603	4925	4520	3962	3887				1SWSi15.1	0.786348	0.862322	0.880062	0.932896	1	1.49017	2.24103	2.28693	2.16082	1.89934	1.74315	1.52796	1.49904				1SWSi15.1	2593	2.28693			Rhod	749	#N/A	849	#N/A
	12	C	1	SWS	i	14.59	2181	2173	2463	2492	2775	3641	5251	5497	5191	4575	4272	3916	3786				1SWSi14.59001	0.785946	0.783063	0.887568	0.898018	1	1.31207	1.89225	1.9809	1.87063	1.64865	1.53946	1.41117	1.36432				1SWSi14.59001	2775	1.9809			LWS	420	350	291	297
	2	D	1	SWS	i	0	2140	2222	2238	2434	2558	2485	2609	2666	2608	2697	2691	2821	2719				1SWSi0	0.836591	0.868647	0.874902	0.951525	1	0.971462	1.01994	1.04222	1.01955	1.05434	1.05199	1.10281	1.06294				1SWSi0	2558	1.10281			SWS	342	377	290	302
	4	D	1	SWS	i	11.06	2172	2150	2285	2407	2485	2651	2733	2704	2658	2867	2823	2895	2873				1SWSi11.06	0.874044	0.865191	0.919517	0.968612	1	1.0668	1.0998	1.08813	1.06962	1.15372	1.13602	1.16499	1.15614				1SWSi11.06	2485	1.16499			RhSc	285	#N/A	355	#N/A
	6	D	1	SWS	i	12.57	2099	2131	2245	2383	2582	2745	2948	2933	3020	3009	2979	3044	3156				1SWSi12.57	0.812936	0.825329	0.869481	0.922928	1	1.06313	1.14175	1.13594	1.16964	1.16538	1.15376	1.17893	1.22231				1SWSi12.57	2582	1.22231			RhAm	622	#N/A	625	#N/A
	8	D	1	SWS	i	13.52	1997	1976	2273	2334	2463	3034	3483	3291	3298	3165	3141	3351	3130				1SWSi13.52	0.8108	0.802274	0.922858	0.947625	1	1.23183	1.41413	1.33618	1.33902	1.28502	1.27527	1.36054	1.27081				1SWSi13.52	2463	1.41413			R3m2	509	#N/A	569	#N/A
	10	D	1	SWS	i	14.59	2166	2192	2390	2637	2499	3816	5070	5555	5149	4812	4208	4369	3936				1SWSi14.59002	0.866747	0.877151	0.956383	1.05522	1	1.52701	2.02881	2.22289	2.06042	1.92557	1.68387	1.7483	1.57503				1SWSi14.59002	2499	2.22289
	11	D	1	SWS	i	14.59	2195	2240	2392	2566	2724	4070	5617	5587	5254	4877	4496	4214	4086				1SWSi14.59003	0.8058	0.82232	0.87812	0.941997	1	1.49413	2.06204	2.05103	1.92878	1.79038	1.65051	1.54699	1.5				1SWSi14.59003	2724	2.06204				Average of -ops, -Gsx baselines
	5	E	1	Rhod	o	12.08	1241	1366	1385	1509	1534	2626	4371	5507	6129	6053	5820	5241	4734				1Rhodo12.08	0.808996	0.890482	0.902868	0.983703	1	1.71186	2.84941	3.58996	3.99544	3.94589	3.794	3.41656	3.08605				1Rhodo12.08	1534	3.99544				550.222
	7	E	1	Rhod	o	13.03	1334	1338	1441	1566	1635	4126	10652	15961	18966	20194	19734	19127	17862				1Rhodo13.03	0.815902	0.818349	0.881346	0.957798	1	2.52355	6.51498	9.76208	11.6	12.3511	12.0697	11.6985	10.9248				1Rhodo13.03	1635	12.3511
	9	E	1	Rhod	o	14.09	1268	1201	1278	1322	1489	4337	14681	25101	31308	33830	34992	34118	32663				1Rhodo14.09	0.851578	0.806582	0.858294	0.887844	1	2.91269	9.85964	16.8576	21.0262	22.7199	23.5003	22.9134	21.9362				1Rhodo14.09	1489	23.5003
	10	E	1	Rhod	o	14.59	1349	1277	1440	1640	1556	5401	15748	25654	31796	34169	34722	34031	31990				1Rhodo14.59	0.866967	0.820694	0.92545	1.05398	1	3.47108	10.1208	16.4871	20.4344	21.9595	22.3149	21.8708	20.5591				1Rhodo14.59	1556	22.3149
	11	E	1	Rhod	o	15.1	1294	1342	1397	1489	1602	2989	11618	21427	28640	31932	32902	32445	30919				1Rhodo15.1	0.80774	0.837703	0.872035	0.929463	1	1.86579	7.25218	13.3752	17.8777	19.9326	20.5381	20.2528	19.3002				1Rhodo15.1	1602	20.5381
	12	E	1	Rhod	o	14.59	1133	1091	1291	1386	1397	3348	11922	21162	27101	29936	30591	29945	28486				1Rhodo14.59001	0.811024	0.780959	0.924123	0.992126	1	2.39656	8.534	15.1482	19.3994	21.4288	21.8976	21.4352	20.3908				1Rhodo14.59001	1397	21.8976
	2	F	1	Rhod	o	0	888	992	963	1056	1073	1210	1283	1184	1231	1183	1296	1373	1286				1Rhodo0	0.827586	0.924511	0.897484	0.984157	1	1.12768	1.19571	1.10345	1.14725	1.10252	1.20783	1.27959	1.19851				1Rhodo0	1073	1.27959
	4	F	1	Rhod	o	11.06	1053	1121	1193	1214	1361	1673	1622	1912	1982	1989	1915	1884	1999				1Rhodo11.06	0.773696	0.823659	0.876561	0.891991	1	1.22924	1.19177	1.40485	1.45628	1.46143	1.40705	1.38428	1.46877				1Rhodo11.06	1361	1.46877
	6	F	1	Rhod	o	12.57	1298	1394	1368	1632	1564	3349	7567	10494	12535	12706	12543	12106	10927				1Rhodo12.57	0.829923	0.891304	0.87468	1.04348	1	2.1413	4.83824	6.70972	8.01471	8.12404	8.01982	7.74041	6.98657				1Rhodo12.57	1564	8.12404
	8	F	1	Rhod	o	13.52	1264	1271	1286	1431	1431	4298	12851	20784	25157	27305	27648	26474	25650				1Rhodo13.52	0.883298	0.88819	0.898672	1	1	3.00349	8.98043	14.5241	17.58	19.0811	19.3208	18.5003	17.9245				1Rhodo13.52	1431	19.3208
	10	F	1	Rhod	o	14.59	1220	1272	1327	1468	1662	3868	13030	23278	29850	32696	33291	32881	31570				1Rhodo14.59002	0.734055	0.765343	0.798436	0.883273	1	2.32732	7.83995	14.006	17.9603	19.6727	20.0307	19.784	18.9952				1Rhodo14.59002	1662	20.0307
	11	F	1	Rhod	o	14.59	1170	1186	1341	1513	1592	3942	13332	23061	29147	32075	32536	31885	30427				1Rhodo14.59003	0.734925	0.744975	0.842337	0.950377	1	2.47613	8.37437	14.4856	18.3084	20.1476	20.4372	20.0283	19.1124				1Rhodo14.59003	1592	20.4372
	5	G	1	R3m2	o	12.08	1170	1158	1228	1314	1417	1774	1888	2235	2196	2083	2203	2082	2190				1R3m2o12.08	0.825688	0.817219	0.86662	0.927311	1	1.25194	1.33239	1.57728	1.54975	1.47001	1.55469	1.4693	1.54552				1R3m2o12.08	1417	1.57728
	7	G	1	R3m2	o	13.03	1095	1198	1333	1432	1412	2354	4369	5903	6296	6510	6168	5567	5256				1R3m2o13.03	0.775496	0.848442	0.944051	1.01416	1	1.66714	3.09419	4.18059	4.45892	4.61048	4.36827	3.94263	3.72238				1R3m2o13.03	1412	4.61048
	9	G	1	R3m2	o	14.09	1192	1151	1398	1497	1530	2918	8172	12881	15911	15968	15782	14942	14057				1R3m2o14.09	0.779085	0.752288	0.913725	0.978431	1	1.90719	5.34118	8.41895	10.3993	10.4366	10.315	9.76601	9.18758				1R3m2o14.09	1530	10.4366
	10	G	1	R3m2	o	14.59	1132	1202	1304	1466	1536	3774	9280	13565	15851	16296	15900	15084	13961				1R3m2o14.59	0.736979	0.782552	0.848958	0.954427	1	2.45703	6.04167	8.83138	10.3197	10.6094	10.3516	9.82031	9.08919				1R3m2o14.59	1536	10.6094
	11	G	1	R3m2	o	15.1	1317	1277	1411	1516	1563	2172	6925	12053	14716	16445	16241	15200	14163				1R3m2o15.1	0.84261	0.817019	0.902751	0.96993	1	1.38964	4.43058	7.71145	9.41523	10.5214	10.3909	9.72489	9.06142				1R3m2o15.1	1563	10.5214
	12	G	1	R3m2	o	14.59	1149	1170	1272	1387	1438	2620	7920	13027	15670	16628	16489	15376	13895				1R3m2o14.59001	0.799026	0.81363	0.884562	0.964534	1	1.82197	5.50765	9.05911	10.8971	11.5633	11.4666	10.6926	9.66273				1R3m2o14.59001	1438	11.5633
	2	H	1	R3m2	o	0	906	975	1048	1095	1021	1298	1265	1242	1252	1303	1263	1292	1287				1R3m2o0	0.887365	0.954946	1.02644	1.07248	1	1.2713	1.23898	1.21645	1.22625	1.2762	1.23702	1.26543	1.26053				1R3m2o0	1021	1.2762
	4	H	1	R3m2	o	11.06	957	1060	1062	1112	1185	1391	1294	1352	1389	1371	1329	1450	1492				1R3m2o11.06	0.807595	0.894515	0.896203	0.938397	1	1.17384	1.09198	1.14093	1.17215	1.15696	1.12152	1.22363	1.25907				1R3m2o11.06	1185	1.25907
	6	H	1	R3m2	o	12.57	1108	1106	1188	1172	1363	1809	2611	3060	3196	3175	2856	2768	2578				1R3m2o12.57	0.812913	0.811445	0.871607	0.859868	1	1.32722	1.91563	2.24505	2.34483	2.32942	2.09538	2.03081	1.89142				1R3m2o12.57	1363	2.34483
	8	H	1	R3m2	o	13.52	1035	1206	1177	1290	1352	2867	6475	9486	10927	11117	10391	9926	8833				1R3m2o13.52	0.765533	0.892012	0.870562	0.954142	1	2.12056	4.7892	7.01627	8.0821	8.22263	7.68565	7.34172	6.53328				1R3m2o13.52	1352	8.22263
	10	H	1	R3m2	o	14.59	1085	1166	1311	1352	1289	2822	7303	11452	13558	14420	14055	13165	12325				1R3m2o14.59002	0.841738	0.904577	1.01707	1.04888	1	2.18929	5.66563	8.88441	10.5182	11.187	10.9038	10.2133	9.56168				1R3m2o14.59002	1289	11.187
	11	H	1	R3m2	o	14.59	1084	1054	1194	1321	1377	2511	7081	11190	13351	13708	13497	12961	12008				1R3m2o14.59003	0.787219	0.765432	0.867102	0.959332	1	1.82353	5.14234	8.12636	9.69572	9.95497	9.80174	9.41249	8.72041				1R3m2o14.59003	1377	9.95497
							0	1.25	2.5	3.75	5	7.25	8.5	9.75	11	12.25	13.5	14.75	16
ID1: 20170215 Gsiot 6ops plate3	5	A	1	RhSc	o	12.08	732	806	758	849	950	1681	2661	3040	3201	2961	2677	2202	1969				1RhSco12.08	0.770526	0.848421	0.797895	0.893684	1	1.76947	2.80105	3.2	3.36947	3.11684	2.81789	2.31789	2.07263				1RhSco12.08	950	3.36947
to top	7	A	1	RhSc	o	13.03	856	817	946	911	1042	3373	8703	12979	14627	14207	13334	11921	10488				1RhSco13.03	0.821497	0.784069	0.907869	0.87428	1	3.23704	8.35221	12.4559	14.0374	13.6344	12.7965	11.4405	10.0653				1RhSco13.03	1042	14.0374
	9	A	1	RhSc	o	14.09	874	888	932	1003	1033	3972	13238	21403	25305	26734	25393	23454	21407				1RhSco14.09	0.846079	0.859632	0.902227	0.970958	1	3.84511	12.8151	20.7193	24.4966	25.88	24.5818	22.7047	20.7231				1RhSco14.09	1033	25.88
	10	A	1	RhSc	o	14.59	916	913	926	1086	1110	4513	13859	21332	24969	25462	24435	22054	20460				1RhSco14.59	0.825225	0.822523	0.834234	0.978378	1	4.06577	12.4856	19.218	22.4946	22.9387	22.0135	19.8685	18.4324				1RhSco14.59	1110	22.9387
	11	A	1	RhSc	o	15.1	887	878	970	1007	1108	2470	10270	17931	21950	23164	22515	20588	18878				1RhSco15.1	0.800542	0.792419	0.875451	0.908845	1	2.22924	9.26895	16.1832	19.8105	20.9061	20.3204	18.5812	17.0379				1RhSco15.1	1108	20.9061
	12	A	1	RhSc	o	14.59	914	963	934	999	1052	2921	11957	20781	24959	26019	25162	23124	21511				1RhSco14.59001	0.868821	0.915399	0.887833	0.94962	1	2.77662	11.366	19.7538	23.7253	24.7329	23.9183	21.981	20.4477				1RhSco14.59001	1052	24.7329
	2	B	1	RhSc	o	0	727	713	731	844	895	921	915	871	938	951	997	995	1051				1RhSco0	0.812291	0.796648	0.81676	0.943017	1	1.02905	1.02235	0.973184	1.04804	1.06257	1.11397	1.11173	1.1743				1RhSco0	895	1.1743
	4	B	1	RhSc	o	11.06	735	845	888	909	995	1203	1322	1284	1402	1370	1329	1335	1241				1RhSco11.06	0.738693	0.849246	0.892462	0.913568	1	1.20905	1.32864	1.29045	1.40905	1.37688	1.33568	1.34171	1.24724				1RhSco11.06	995	1.40905
	6	B	1	RhSc	o	12.57	864	844	932	1090	1116	2509	5383	7320	7802	7404	6725	5815	5218				1RhSco12.57	0.774194	0.756272	0.835125	0.976703	1	2.24821	4.82348	6.55914	6.99104	6.63441	6.02599	5.21057	4.67563				1RhSco12.57	1116	6.99104
	8	B	1	RhSc	o	13.52	817	884	993	1096	1067	3727	11893	19309	22528	23228	22283	21003	18392				1RhSco13.52	0.765698	0.828491	0.930647	1.02718	1	3.49297	11.1462	18.0965	21.1134	21.7694	20.8838	19.6842	17.2371				1RhSco13.52	1067	21.7694
	10	B	1	RhSc	o	14.59	858	883	983	953	1016	2671	10624	19035	23280	24959	24155	22901	21293				1RhSco14.59002	0.844488	0.869094	0.96752	0.937992	1	2.62894	10.4567	18.7352	22.9134	24.5659	23.7746	22.5404	20.9577				1RhSco14.59002	1016	24.5659
	11	B	1	RhSc	o	14.59	821	872	935	1069	1063	4108	12979	20800	24378	25176	23840	22356	20252				1RhSco14.59003	0.772342	0.82032	0.879586	1.00564	1	3.86453	12.2098	19.5673	22.9332	23.6839	22.4271	21.031	19.0517				1RhSco14.59003	1063	23.6839
	5	C	1	RhAm	o	12.08	1143	1199	1283	1432	1487	1795	1936	2090	2051	2189	2154	2079	2023				1RhAmo12.08	0.768662	0.806321	0.862811	0.963013	1	1.20713	1.30195	1.40551	1.37929	1.47209	1.44855	1.39812	1.36046				1RhAmo12.08	1487	1.47209
	7	C	1	RhAm	o	13.03	1324	1356	1506	1592	1702	2411	3600	4489	4858	4844	4595	4427	4290				1RhAmo13.03	0.777908	0.79671	0.884841	0.93537	1	1.41657	2.11516	2.63749	2.85429	2.84606	2.69976	2.60106	2.52056				1RhAmo13.03	1702	2.85429
	9	C	1	RhAm	o	14.09	1262	1389	1412	1432	1572	2976	7266	10660	12457	12763	11850	11833	10779				1RhAmo14.09	0.802799	0.883588	0.898219	0.910941	1	1.89313	4.62214	6.78117	7.9243	8.11896	7.53817	7.52735	6.85687				1RhAmo14.09	1572	8.11896
	10	C	1	RhAm	o	14.59	1482	1622	1506	1835	1797	4016	8771	12562	14499	14449	14064	13495	12658				1RhAmo14.59	0.824708	0.902615	0.838063	1.02115	1	2.23484	4.88091	6.99054	8.06845	8.04062	7.82638	7.50974	7.04396				1RhAmo14.59	1797	8.06845
	11	C	1	RhAm	o	15.1	1383	1423	1609	1674	1749	2702	7297	11077	13298	13937	13706	13243	12191				1RhAmo15.1	0.790738	0.813608	0.919954	0.957118	1	1.54488	4.1721	6.33333	7.6032	7.96855	7.83648	7.57176	6.97027				1RhAmo15.1	1749	7.96855
	12	C	1	RhAm	o	14.59	1254	1298	1412	1491	1612	2993	7340	11145	13159	13336	12938	12678	11792				1RhAmo14.59001	0.777916	0.805211	0.875931	0.924938	1	1.8567	4.55335	6.91377	8.16315	8.27295	8.02605	7.86476	7.31514				1RhAmo14.59001	1612	8.27295
	2	D	1	RhAm	o	0	1176	1302	1362	1458	1578	1594	1761	1702	1796	1839	1846	1833	1958				1RhAmo0	0.745247	0.825095	0.863118	0.923954	1	1.01014	1.11597	1.07858	1.13815	1.1654	1.16984	1.1616	1.24081				1RhAmo0	1578	1.24081
	4	D	1	RhAm	o	11.06	1109	1133	1214	1324	1356	1491	1541	1660	1649	1678	1706	1826	1808				1RhAmo11.06	0.817847	0.835546	0.89528	0.976401	1	1.09956	1.13643	1.22419	1.21608	1.23746	1.25811	1.34661	1.33333				1RhAmo11.06	1356	1.34661
	6	D	1	RhAm	o	12.57	1260	1314	1484	1459	1714	2142	2653	3007	3074	3157	3154	3053	2893				1RhAmo12.57	0.735123	0.766628	0.865811	0.851225	1	1.24971	1.54784	1.75438	1.79347	1.84189	1.84014	1.78121	1.68786				1RhAmo12.57	1714	1.84189
	8	D	1	RhAm	o	13.52	1306	1462	1416	1493	1604	2942	6048	8242	9018	9253	8773	8684	7991				1RhAmo13.52	0.814214	0.911471	0.882793	0.930798	1	1.83416	3.77057	5.1384	5.62219	5.7687	5.46945	5.41397	4.98192				1RhAmo13.52	1604	5.7687
	10	D	1	RhAm	o	14.59	1346	1395	1462	1522	1646	2695	6606	10485	12447	12917	12882	12117	11233				1RhAmo14.59002	0.81774	0.847509	0.888214	0.924666	1	1.6373	4.01337	6.36999	7.56197	7.84751	7.82625	7.36148	6.82442				1RhAmo14.59002	1646	7.84751
	11	D	1	RhAm	o	14.59	1341	1396	1447	1527	1650	3428	8126	11785	13746	14191	13816	13136	12186				1RhAmo14.59003	0.812727	0.846061	0.87697	0.925455	1	2.07758	4.92485	7.14242	8.33091	8.60061	8.37333	7.96121	7.38545				1RhAmo14.59003	1650	8.60061
	5	E	1	LWS	o	12.08	554	645	659	696	778	806	816	795	835	920	865	891	959				1LWSo12.08	0.712082	0.829049	0.847044	0.894602	1	1.03599	1.04884	1.02185	1.07326	1.18252	1.11183	1.14524	1.23265				1LWSo12.08	778	1.23265
	7	E	1	LWS	o	13.03	697	774	736	764	818	919	1013	890	1097	894	1005	997	976				1LWSo13.03	0.852078	0.94621	0.899756	0.933985	1	1.12347	1.23839	1.08802	1.34108	1.09291	1.22861	1.21883	1.19315				1LWSo13.03	818	1.34108
	9	E	1	LWS	o	14.09	635	666	596	705	644	960	1086	1037	1069	1054	1015	1006	1003				1LWSo14.09	0.986025	1.03416	0.925466	1.09472	1	1.49068	1.68634	1.61025	1.65994	1.63665	1.57609	1.56211	1.55745				1LWSo14.09	644	1.68634
	10	E	1	LWS	o	14.59	738	701	712	763	890	1184	1195	1124	1186	1176	1021	1084	1078				1LWSo14.59	0.829213	0.78764	0.8	0.857303	1	1.33034	1.3427	1.26292	1.33258	1.32135	1.14719	1.21798	1.21124				1LWSo14.59	890	1.3427
	11	E	1	LWS	o	15.1	756	695	746	753	851	1138	1299	1280	1223	1193	1187	1225	1112				1LWSo15.1	0.888367	0.816686	0.876616	0.884841	1	1.33725	1.52644	1.50411	1.43713	1.40188	1.39483	1.43948	1.3067				1LWSo15.1	851	1.52644
	12	E	1	LWS	o	14.59	562	710	654	754	697	919	1052	1041	967	862	928	948	909				1LWSo14.59001	0.806313	1.01865	0.938307	1.08178	1	1.31851	1.50933	1.49354	1.38737	1.23673	1.33142	1.36011	1.30416				1LWSo14.59001	697	1.50933
	2	F	1	LWS	o	0	535	565	580	586	649	711	754	702	769	707	783	761	784				1LWSo0	0.824345	0.87057	0.893683	0.902928	1	1.09553	1.16179	1.08166	1.1849	1.08937	1.20647	1.17257	1.20801				1LWSo0	649	1.20801
	4	F	1	LWS	o	11.06	658	569	602	636	771	773	874	912	873	859	871	902	921				1LWSo11.06	0.853437	0.738003	0.780804	0.824903	1	1.00259	1.13359	1.18288	1.1323	1.11414	1.1297	1.16991	1.19455				1LWSo11.06	771	1.19455
	6	F	1	LWS	o	12.57	609	608	572	722	750	879	867	892	871	885	939	954	916				1LWSo12.57	0.812	0.810667	0.762667	0.962667	1	1.172	1.156	1.18933	1.16133	1.18	1.252	1.272	1.22133				1LWSo12.57	750	1.272
	8	F	1	LWS	o	13.52	571	678	699	797	797	962	935	975	920	998	1006	1025	962				1LWSo13.52	0.716437	0.85069	0.877039	1	1	1.20703	1.17315	1.22334	1.15433	1.2522	1.26223	1.28607	1.20703				1LWSo13.52	797	1.28607
	10	F	1	LWS	o	14.59	682	726	723	805	860	1127	1172	1281	1220	1206	1217	1134	1213				1LWSo14.59002	0.793023	0.844186	0.840698	0.936047	1	1.31047	1.36279	1.48953	1.4186	1.40233	1.41512	1.3186	1.41047				1LWSo14.59002	860	1.48953
	11	F	1	LWS	o	14.59	666	728	748	734	785	1032	1124	1150	1089	1107	1027	1025	1018				1LWSo14.59003	0.848408	0.927389	0.952866	0.935032	1	1.31465	1.43185	1.46497	1.38726	1.41019	1.30828	1.30573	1.29682				1LWSo14.59003	785	1.46497
	5	G	1	SWS	o	12.08	749	751	848	852	1011	1046	979	982	1097	1119	1182	1210	1183				1SWSo12.08	0.740851	0.742829	0.838773	0.84273	1	1.03462	0.968348	0.971316	1.08506	1.10682	1.16914	1.19683	1.17013				1SWSo12.08	1011	1.19683
	7	G	1	SWS	o	13.03	775	806	848	1031	1018	1160	1080	1105	1196	1184	1123	1251	1326				1SWSo13.03	0.761297	0.791749	0.833006	1.01277	1	1.13949	1.0609	1.08546	1.17485	1.16306	1.10314	1.22888	1.30255				1SWSo13.03	1018	1.30255
	9	G	1	SWS	o	14.09	766	819	933	941	1022	1123	1221	1234	1244	1281	1181	1284	1265				1SWSo14.09	0.749511	0.80137	0.912916	0.920744	1	1.09883	1.19472	1.20744	1.21722	1.25342	1.15558	1.25636	1.23777				1SWSo14.09	1022	1.25636
	10	G	1	SWS	o	14.59	820	805	878	944	1078	1110	1217	1177	1255	1238	1315	1238	1279				1SWSo14.59	0.760668	0.746753	0.814471	0.875696	1	1.02968	1.12894	1.09184	1.16419	1.14842	1.21985	1.14842	1.18646				1SWSo14.59	1078	1.21985
	11	G	1	SWS	o	15.1	781	792	805	984	912	1213	1256	1365	1226	1230	1275	1302	1236				1SWSo15.1	0.85636	0.868421	0.882675	1.07895	1	1.33004	1.37719	1.49671	1.3443	1.34868	1.39803	1.42763	1.35526				1SWSo15.1	912	1.49671
	12	G	1	SWS	o	14.59	708	694	727	892	944	1021	1203	1172	1232	1182	1241	1180	1282				1SWSo14.59001	0.75	0.735169	0.770127	0.944915	1	1.08157	1.27436	1.24153	1.30508	1.25212	1.31462	1.25	1.35805				1SWSo14.59001	944	1.35805
	2	H	1	SWS	o	0	698	710	717	878	815	908	951	940	1050	1081	1085	1086	1015				1SWSo0	0.856442	0.871166	0.879755	1.0773	1	1.11411	1.16687	1.15337	1.28834	1.32638	1.33129	1.33252	1.2454				1SWSo0	815	1.33252
	4	H	1	SWS	o	11.06	671	694	762	794	900	945	974	1029	1024	1040	1058	1050	1113				1SWSo11.06	0.745556	0.771111	0.846667	0.882222	1	1.05	1.08222	1.14333	1.13778	1.15556	1.17556	1.16667	1.23667				1SWSo11.06	900	1.23667
	6	H	1	SWS	o	12.57	845	932	917	1039	1157	1223	1139	1190	1248	1259	1301	1242	1310				1SWSo12.57	0.730337	0.805532	0.792567	0.898012	1	1.05704	0.984443	1.02852	1.07865	1.08816	1.12446	1.07347	1.13224				1SWSo12.57	1157	1.13224
	8	H	1	SWS	o	13.52	759	812	800	918	957	1018	1094	1111	1235	1125	1230	1106	1183				1SWSo13.52	0.793103	0.848485	0.835946	0.959248	1	1.06374	1.14316	1.16092	1.29049	1.17555	1.28527	1.15569	1.23615				1SWSo13.52	957	1.29049
	10	H	1	SWS	o	14.59	724	784	853	834	1012	1177	1192	1223	1154	1165	1188	1226	1095				1SWSo14.59002	0.715415	0.774704	0.842885	0.824111	1	1.16304	1.17787	1.2085	1.14032	1.15119	1.17391	1.21146	1.08202				1SWSo14.59002	1012	1.21146
	11	H	1	SWS	o	14.59	747	751	840	892	879	1074	1111	1030	1050	1119	1210	1140	1198				1SWSo14.59003	0.849829	0.85438	0.955631	1.01479	1	1.22184	1.26394	1.17179	1.19454	1.27304	1.37656	1.29693	1.36291				1SWSo14.59003	879	1.37656
							1.25	2.5	3.75	5	6.25	8.25	9.5	10.75	12	13.25	14.5	15.75	17
ID1: 20170215 Gsiot 6ops plate4	5	A	1	Rhod	t	12.08	4954	5114	5416	5494	5560	12064	26065	36436	41418	43229	42323	40769	38118				1Rhodt12.08	0.891007	0.919784	0.974101	0.988129	1	2.16978	4.68795	6.55324	7.44928	7.775	7.61205	7.33255	6.85576				1Rhodt12.08	5560	7.775
to top	7	A	1	Rhod	t	13.03	5159	5376	5517	5646	5712	16501	43122	65955	80040	86754	88330	88395	85502				1Rhodt13.03	0.903186	0.941176	0.965861	0.988445	1	2.88883	7.54937	11.5467	14.0126	15.188	15.4639	15.4753	14.9688				1Rhodt13.03	5712	15.4753
	9	A	1	Rhod	t	14.09	5071	5004	5384	5492	5758	15447	46388	74975	92906	102482	106101	105984	104667				1Rhodt14.09	0.880688	0.869052	0.935047	0.953803	1	2.6827	8.05627	13.021	16.1351	17.7982	18.4267	18.4064	18.1777				1Rhodt14.09	5758	18.4267
	10	A	1	Rhod	t	14.59	5121	5360	5617	5639	5851	16522	47976	76817	96001	104779	108145	109737	108540				1Rhodt14.59	0.875235	0.916083	0.960007	0.963767	1	2.82379	8.19962	13.1289	16.4076	17.9079	18.4832	18.7553	18.5507				1Rhodt14.59	5851	18.7553
	11	A	1	Rhod	t	15.1	5073	5468	5728	5843	5836	12592	42246	72176	92748	102173	106174	106931	105400				1Rhodt15.1	0.86926	0.936943	0.981494	1.0012	1	2.15764	7.23886	12.3674	15.8924	17.5074	18.1929	18.3227	18.0603				1Rhodt15.1	5836	18.3227
	12	A	1	Rhod	t	14.59	5389	5427	5895	6049	6276	12664	41430	71114	91261	101421	106239	107620	106077				1Rhodt14.59001	0.858668	0.864723	0.939293	0.96383	1	2.01785	6.60134	11.3311	14.5413	16.1601	16.9278	17.1479	16.902				1Rhodt14.59001	6276	17.1479
	2	B	1	Rhod	t	0	4131	4134	4320	4469	4730	4589	4887	4748	5044	4952	4911	5261	5131				1Rhodt0	0.873362	0.873996	0.913319	0.94482	1	0.97019	1.03319	1.00381	1.06638	1.04693	1.03827	1.11226	1.08478				1Rhodt0	4730	1.11226
	4	B	1	Rhod	t	11.06	4117	4467	4634	4686	4972	6554	8892	11082	11656	11214	10703	10087	9330				1Rhodt11.06	0.828037	0.898431	0.932019	0.942478	1	1.31818	1.78842	2.22888	2.34433	2.25543	2.15265	2.02876	1.87651				1Rhodt11.06	4972	2.34433
	6	B	1	Rhod	t	12.57	4286	4470	4794	4964	5093	12901	32446	48590	57074	59922	59976	58190	55823				1Rhodt12.57	0.841547	0.877675	0.941292	0.974671	1	2.53308	6.3707	9.54055	11.2064	11.7656	11.7762	11.4255	10.9607				1Rhodt12.57	5093	11.7762
	8	B	1	Rhod	t	13.52	5222	5275	5515	6073	5918	15574	45790	73938	91329	100846	104834	105868	103444				1Rhodt13.52	0.882393	0.891348	0.931903	1.02619	1	2.63163	7.73741	12.4937	15.4324	17.0406	17.7144	17.8892	17.4796				1Rhodt13.52	5918	17.8892
	10	B	1	Rhod	t	14.59	5242	5265	5377	5779	6016	13004	42524	72494	93914	103573	109324	109457	107822				1Rhodt14.59002	0.871343	0.875166	0.893783	0.960605	1	2.16157	7.06848	12.0502	15.6107	17.2163	18.1722	18.1943	17.9225				1Rhodt14.59002	6016	18.1943
	11	B	1	Rhod	t	14.59	5200	5441	5611	5716	6102	15523	46750	74877	93405	101996	107044	107020	105064				1Rhodt14.59003	0.85218	0.891675	0.919535	0.936742	1	2.54392	7.66142	12.2709	15.3073	16.7152	17.5424	17.5385	17.218				1Rhodt14.59003	6102	17.5424
	5	C	1	R3m2	t	12.08	4102	4248	4147	4604	4708	5545	6725	7307	7655	7516	7416	6839	6642				1R3m2t12.08	0.871283	0.902294	0.880841	0.97791	1	1.17778	1.42842	1.55204	1.62596	1.59643	1.57519	1.45263	1.41079				1R3m2t12.08	4708	1.62596
	7	C	1	R3m2	t	13.03	4305	4625	4730	5031	5360	7591	13856	18664	21307	21855	21290	19960	18767				1R3m2t13.03	0.803172	0.862873	0.882463	0.938619	1	1.41623	2.58507	3.48209	3.97519	4.07743	3.97201	3.72388	3.50131				1R3m2t13.03	5360	4.07743
	9	C	1	R3m2	t	14.09	4259	4329	4626	4773	4903	8632	21407	33663	40545	44042	43740	42691	40619				1R3m2t14.09	0.868652	0.882929	0.943504	0.973486	1	1.76055	4.3661	6.8658	8.26943	8.98266	8.92107	8.70712	8.28452				1R3m2t14.09	4903	8.98266
	10	C	1	R3m2	t	14.59	4530	4520	4793	5147	5417	9712	23218	34824	42522	45075	45022	43666	40920				1R3m2t14.59	0.836256	0.83441	0.884807	0.950157	1	1.79287	4.28614	6.42865	7.84973	8.32103	8.31124	8.06092	7.554				1R3m2t14.59	5417	8.32103
	11	C	1	R3m2	t	15.1	4536	4766	5008	5061	5458	8124	19822	32396	40663	43219	44219	43362	41301				1R3m2t15.1	0.831074	0.873214	0.917552	0.927263	1	1.48846	3.63173	5.93551	7.45016	7.91847	8.10169	7.94467	7.56706				1R3m2t15.1	5458	8.10169
	12	C	1	R3m2	t	14.59	4573	4425	4802	5005	5139	8302	20723	33921	41539	44442	44873	44090	41594				1R3m2t14.59001	0.889862	0.861062	0.934423	0.973925	1	1.61549	4.0325	6.6007	8.08309	8.64799	8.73185	8.57949	8.09379				1R3m2t14.59001	5139	8.73185
	2	D	1	R3m2	t	0	3202	3239	3359	3444	3690	3863	3862	3911	4014	4133	3985	4259	4242				1R3m2t0	0.867751	0.877778	0.910298	0.933333	1	1.04688	1.04661	1.05989	1.0878	1.12005	1.07995	1.1542	1.14959				1R3m2t0	3690	1.1542
	4	D	1	R3m2	t	11.06	3617	3513	3893	3869	4180	4323	4448	4605	4620	4832	4989	4854	4853				1R3m2t11.06	0.865311	0.840431	0.93134	0.925598	1	1.03421	1.06411	1.10167	1.10526	1.15598	1.19354	1.16124	1.161				1R3m2t11.06	4180	1.19354
	6	D	1	R3m2	t	12.57	3622	3939	3987	4053	4338	5589	7818	9387	10097	9955	9407	8902	8266				1R3m2t12.57	0.834947	0.908022	0.919087	0.934302	1	1.28838	1.80221	2.1639	2.32757	2.29484	2.16851	2.0521	1.90549				1R3m2t12.57	4338	2.32757
	8	D	1	R3m2	t	13.52	4135	4333	4529	4762	4786	8059	18664	27798	33431	35096	34924	33935	31862				1R3m2t13.52	0.863978	0.905349	0.946302	0.994985	1	1.68387	3.89971	5.80819	6.98517	7.33305	7.29712	7.09047	6.65733				1R3m2t13.52	4786	7.33305
	10	D	1	R3m2	t	14.59	4493	4734	5096	5021	5381	8477	21302	33905	41819	45872	46057	45306	43139				1R3m2t14.59002	0.834975	0.879762	0.947036	0.933098	1	1.57536	3.95874	6.30087	7.7716	8.52481	8.55919	8.41962	8.01691				1R3m2t14.59002	5381	8.55919
	11	D	1	R3m2	t	14.59	4121	4442	4752	5085	5307	8671	21326	33990	40822	44479	44744	43803	41580				1R3m2t14.59003	0.776522	0.837008	0.895421	0.958168	1	1.63388	4.01847	6.40475	7.6921	8.38119	8.43113	8.25382	7.83493				1R3m2t14.59003	5307	8.43113
	5	E	1	RhSc	t	12.08	2719	2924	3037	3226	3375	4229	5925	6927	7268	7247	6836	6235	5891				1RhSct12.08	0.80563	0.86637	0.899852	0.955852	1	1.25304	1.75556	2.05244	2.15348	2.14726	2.02548	1.84741	1.74548				1RhSct12.08	3375	2.15348
	7	E	1	RhSc	t	13.03	2816	3234	3256	3290	3471	6181	13628	19886	23107	23361	22443	20440	18577				1RhSct13.03	0.811294	0.93172	0.938058	0.947854	1	1.78075	3.92625	5.72918	6.65716	6.73034	6.46586	5.88879	5.35206				1RhSct13.03	3471	6.73034
	9	E	1	RhSc	t	14.09	2778	2915	3085	3130	3129	6398	18358	30539	38500	40478	40899	39209	36874				1RhSct14.09	0.887824	0.931608	0.985938	1.00032	1	2.04474	5.86705	9.75999	12.3043	12.9364	13.0709	12.5308	11.7846				1RhSct14.09	3129	13.0709
	10	E	1	RhSc	t	14.59	3023	3030	3304	3498	3797	8196	21287	32732	39431	41519	41423	39410	36619				1RhSct14.59	0.796155	0.797998	0.870161	0.921254	1	2.15855	5.60627	8.62049	10.3848	10.9347	10.9094	10.3792	9.64419				1RhSct14.59	3797	10.9347
	11	E	1	RhSc	t	15.1	2976	3190	3517	3496	3711	5622	17192	29082	37435	40214	40421	38698	36275				1RhSct15.1	0.80194	0.859607	0.947723	0.942064	1	1.51496	4.63271	7.8367	10.0876	10.8364	10.8922	10.4279	9.77499				1RhSct15.1	3711	10.8922
	12	E	1	RhSc	t	14.59	3042	3148	3364	3453	3536	6214	18319	31118	38320	41095	40747	38817	36220				1RhSct14.59001	0.860294	0.890271	0.951357	0.976527	1	1.75735	5.18071	8.80034	10.8371	11.6219	11.5235	10.9777	10.2432				1RhSct14.59001	3536	11.6219
	2	F	1	RhSc	t	0	2579	2785	2665	2771	2931	3016	2999	3298	3271	3246	3237	3383	3363				1RhSct0	0.879904	0.950188	0.909246	0.945411	1	1.029	1.0232	1.12521	1.116	1.10747	1.1044	1.15421	1.14739				1RhSct0	2931	1.15421
	4	F	1	RhSc	t	11.06	2493	2790	2781	2948	3179	3284	3400	3610	3773	3833	3794	3761	3820				1RhSct11.06	0.784209	0.877634	0.874803	0.927336	1	1.03303	1.06952	1.13558	1.18685	1.20573	1.19346	1.18308	1.20164				1RhSct11.06	3179	1.20573
	6	F	1	RhSc	t	12.57	3109	3367	3445	3519	3834	5842	10368	14285	15219	15319	14540	13032	11844				1RhSct12.57	0.810902	0.878195	0.898539	0.91784	1	1.52374	2.70423	3.72587	3.96948	3.99557	3.79238	3.39906	3.0892				1RhSct12.57	3834	3.99557
	8	F	1	RhSc	t	13.52	2849	3017	3215	3264	3419	6761	17312	26854	31860	33335	32731	30708	28119				1RhSct13.52	0.833285	0.882422	0.940333	0.954665	1	1.97748	5.06347	7.85434	9.31851	9.74993	9.57327	8.98157	8.22433				1RhSct13.52	3419	9.74993
	10	F	1	RhSc	t	14.59	2546	2858	2998	3007	3191	6103	17404	28313	35387	37964	37827	35790	33988				1RhSct14.59002	0.797869	0.895644	0.939517	0.942338	1	1.91257	5.45409	8.87277	11.0896	11.8972	11.8543	11.2159	10.6512				1RhSct14.59002	3191	11.8972
	11	F	1	RhSc	t	14.59	2584	2852	2972	3113	3131	5940	16922	27788	33953	36338	36218	34317	31856				1RhSct14.59003	0.825295	0.910891	0.949218	0.994251	1	1.89716	5.40466	8.87512	10.8441	11.6059	11.5676	10.9604	10.1744				1RhSct14.59003	3131	11.6059
							0	1.25	2.5	3.75	5	6.86667	8.11667	9.36667	10.6167	11.8667	13.1167	14.3667	15.6167
ID1: 20170215 Gsiot 6ops plate5	5	A	1	SWS	t	12.08	4117	3982	4251	4145	4208	4573	4537	4739	4618	4500	4448	4489	4567				1SWSt12.08	0.978375	0.946293	1.01022	0.985029	1	1.08674	1.07818	1.12619	1.09743	1.06939	1.05703	1.06678	1.08531				1SWSt12.08	4208	1.12619
to top	7	A	1	SWS	t	13.03	4415	4482	4636	4743	4714	5304	5297	5591	5345	5300	5175	5519	5264				1SWSt13.03	0.936572	0.950785	0.983454	1.00615	1	1.12516	1.12367	1.18604	1.13386	1.12431	1.09779	1.17077	1.11667				1SWSt13.03	4714	1.18604
	9	A	1	SWS	t	14.09	3389	3472	3614	3658	3751	5021	6404	6383	6017	5700	5312	5211	4858				1SWSt14.09	0.903492	0.92562	0.963476	0.975207	1	1.33858	1.70728	1.70168	1.60411	1.51959	1.41616	1.38923	1.29512				1SWSt14.09	3751	1.70728
	10	A	1	SWS	t	14.59	4115	4225	4291	4234	4429	6707	8843	9078	8453	7615	7014	6300	6214				1SWSt14.59	0.929104	0.95394	0.968842	0.955972	1	1.51434	1.99661	2.04967	1.90856	1.71935	1.58365	1.42244	1.40303				1SWSt14.59	4429	2.04967
	11	A	1	SWS	t	15.1	3450	3610	3671	3793	3850	5058	7941	8194	7779	6927	6288	5555	4921				1SWSt15.1	0.896104	0.937662	0.953506	0.985195	1	1.31377	2.0626	2.12831	2.02052	1.79922	1.63325	1.44286	1.27818				1SWSt15.1	3850	2.12831
	12	A	1	SWS	t	14.59	4149	4258	4382	4661	4739	6606	9341	9677	9207	8446	7634	6933	6295				1SWSt14.59001	0.875501	0.898502	0.924668	0.983541	1	1.39396	1.97109	2.04199	1.94281	1.78223	1.61089	1.46297	1.32834				1SWSt14.59001	4739	2.04199
	2	B	1	SWS	t	0	3061	2995	3132	3286	3229	3295	3393	3334	3399	3428	3483	3497	3482				1SWSt0	0.947972	0.927532	0.96996	1.01765	1	1.02044	1.05079	1.03252	1.05265	1.06163	1.07866	1.083	1.07835				1SWSt0	3229	1.083
	4	B	1	SWS	t	11.06	3378	3208	3493	3570	3623	3556	3759	3777	3849	3912	3895	3943	3999				1SWSt11.06	0.932376	0.885454	0.964118	0.985371	1	0.981507	1.03754	1.04251	1.06238	1.07977	1.07508	1.08832	1.10378				1SWSt11.06	3623	1.10378
	6	B	1	SWS	t	12.57	3696	3689	3895	3987	4078	4242	4524	4473	4546	4659	4354	4359	4371				1SWSt12.57	0.906327	0.90461	0.955125	0.977685	1	1.04022	1.10937	1.09686	1.11476	1.14247	1.06768	1.06891	1.07185				1SWSt12.57	4078	1.14247
	8	B	1	SWS	t	13.52	3423	3534	3823	3693	3913	4663	5288	5274	5283	5251	4981	4820	4714				1SWSt13.52	0.874776	0.903143	0.977	0.943777	1	1.19167	1.35139	1.34781	1.35012	1.34194	1.27294	1.23179	1.2047				1SWSt13.52	3913	1.35139
	10	B	1	SWS	t	14.59	4103	4397	4225	4455	4447	6150	8921	9399	9169	8670	7980	7203	6894				1SWSt14.59002	0.922644	0.988756	0.950079	1.0018	1	1.38295	2.00607	2.11356	2.06184	1.94963	1.79447	1.61974	1.55026				1SWSt14.59002	4447	2.11356
	11	B	1	SWS	t	14.59	3722	3851	3828	4019	4059	6445	8903	9111	8558	8022	7274	6495	6083				1SWSt14.59003	0.916975	0.948756	0.943089	0.990145	1	1.58783	2.1934	2.24464	2.1084	1.97635	1.79207	1.60015	1.49864				1SWSt14.59003	4059	2.24464
	5	C	1	LWS	t	12.08	1215	1363	1423	1457	1501	3444	5149	4850	4218	3566	2953	2625	2441				1LWSt12.08	0.80946	0.908061	0.948035	0.970686	1	2.29447	3.43038	3.23118	2.81013	2.37575	1.96736	1.74883	1.62625				1LWSt12.08	1501	3.43038
	7	C	1	LWS	t	13.03	1516	1602	1626	1749	1776	5609	13104	14955	13164	11252	9367	7726	6526				1LWSt13.03	0.853604	0.902027	0.915541	0.984797	1	3.15822	7.37838	8.42061	7.41216	6.33559	5.27421	4.35023	3.67455				1LWSt13.03	1776	8.42061
	9	C	1	LWS	t	14.09	1431	1408	1518	1602	1665	5811	18431	24059	23921	21136	17261	14370	11813				1LWSt14.09	0.859459	0.845646	0.911712	0.962162	1	3.49009	11.0697	14.4498	14.367	12.6943	10.367	8.63063	7.09489				1LWSt14.09	1665	14.4498
	10	C	1	LWS	t	14.59	1588	1441	1565	1710	1670	8196	21757	26857	25915	22717	18782	15941	13185				1LWSt14.59	0.950898	0.862874	0.937126	1.02395	1	4.90778	13.0281	16.082	15.518	13.603	11.2467	9.54551	7.89521				1LWSt14.59	1670	16.082
	11	C	1	LWS	t	15.1	1552	1718	1824	1748	1899	4787	18835	27598	28587	25657	21283	17891	14752				1LWSt15.1	0.817272	0.904687	0.960506	0.920484	1	2.5208	9.91838	14.5329	15.0537	13.5108	11.2075	9.42127	7.7683				1LWSt15.1	1899	15.0537
	12	C	1	LWS	t	14.59	1579	1691	1723	1799	1778	6000	19352	26226	26224	23600	19963	16278	13596				1LWSt14.59001	0.888076	0.951069	0.969066	1.01181	1	3.37458	10.8841	14.7503	14.7492	13.2733	11.2278	9.15523	7.64679				1LWSt14.59001	1778	14.7503
	2	D	1	LWS	t	0	1282	1338	1403	1497	1421	1558	1459	1531	1496	1582	1600	1555	1755				1LWSt0	0.902182	0.94159	0.987333	1.05348	1	1.09641	1.02674	1.07741	1.05278	1.1133	1.12597	1.0943	1.23505				1LWSt0	1421	1.23505
	4	D	1	LWS	t	11.06	1036	1086	1110	1162	1154	1430	1515	1466	1455	1384	1466	1377	1410				1LWSt11.06	0.897747	0.941075	0.961872	1.00693	1	1.23917	1.31282	1.27036	1.26083	1.19931	1.27036	1.19324	1.22184				1LWSt11.06	1154	1.31282
	6	D	1	LWS	t	12.57	1500	1491	1598	1758	1700	5034	9560	10319	8798	7357	5922	4987	4360				1LWSt12.57	0.882353	0.877059	0.94	1.03412	1	2.96118	5.62353	6.07	5.17529	4.32765	3.48353	2.93353	2.56471				1LWSt12.57	1700	6.07
	8	D	1	LWS	t	13.52	1560	1510	1518	1730	1766	6358	17075	21241	20555	17858	14708	12025	9750				1LWSt13.52	0.883352	0.85504	0.85957	0.979615	1	3.60023	9.66874	12.0277	11.6393	10.1121	8.32843	6.80917	5.52095				1LWSt13.52	1766	12.0277
	10	D	1	LWS	t	14.59	1392	1487	1467	1612	1740	4941	17753	25117	25520	22375	19570	16118	13156				1LWSt14.59002	0.8	0.854598	0.843103	0.926437	1	2.83966	10.2029	14.4351	14.6667	12.8592	11.2471	9.26322	7.56092				1LWSt14.59002	1740	14.6667
	11	D	1	LWS	t	14.59	1464	1435	1546	1505	1685	6887	19479	25684	25889	22562	18927	15611	13046				1LWSt14.59003	0.868843	0.851632	0.917507	0.893175	1	4.08724	11.5602	15.2427	15.3644	13.3899	11.2326	9.26469	7.74243				1LWSt14.59003	1685	15.3644
	5	E	1	RhAm	t	12.08	3983	4003	4245	4419	4632	4720	4736	4895	5063	5185	5308	5233	5352				1RhAmt12.08	0.859888	0.864206	0.916451	0.954016	1	1.019	1.02245	1.05678	1.09305	1.11939	1.14594	1.12975	1.15544				1RhAmt12.08	4632	1.15544
	7	E	1	RhAm	t	13.03	3926	4087	4354	4531	4750	5041	5690	6139	6371	6548	6480	6574	6317				1RhAmt13.03	0.826526	0.860421	0.916632	0.953895	1	1.06126	1.19789	1.29242	1.34126	1.37853	1.36421	1.384	1.32989				1RhAmt13.03	4750	1.384
	9	E	1	RhAm	t	14.09	4236	4332	4477	4678	4765	6112	8211	10083	11784	12099	12034	11694	11395				1RhAmt14.09	0.888982	0.909129	0.939559	0.981742	1	1.28269	1.72319	2.11605	2.47303	2.53914	2.5255	2.45414	2.3914				1RhAmt14.09	4765	2.53914
	10	E	1	RhAm	t	14.59	4271	4349	4472	4822	4937	6480	9194	11373	12723	12575	12845	12423	11825				1RhAmt14.59	0.8651	0.880899	0.905813	0.976707	1	1.31254	1.86226	2.30363	2.57707	2.54709	2.60178	2.51631	2.39518				1RhAmt14.59	4937	2.60178
	11	E	1	RhAm	t	15.1	4013	4291	4423	4569	4766	5433	7469	10033	11137	11571	11786	11390	10970				1RhAmt15.1	0.842006	0.900336	0.928032	0.958666	1	1.13995	1.56714	2.10512	2.33676	2.42782	2.47293	2.38984	2.30172				1RhAmt15.1	4766	2.47293
	12	E	1	RhAm	t	14.59	4295	4252	4313	4570	4718	5507	7990	10055	11305	11630	11513	11523	10866				1RhAmt14.59001	0.910343	0.901229	0.914159	0.968631	1	1.16723	1.69351	2.1312	2.39614	2.46503	2.44023	2.44235	2.30309				1RhAmt14.59001	4718	2.46503
	2	F	1	RhAm	t	0	2922	2939	2858	2948	3136	3180	3418	3326	3290	3384	3530	3453	3623				1RhAmt0	0.93176	0.937181	0.911352	0.940051	1	1.01403	1.08992	1.06059	1.04911	1.07908	1.12564	1.10108	1.15529				1RhAmt0	3136	1.15529
	4	F	1	RhAm	t	11.06	3741	3773	3898	4111	4275	4355	4396	4601	4476	4577	4725	4666	4682				1RhAmt11.06	0.875088	0.882573	0.911813	0.961637	1	1.01871	1.0283	1.07626	1.04702	1.07064	1.10526	1.09146	1.0952				1RhAmt11.06	4275	1.10526
	6	F	1	RhAm	t	12.57	3706	3779	3914	4064	4082	4386	4647	4830	4648	4986	4979	5086	4892				1RhAmt12.57	0.907888	0.925772	0.958844	0.99559	1	1.07447	1.13841	1.18324	1.13866	1.22146	1.21975	1.24596	1.19843				1RhAmt12.57	4082	1.24596
	8	F	1	RhAm	t	13.52	3698	3911	3995	4015	4135	4872	6018	6905	7193	7167	7156	7166	6722				1RhAmt13.52	0.894317	0.945828	0.966143	0.970979	1	1.17823	1.45538	1.66989	1.73954	1.73325	1.73059	1.73301	1.62563				1RhAmt13.52	4135	1.73954
	10	F	1	RhAm	t	14.59	4056	3885	4099	4241	4525	5058	7225	9391	10543	10858	10834	10374	10380				1RhAmt14.59002	0.896354	0.858564	0.905856	0.937238	1	1.11779	1.59669	2.07536	2.32994	2.39956	2.39425	2.2926	2.29392				1RhAmt14.59002	4525	2.39956
	11	F	1	RhAm	t	14.59	4153	4197	4404	4560	4657	5572	8108	10028	11284	11619	11507	11343	10771				1RhAmt14.59003	0.891776	0.901224	0.945673	0.979171	1	1.19648	1.74104	2.15332	2.42302	2.49495	2.4709	2.43569	2.31286				1RhAmt14.59003	4657	2.49495
							0	1.25	2.5	3.75	5	7.06667	8.31667	9.56667	10.8167	12.0667	13.3167	14.5667	15.8167
ID1: 20170216 6ops iot plate1 RSi SWi LWi Rhi	5	A	2	RhSc	i	12.08	1836	1796	2075	1881	1998	3153	4600	5033	5147	4773	4287	3921	3513				2RhSci12.08	0.918919	0.898899	1.03854	0.941441	1	1.57808	2.3023	2.51902	2.57608	2.38889	2.14565	1.96246	1.75826				2RhSci12.08	1998	2.57608
to top	7	A	2	RhSc	i	13.03	1854	1819	1932	1844	2032	6057	15418	22078	24754	24169	22300	19371	16856				2RhSci13.03	0.912402	0.895177	0.950787	0.90748	1	2.98081	7.5876	10.8652	12.1821	11.8942	10.9744	9.53297	8.29528				2RhSci13.03	2032	12.1821
	9	A	2	RhSc	i	14.09	1728	1893	1870	2003	2103	6557	22231	36743	44450	47044	45720	42015	38746				2RhSci14.09	0.821683	0.900143	0.889206	0.952449	1	3.11793	10.5711	17.4717	21.1365	22.3699	21.7404	19.9786	18.4242				2RhSci14.09	2103	22.3699
	10	A	2	RhSc	i	14.59	1710	1722	1818	1961	2019	6500	20933	34210	40495	43072	41963	39353	35707				2RhSci14.59	0.846954	0.852897	0.900446	0.971273	1	3.21942	10.368	16.944	20.057	21.3333	20.7841	19.4913	17.6855				2RhSci14.59	2019	21.3333
	11	A	2	RhSc	i	15.1	1840	1876	2016	2039	2172	4339	17686	31671	39795	42070	41424	38386	35079				2RhSci15.1	0.847145	0.86372	0.928177	0.938766	1	1.9977	8.14273	14.5815	18.3218	19.3692	19.0718	17.6731	16.1506				2RhSci15.1	2172	19.3692
	12	A	2	RhSc	i	14.59	1922	1988	1918	2159	2107	4583	18401	33279	41787	44449	44621	42611	38852				2RhSci14.59001	0.912197	0.943522	0.910299	1.02468	1	2.17513	8.73327	15.7945	19.8325	21.0959	21.1775	20.2235	18.4395				2RhSci14.59001	2107	21.1775
	2	B	2	RhSc	i	0	1663	1626	1698	1797	1716	1759	1829	1871	1981	1932	2066	2029	2153				2RhSci0	0.969114	0.947552	0.98951	1.0472	1	1.02506	1.06585	1.09033	1.15443	1.12587	1.20396	1.1824	1.25466				2RhSci0	1716	1.25466
	4	B	2	RhSc	i	11.06	1707	1809	1803	1942	1871	2166	2278	2350	2449	2570	2457	2584	2580				2RhSci11.06	0.912346	0.966863	0.963656	1.03795	1	1.15767	1.21753	1.25601	1.30893	1.3736	1.3132	1.38108	1.37894				2RhSci11.06	1871	1.38108
	6	B	2	RhSc	i	12.57	1853	1822	1946	2113	2017	4130	8337	10746	11132	10570	9418	7844	6947				2RhSci12.57	0.918691	0.903322	0.964799	1.0476	1	2.0476	4.13337	5.32771	5.51909	5.24046	4.66931	3.88894	3.44422				2RhSci12.57	2017	5.51909
	8	B	2	RhSc	i	13.52	1968	2014	2190	2199	2370	6479	20346	32789	39771	41692	39784	36289	33307				2RhSci13.52	0.83038	0.849789	0.924051	0.927848	1	2.73376	8.58481	13.835	16.781	17.5916	16.7865	15.3118	14.0536				2RhSci13.52	2370	17.5916
	10	B	2	RhSc	i	14.59	1931	2089	2052	2212	2532	4869	19197	34415	43026	46446	46026	43288	40239				2RhSci14.59002	0.762638	0.825039	0.810427	0.873618	1	1.92299	7.58175	13.592	16.9929	18.3436	18.1777	17.0964	15.8922				2RhSci14.59002	2532	18.3436
	11	B	2	RhSc	i	14.59	1876	2030	2046	2216	2243	6308	21185	35362	42980	45795	44588	42398	38650				2RhSci14.59003	0.83638	0.905038	0.912171	0.987963	1	2.8123	9.44494	15.7655	19.1618	20.4169	19.8787	18.9024	17.2314				2RhSci14.59003	2243	20.4169
	5	C	2	SWS	i	12.08	3302	3385	3655	3572	3732	3786	3778	4021	3980	4086	4234	4119	4436				2SWSi12.08	0.88478	0.90702	0.979368	0.957128	1	1.01447	1.01233	1.07744	1.06645	1.09486	1.13451	1.1037	1.18864				2SWSi12.08	3732	1.18864
	7	C	2	SWS	i	13.03	3598	3566	3737	3908	3952	4475	4645	4929	4744	4828	4777	4886	4898				2SWSi13.03	0.910425	0.902328	0.945597	0.988866	1	1.13234	1.17535	1.24722	1.2004	1.22166	1.20876	1.23634	1.23937				2SWSi13.03	3952	1.24722
	9	C	2	SWS	i	14.09	3115	3289	3426	3598	3805	5613	7144	7021	6517	6199	5696	5405	5132				2SWSi14.09	0.81866	0.864389	0.900394	0.945598	1	1.47516	1.87753	1.8452	1.71275	1.62917	1.49698	1.4205	1.34875				2SWSi14.09	3805	1.87753
	10	C	2	SWS	i	14.59	3390	3637	3703	4036	3969	6957	9061	9091	8724	7655	6817	6381	5911				2SWSi14.59	0.854119	0.916352	0.932981	1.01688	1	1.75283	2.28294	2.2905	2.19803	1.9287	1.71756	1.60771	1.48929				2SWSi14.59	3969	2.2905
	11	C	2	SWS	i	15.1	3411	3441	3856	4028	3975	5815	9756	10156	8844	7820	6863	6188	5712				2SWSi15.1	0.858113	0.86566	0.970063	1.01333	1	1.46289	2.45434	2.55497	2.22491	1.9673	1.72654	1.55673	1.43698				2SWSi15.1	3975	2.55497
	12	C	2	SWS	i	14.59	3372	3262	3359	3516	3723	5237	7727	8041	7610	6698	6128	5583	5246				2SWSi14.59001	0.905721	0.876175	0.902229	0.9444	1	1.40666	2.07548	2.15982	2.04405	1.79909	1.64598	1.4996	1.40908				2SWSi14.59001	3723	2.15982
	2	D	2	SWS	i	0	2516	2617	2663	2708	2785	2928	3101	2942	3124	3298	3205	3246	3311				2SWSi0	0.903411	0.939677	0.956194	0.972352	1	1.05135	1.11346	1.05637	1.12172	1.1842	1.15081	1.16553	1.18887				2SWSi0	2785	1.18887
	4	D	2	SWS	i	11.06	2722	2846	2814	2766	3113	3057	3276	3228	3242	3370	3404	3449	3493				2SWSi11.06	0.874398	0.914231	0.903951	0.888532	1	0.982011	1.05236	1.03694	1.04144	1.08256	1.09348	1.10793	1.12207				2SWSi11.06	3113	1.12207
	6	D	2	SWS	i	12.57	3269	3301	3375	3627	3650	4029	4048	4165	4211	4131	4328	4467	4427				2SWSi12.57	0.895616	0.904384	0.924658	0.993699	1	1.10384	1.10904	1.1411	1.1537	1.13178	1.18575	1.22384	1.21288				2SWSi12.57	3650	1.22384
	8	D	2	SWS	i	13.52	3375	3593	3635	3713	3963	5107	5659	5608	5472	5165	5309	5168	5040				2SWSi13.52	0.851628	0.906636	0.917234	0.936916	1	1.28867	1.42796	1.41509	1.38077	1.30331	1.33964	1.30406	1.27176				2SWSi13.52	3963	1.42796
	10	D	2	SWS	i	14.59	3226	3448	3777	3782	3970	5805	8728	9036	8406	7371	6713	6209	5865				2SWSi14.59002	0.812594	0.868514	0.951385	0.952645	1	1.46222	2.19849	2.27607	2.11738	1.85668	1.69093	1.56398	1.47733				2SWSi14.59002	3970	2.27607
	11	D	2	SWS	i	14.59	3365	3817	3745	3789	4165	6465	8842	9094	8593	7708	7069	6412	5778				2SWSi14.59003	0.807923	0.916447	0.89916	0.909724	1	1.55222	2.12293	2.18343	2.06315	1.85066	1.69724	1.5395	1.38727				2SWSi14.59003	4165	2.18343
	5	E	2	LWS	i	12.08	1223	1358	1335	1417	1437	2701	3254	2853	2529	2449	2287	2212	2041				2LWSi12.08	0.851079	0.945024	0.929019	0.986082	1	1.87961	2.26444	1.98539	1.75992	1.70424	1.59151	1.53932	1.42032				2LWSi12.08	1437	2.26444
	7	E	2	LWS	i	13.03	1338	1375	1375	1612	1560	6082	10668	10871	8788	6906	5694	4519	4013				2LWSi13.03	0.857692	0.88141	0.88141	1.03333	1	3.89872	6.83846	6.96859	5.63333	4.42692	3.65	2.89679	2.57244				2LWSi13.03	1560	6.96859
	9	E	2	LWS	i	14.09	1349	1491	1514	1608	1675	8018	21906	26251	24685	20951	16838	13635	11152				2LWSi14.09	0.805373	0.890149	0.903881	0.96	1	4.78687	13.0782	15.6722	14.7373	12.5081	10.0525	8.1403	6.65791				2LWSi14.09	1675	15.6722
	10	E	2	LWS	i	14.59	1510	1498	1600	1781	1840	10408	25169	29948	27903	23675	19437	15876	13177				2LWSi14.59	0.820652	0.81413	0.869565	0.967935	1	5.65652	13.6788	16.2761	15.1647	12.8668	10.5636	8.62826	7.16141				2LWSi14.59	1840	16.2761
	11	E	2	LWS	i	15.1	1281	1407	1505	1545	1634	4644	19563	27096	27030	23593	19251	15923	12910				2LWSi15.1	0.783966	0.861077	0.921053	0.945532	1	2.84211	11.9725	16.5826	16.5422	14.4388	11.7815	9.7448	7.90086				2LWSi15.1	1634	16.5826
	12	E	2	LWS	i	14.59	1239	1361	1311	1416	1441	5224	18888	23779	22126	18723	15111	12290	9938				2LWSi14.59001	0.85982	0.944483	0.909785	0.982651	1	3.62526	13.1076	16.5017	15.3546	12.9931	10.4865	8.5288	6.8966				2LWSi14.59001	1441	16.5017
	2	F	2	LWS	i	0	1199	1245	1285	1284	1281	1285	1396	1412	1491	1549	1572	1586	1664				2LWSi0	0.935988	0.971897	1.00312	1.00234	1	1.00312	1.08977	1.10226	1.16393	1.20921	1.22717	1.2381	1.29899				2LWSi0	1281	1.29899
	4	F	2	LWS	i	11.06	1223	1273	1223	1349	1365	1569	1667	1677	1699	1613	1697	1736	1820				2LWSi11.06	0.895971	0.932601	0.895971	0.988278	1	1.14945	1.22125	1.22857	1.24469	1.18168	1.24322	1.27179	1.33333				2LWSi11.06	1365	1.33333
	6	F	2	LWS	i	12.57	1313	1424	1329	1545	1544	4626	6582	6052	5034	4112	3407	3145	2764				2LWSi12.57	0.850389	0.92228	0.860751	1.00065	1	2.99611	4.26295	3.91969	3.26036	2.66321	2.20661	2.03692	1.79016				2LWSi12.57	1544	4.26295
	8	F	2	LWS	i	13.52	1356	1377	1494	1576	1678	7114	16138	17804	15185	12317	9873	7840	6372				2LWSi13.52	0.808105	0.82062	0.890346	0.939213	1	4.23957	9.6174	10.6103	9.04946	7.34029	5.88379	4.67223	3.79738				2LWSi13.52	1678	10.6103
	10	F	2	LWS	i	14.59	1191	1335	1457	1502	1581	6489	20140	26225	25228	21468	17485	14221	12033				2LWSi14.59002	0.753321	0.844402	0.921569	0.950032	1	4.10436	12.7388	16.5876	15.957	13.5787	11.0595	8.99494	7.61101				2LWSi14.59002	1581	16.5876
	11	F	2	LWS	i	14.59	1407	1571	1527	1743	1695	6888	21561	27359	25714	21926	18270	14994	12281				2LWSi14.59003	0.830088	0.926844	0.900885	1.02832	1	4.06372	12.7204	16.141	15.1705	12.9357	10.7788	8.84602	7.24543				2LWSi14.59003	1695	16.141
	5	G	2	Rhod	i	12.08	2266	2325	2291	2568	2555	8976	21744	30596	34491	35226	33905	30792	28939				2Rhodi12.08	0.886888	0.90998	0.896673	1.00509	1	3.51311	8.51037	11.975	13.4994	13.7871	13.2701	12.0517	11.3264				2Rhodi12.08	2555	13.7871
	7	G	2	Rhod	i	13.03	2415	2519	2569	2795	2943	12504	38623	61236	74244	80339	83118	81679	79182				2Rhodi13.03	0.820591	0.855929	0.872919	0.949711	1	4.24873	13.1237	20.8073	25.2273	27.2983	28.2426	27.7537	26.9052				2Rhodi13.03	2943	28.2426
	9	G	2	Rhod	i	14.09	2234	2499	2491	2528	2642	10453	37802	64892	82313	92778	96760	97586	96122				2Rhodi14.09	0.845572	0.945874	0.942846	0.956851	1	3.95647	14.3081	24.5617	31.1556	35.1166	36.6238	36.9364	36.3823				2Rhodi14.09	2642	36.9364
	10	G	2	Rhod	i	14.59	2643	2888	3071	3018	3228	15982	48090	76854	94902	104098	107882	107305	106449				2Rhodi14.59	0.818773	0.894672	0.951363	0.934944	1	4.95105	14.8978	23.8086	29.3996	32.2485	33.4207	33.2419	32.9768				2Rhodi14.59	3228	33.4207
	11	G	2	Rhod	i	15.1	1118	1231	1318	1353	1468	2874	13788	26920	36538	41783	44442	44256	43473				2Rhodi15.1	0.76158	0.838556	0.89782	0.921662	1	1.95777	9.39237	18.3379	24.8896	28.4625	30.2738	30.1471	29.6138				2Rhodi15.1	1468	30.2738
	12	G	2	Rhod	i	14.59	2279	2390	2370	2701	2660	8139	33805	59969	78208	87541	92604	92870	91450				2Rhodi14.59001	0.856767	0.898496	0.890977	1.01541	1	3.05977	12.7086	22.5447	29.4015	32.9102	34.8135	34.9135	34.3797				2Rhodi14.59001	2660	34.9135
	2	H	2	Rhod	i	0	2185	2260	2225	2336	2209	2512	2499	2548	2781	2609	2818	2869	2772				2Rhodi0	0.989135	1.02309	1.00724	1.05749	1	1.13717	1.13128	1.15346	1.25894	1.18108	1.27569	1.29878	1.25487				2Rhodi0	2209	1.29878
	4	H	2	Rhod	i	11.06	2263	2205	2299	2389	2430	4601	7211	8316	8250	7747	7039	6285	5632				2Rhodi11.06	0.931276	0.907407	0.946091	0.983128	1	1.89342	2.96749	3.42222	3.39506	3.18807	2.89671	2.58642	2.3177				2Rhodi11.06	2430	3.42222
	6	H	2	Rhod	i	12.57	2115	2132	2083	2370	2300	10098	26226	39073	45920	49188	48688	46992	44328				2Rhodi12.57	0.919565	0.926957	0.905652	1.03043	1	4.39043	11.4026	16.9883	19.9652	21.3861	21.1687	20.4313	19.273				2Rhodi12.57	2300	21.3861
	8	H	2	Rhod	i	13.52	2251	2308	2382	2453	2689	12720	40917	65216	80992	88925	91686	91935	90686				2Rhodi13.52	0.837114	0.858312	0.885831	0.912235	1	4.73038	15.2164	24.2529	30.1197	33.0699	34.0967	34.1893	33.7248				2Rhodi13.52	2689	34.1893
	10	H	2	Rhod	i	14.59	2237	2258	2332	2413	2444	9004	33487	57935	74152	83106	87050	87871	86270				2Rhodi14.59002	0.915303	0.923895	0.954173	0.987316	1	3.68412	13.7017	23.705	30.3404	34.0041	35.6178	35.9538	35.2987				2Rhodi14.59002	2444	35.9538
	11	H	2	Rhod	i	14.59	2513	2522	2475	2423	2709	8501	34049	59851	78143	87046	92161	93062	91888				2Rhodi14.59003	0.927649	0.930971	0.913621	0.894426	1	3.13806	12.5688	22.0934	28.8457	32.1322	34.0203	34.3529	33.9195				2Rhodi14.59003	2709	34.3529
							0	1.25	2.5	3.75	5	7.05	8.3	9.55	10.8	12.05	13.3	14.55	15.8
ID1: 20170216 6ops iot plate2 Rht LWt Rho LWo	5	A	2	Rhod	t	12.08	2133	2194	2286	2588	2495	7926	17451	25018	28680	29232	28207	27124	25024				2Rhodt12.08	0.85491	0.879359	0.916232	1.03727	1	3.17675	6.99439	10.0273	11.495	11.7162	11.3054	10.8713	10.0297				2Rhodt12.08	2495	11.7162
to top	7	A	2	Rhod	t	13.03	2290	2381	2451	2519	2722	9911	29335	46098	56719	62490	63530	63151	61177				2Rhodt13.03	0.841293	0.874724	0.900441	0.925422	1	3.64107	10.777	16.9353	20.8373	22.9574	23.3395	23.2002	22.475				2Rhodt13.03	2722	23.3395
	9	A	2	Rhod	t	14.09	2323	2361	2422	2626	2713	9072	30703	51755	65807	72560	76617	77522	76883				2Rhodt14.09	0.856248	0.870254	0.892739	0.967932	1	3.3439	11.317	19.0767	24.2562	26.7453	28.2407	28.5743	28.3387				2Rhodt14.09	2713	28.5743
	10	A	2	Rhod	t	14.59	2522	2509	2629	2727	2916	10154	31607	52921	66683	74564	77794	78482	77639				2Rhodt14.59	0.864883	0.860425	0.901578	0.935185	1	3.48217	10.8392	18.1485	22.868	25.5706	26.6783	26.9143	26.6252				2Rhodt14.59	2916	26.9143
	11	A	2	Rhod	t	15.1	2330	2362	2487	2692	2851	6295	26013	47802	63190	72265	75260	76584	75482				2Rhodt15.1	0.817257	0.828481	0.872325	0.94423	1	2.208	9.12417	16.7667	22.1642	25.3472	26.3978	26.8622	26.4756				2Rhodt15.1	2851	26.8622
	12	A	*2	Rhod	t	14.59	55	59	49	54	51	62	78	100	102	118	109	134	120				*2Rhodt14.59001	1.07843	1.15686	0.960784	1.05882	1	1.21569	1.52941	1.96078	2	2.31373	2.13725	2.62745	2.35294				*2Rhodt14.59001	51	2.62745
	2	B	2	Rhod	t	0	2210	2256	2319	2399	2547	2672	2819	2813	2692	2821	2815	2962	3038				2Rhodt0	0.867687	0.885748	0.910483	0.941892	1	1.04908	1.10679	1.10444	1.05693	1.10758	1.10522	1.16294	1.19278				2Rhodt0	2547	1.19278
	4	B	2	Rhod	t	11.06	2005	2380	2291	2489	2502	4065	6334	7587	8138	7634	7313	6580	6276				2Rhodt11.06	0.801359	0.951239	0.915667	0.994804	1	1.6247	2.53157	3.03237	3.2526	3.05116	2.92286	2.6299	2.50839				2Rhodt11.06	2502	3.2526
	6	B	2	Rhod	t	12.57	1955	2151	2261	2233	2494	7448	21118	32769	40171	42675	43513	42994	41309				2Rhodt12.57	0.783881	0.86247	0.906576	0.895349	1	2.98637	8.46752	13.1391	16.1071	17.1111	17.4471	17.239	16.5634				2Rhodt12.57	2494	17.4471
	8	B	2	Rhod	t	13.52	2452	2561	2760	2930	3152	9827	31441	53266	67215	75428	78350	78204	77565				2Rhodt13.52	0.777919	0.8125	0.875635	0.929569	1	3.1177	9.97494	16.8991	21.3246	23.9302	24.8572	24.8109	24.6082				2Rhodt13.52	3152	24.8572
	10	B	2	Rhod	t	14.59	2384	2290	2443	2679	2799	6679	26218	48442	64561	74407	78001	79606	78717				2Rhodt14.59002	0.851733	0.818149	0.872812	0.957128	1	2.38621	9.36692	17.3069	23.0657	26.5834	27.8675	28.4409	28.1233				2Rhodt14.59002	2799	28.4409
	11	B	2	Rhod	t	14.59	2349	2507	2701	2755	2889	9809	32501	55094	69886	78578	80882	82297	80549				2Rhodt14.59003	0.813084	0.867774	0.934926	0.953617	1	3.39529	11.2499	19.0703	24.1904	27.199	27.9965	28.4863	27.8813				2Rhodt14.59003	2889	28.4863
	5	C	2	LWS	t	12.08	646	691	800	854	921	2466	3325	3221	2594	2221	1896	1735	1496				2LWSt12.08	0.701412	0.750271	0.868621	0.927253	1	2.67752	3.61021	3.49729	2.8165	2.41151	2.05863	1.88382	1.62432				2LWSt12.08	921	3.61021
	7	C	2	LWS	t	13.03	743	759	766	824	906	3956	8491	9066	7888	6468	5162	4103	3470				2LWSt13.03	0.820088	0.837748	0.845475	0.909492	1	4.36645	9.37196	10.0066	8.7064	7.13907	5.69757	4.5287	3.83002				2LWSt13.03	906	10.0066
	9	C	2	LWS	t	14.09	694	814	791	872	936	4136	11823	15627	15256	13641	10609	8863	7385				2LWSt14.09	0.741453	0.869658	0.845085	0.931624	1	4.4188	12.6314	16.6955	16.2991	14.5737	11.3344	9.46902	7.88996				2LWSt14.09	936	16.6955
	10	C	2	LWS	t	14.59	779	706	882	860	879	4740	12346	15773	15354	13323	11199	9135	7683				2LWSt14.59	0.886234	0.803185	1.00341	0.978385	1	5.39249	14.0455	17.9443	17.4676	15.157	12.7406	10.3925	8.74061				2LWSt14.59	879	17.9443
	11	C	2	LWS	t	15.1	719	729	793	877	896	2548	10553	15905	16408	14995	12409	10271	8754				2LWSt15.1	0.802455	0.813616	0.885045	0.978795	1	2.84375	11.7779	17.7511	18.3125	16.7355	13.8493	11.4632	9.77009				2LWSt15.1	896	18.3125
	12	C	*2	LWS	t	14.59	53	50	55	54	53	65	65	82	79	93	82	85	93				*2LWSt14.59001	1	0.943396	1.03774	1.01887	1	1.22642	1.22642	1.54717	1.49057	1.75472	1.54717	1.60377	1.75472				*2LWSt14.59001	53	1.75472
	2	D	2	LWS	t	0	644	660	694	814	790	835	856	910	869	969	935	930	903				2LWSt0	0.81519	0.835443	0.878481	1.03038	1	1.05696	1.08354	1.1519	1.1	1.22658	1.18354	1.17722	1.14304				2LWSt0	790	1.22658
	4	D	2	LWS	t	11.06	608	600	638	692	727	916	991	1052	1062	955	908	1003	938				2LWSt11.06	0.836314	0.825309	0.877579	0.951857	1	1.25997	1.36314	1.44704	1.4608	1.31362	1.24897	1.37964	1.29023				2LWSt11.06	727	1.4608
	6	D	2	LWS	t	12.57	709	722	726	797	870	3264	5685	6037	5192	4186	3342	2887	2431				2LWSt12.57	0.814943	0.829885	0.834483	0.916092	1	3.75172	6.53448	6.93908	5.96782	4.81149	3.84138	3.31839	2.79425				2LWSt12.57	870	6.93908
	8	D	2	LWS	t	13.52	726	774	765	851	924	4143	10485	12784	12046	10113	8092	6607	5559				2LWSt13.52	0.785714	0.837662	0.827922	0.920996	1	4.48377	11.3474	13.8355	13.0368	10.9448	8.75758	7.15043	6.01623				2LWSt13.52	924	13.8355
	10	D	2	LWS	t	14.59	729	796	823	900	950	3258	11722	16765	17007	15125	12894	10408	8714				2LWSt14.59002	0.767368	0.837895	0.866316	0.947368	1	3.42947	12.3389	17.6474	17.9021	15.9211	13.5726	10.9558	9.17263				2LWSt14.59002	950	17.9021
	11	D	2	LWS	t	14.59	712	683	783	849	925	3946	11721	15535	15279	13477	11372	9587	7544				2LWSt14.59003	0.76973	0.738378	0.846486	0.917838	1	4.26595	12.6714	16.7946	16.5178	14.5697	12.2941	10.3643	8.15568				2LWSt14.59003	925	16.7946
	5	E	2	Rhod	o	12.08	3022	3324	3592	3646	3798	7593	14515	19692	22185	22490	21657	19848	18524				2Rhodo12.08	0.795682	0.875197	0.945761	0.959979	1	1.99921	3.82175	5.18483	5.84123	5.92154	5.70221	5.22591	4.8773				2Rhodo12.08	3798	5.92154
	7	E	2	Rhod	o	13.03	3496	3611	4072	4317	4530	12569	34768	55570	66813	72779	73937	71725	68605				2Rhodo13.03	0.771744	0.79713	0.898896	0.95298	1	2.77461	7.67506	12.2671	14.749	16.066	16.3216	15.8333	15.1446				2Rhodo13.03	4530	16.3216
	9	E	2	Rhod	o	14.09	3404	3580	3910	4247	4383	11993	41329	70781	90985	100530	104091	104118	100808				2Rhodo14.09	0.776637	0.816792	0.892083	0.968971	1	2.73625	9.42939	16.149	20.7586	22.9363	23.7488	23.755	22.9998				2Rhodo14.09	4383	23.755
	10	E	2	Rhod	o	14.59	3684	3843	4123	4497	4625	15685	46075	74690	93130	102274	104800	103786	100952				2Rhodo14.59	0.796541	0.830919	0.891459	0.972324	1	3.39135	9.96216	16.1492	20.1362	22.1133	22.6595	22.4402	21.8275				2Rhodo14.59	4625	22.6595
	11	E	2	Rhod	o	15.1	3598	4003	4177	4476	4606	8451	33790	63816	85863	96683	100790	101501	97683				2Rhodo15.1	0.781155	0.869084	0.906861	0.971776	1	1.83478	7.33608	13.855	18.6416	20.9907	21.8823	22.0367	21.2078				2Rhodo15.1	4606	22.0367
	12	E	2	Rhod	o	14.59	3569	3889	3956	4304	4542	10143	38230	68942	88508	99717	102219	102721	100167				2Rhodo14.59001	0.785777	0.856231	0.870982	0.9476	1	2.23316	8.417	15.1788	19.4866	21.9544	22.5053	22.6158	22.0535				2Rhodo14.59001	4542	22.6158
	2	F	2	Rhod	o	0	3755	3983	4197	4285	4464	4746	4718	5008	5039	5119	5357	5369	5311				2Rhodo0	0.841174	0.892249	0.940188	0.959901	1	1.06317	1.0569	1.12186	1.12881	1.14673	1.20004	1.20273	1.18974				2Rhodo0	4464	1.20273
	4	F	2	Rhod	o	11.06	2788	2901	3091	3130	3439	4163	5006	5397	5743	5669	5480	5389	4915				2Rhodo11.06	0.810701	0.843559	0.898808	0.910148	1	1.21053	1.45566	1.56935	1.66996	1.64844	1.59349	1.56703	1.42919				2Rhodo11.06	3439	1.66996
	6	F	2	Rhod	o	12.57	3354	3691	3808	4025	4278	10601	25409	38198	44377	47093	46246	43580	40795				2Rhodo12.57	0.784011	0.862786	0.890136	0.94086	1	2.47803	5.93946	8.92894	10.3733	11.0082	10.8102	10.187	9.536				2Rhodo12.57	4278	11.0082
	8	F	2	Rhod	o	13.52	3645	3555	3991	4383	4703	13712	41014	67731	85280	93074	94177	93816	90021				2Rhodo13.52	0.775037	0.7559	0.848607	0.931958	1	2.91559	8.72082	14.4017	18.1331	19.7903	20.0249	19.9481	19.1412				2Rhodo13.52	4703	20.0249
	10	F	2	Rhod	o	14.59	3564	3940	4058	4229	4716	10922	38498	68191	88108	98235	102295	101549	99331				2Rhodo14.59002	0.755725	0.835454	0.860475	0.896735	1	2.31595	8.16327	14.4595	18.6828	20.8302	21.6911	21.5329	21.0626				2Rhodo14.59002	4716	21.6911
	11	F	2	Rhod	o	14.59	3460	3533	3900	4047	4335	11523	39319	67728	86887	96221	99282	99148	96129				2Rhodo14.59003	0.798155	0.814994	0.899654	0.933564	1	2.65813	9.07013	15.6235	20.0431	22.1963	22.9024	22.8715	22.1751				2Rhodo14.59003	4335	22.9024
	5	G	2	LWS	o	12.08	1217	1300	1427	1473	1623	1631	1808	1715	1838	1717	1934	1914	2020				2LWSo12.08	0.749846	0.800986	0.879236	0.907579	1	1.00493	1.11399	1.05669	1.13247	1.05792	1.19162	1.1793	1.24461				2LWSo12.08	1623	1.24461
	7	G	2	LWS	o	13.03	1251	1274	1319	1560	1672	1884	1932	2009	2022	2069	2096	2016	2038				2LWSo13.03	0.748206	0.761962	0.788876	0.933014	1	1.12679	1.1555	1.20156	1.20933	1.23744	1.25359	1.20574	1.2189				2LWSo13.03	1672	1.25359
	9	G	2	LWS	o	14.09	1234	1369	1327	1429	1533	2153	2720	2624	2524	2355	2388	2332	2271				2LWSo14.09	0.804958	0.89302	0.865623	0.932159	1	1.40444	1.7743	1.71168	1.64644	1.5362	1.55773	1.5212	1.48141				2LWSo14.09	1533	1.7743
	10	G	2	LWS	o	14.59	1243	1347	1495	1585	1716	2479	3019	2917	2911	2896	2697	2510	2552				2LWSo14.59	0.724359	0.784965	0.871212	0.92366	1	1.44464	1.75932	1.69988	1.69639	1.68765	1.57168	1.4627	1.48718				2LWSo14.59	1716	1.75932
	11	G	2	LWS	o	15.1	1358	1444	1517	1619	1721	2216	3043	3295	3139	2951	2821	2571	2535				2LWSo15.1	0.789076	0.839047	0.881464	0.940732	1	1.28762	1.76816	1.91458	1.82394	1.7147	1.63916	1.4939	1.47298				2LWSo15.1	1721	1.91458
	12	G	2	LWS	o	14.59	1264	1332	1475	1609	1577	2347	2904	2705	2662	2349	2488	2080	2183				2LWSo14.59001	0.801522	0.844642	0.93532	1.02029	1	1.48827	1.84147	1.71528	1.68802	1.48954	1.57768	1.31896	1.38427				2LWSo14.59001	1577	1.84147
	2	H	2	LWS	o	0	1062	1142	1226	1130	1179	1269	1206	1295	1338	1427	1431	1552	1474				2LWSo0	0.900763	0.968617	1.03986	0.958439	1	1.07634	1.0229	1.09839	1.13486	1.21035	1.21374	1.31637	1.25021				2LWSo0	1179	1.31637
	4	H	2	LWS	o	11.06	973	1175	1258	1282	1208	1331	1435	1488	1442	1577	1509	1633	1601				2LWSo11.06	0.805464	0.972682	1.04139	1.06126	1	1.10182	1.18791	1.23179	1.19371	1.30546	1.24917	1.35182	1.32533				2LWSo11.06	1208	1.35182
	6	H	2	LWS	o	12.57	1234	1344	1337	1399	1433	1700	1717	1681	1671	1735	1808	1911	1846				2LWSo12.57	0.86113	0.937893	0.933008	0.976274	1	1.18632	1.19819	1.17306	1.16609	1.21075	1.26169	1.33357	1.28821				2LWSo12.57	1433	1.33357
	8	H	2	LWS	o	13.52	1336	1401	1332	1497	1549	2074	2193	2144	2050	2094	2092	2041	2129				2LWSo13.52	0.862492	0.904454	0.85991	0.96643	1	1.33893	1.41575	1.38412	1.32343	1.35184	1.35055	1.31762	1.37444				2LWSo13.52	1549	1.41575
	10	H	2	LWS	o	14.59	1257	1341	1338	1436	1608	2177	2778	2674	2517	2330	2266	2226	2094				2LWSo14.59002	0.781716	0.833955	0.83209	0.893035	1	1.35386	1.72761	1.66294	1.5653	1.449	1.4092	1.38433	1.30224				2LWSo14.59002	1608	1.72761
	11	H	2	LWS	o	14.59	1242	1288	1367	1529	1502	2192	2685	2727	2574	2438	2334	2241	2161				2LWSo14.59003	0.826897	0.857523	0.91012	1.01798	1	1.45939	1.78762	1.81558	1.71372	1.62317	1.55393	1.49201	1.43875				2LWSo14.59003	1502	1.81558
							1.25	2.5	3.75	5	6.25	8.18333	9.43333	10.6833	11.9333	13.1833	14.4333	15.6833	16.9333
ID1: 20170216 6ops iot plate3 RSo SWo RSt SWt	5	A	2	RhSc	o	12.08	2501	2652	2784	2809	2958	5301	9046	11254	11419	10386	9400	7903	6967				2RhSco12.08	0.845504	0.896552	0.941176	0.949628	1	1.79209	3.05815	3.8046	3.86038	3.51116	3.17782	2.67174	2.35531				2RhSco12.08	2958	3.86038
to top	7	A	2	RhSc	o	13.03	2551	2635	2779	2711	2994	9191	25664	39162	46898	48293	46621	43285	39903				2RhSco13.03	0.852037	0.880094	0.92819	0.905478	1	3.06981	8.57181	13.0802	15.664	16.1299	15.5715	14.4572	13.3277				2RhSco13.03	2994	16.1299
	9	A	2	RhSc	o	14.09	2581	2653	2648	2852	2767	9048	32223	54883	67191	72081	72889	70790	66884				2RhSco14.09	0.932779	0.9588	0.956993	1.03072	1	3.26997	11.6455	19.8348	24.283	26.0502	26.3422	25.5837	24.172				2RhSco14.09	2767	26.3422
	10	A	2	RhSc	o	14.59	2552	2505	2584	2639	2763	8697	30407	50896	62842	67173	67759	64824	60897				2RhSco14.59	0.923634	0.906623	0.935215	0.955121	1	3.14767	11.0051	18.4206	22.7441	24.3116	24.5237	23.4615	22.0402				2RhSco14.59	2763	24.5237
	11	A	2	RhSc	o	15.1	2263	2430	2425	2582	2644	5722	24939	47121	60498	66123	66715	64506	60763				2RhSco15.1	0.8559	0.919062	0.917171	0.976551	1	2.16415	9.4323	17.8219	22.8812	25.0087	25.2326	24.3971	22.9815				2RhSco15.1	2644	25.2326
	12	A	2	RhSc	o	14.59	2290	2435	2588	2593	2780	5550	24871	45949	59756	65291	65782	64098	60744				2RhSco14.59001	0.823741	0.875899	0.930935	0.932734	1	1.9964	8.9464	16.5284	21.495	23.486	23.6626	23.0568	21.8504				2RhSco14.59001	2780	23.6626
	2	B	2	RhSc	o	0	2824	2998	3155	3131	3112	3226	3364	3222	3276	3301	3323	3252	3293				2RhSco0	0.907455	0.963368	1.01382	1.00611	1	1.03663	1.08098	1.03535	1.0527	1.06073	1.0678	1.04499	1.05816				2RhSco0	3112	1.08098
	4	B	2	RhSc	o	11.06	2609	2745	2755	2905	3013	3411	3830	3919	4143	4031	3850	3667	3617				2RhSco11.06	0.865914	0.911052	0.914371	0.964155	1	1.13209	1.27116	1.3007	1.37504	1.33787	1.2778	1.21706	1.20046				2RhSco11.06	3013	1.37504
	6	B	2	RhSc	o	12.57	2749	2861	2991	2946	3031	6944	16488	23272	26129	24948	23075	20769	17874				2RhSco12.57	0.906961	0.943913	0.986803	0.971956	1	2.29099	5.43979	7.67799	8.62059	8.23095	7.613	6.85219	5.89706				2RhSco12.57	3031	8.62059
	8	B	2	RhSc	o	13.52	2522	2649	2809	2869	2934	9156	30677	50819	62783	67082	66756	63103	60111				2RhSco13.52	0.859577	0.902863	0.957396	0.977846	1	3.12065	10.4557	17.3207	21.3984	22.8637	22.7526	21.5075	20.4877				2RhSco13.52	2934	22.8637
	10	B	2	RhSc	o	14.59	2340	2466	2583	2703	2713	5819	24584	45809	59315	66640	66913	65621	62657				2RhSco14.59002	0.862514	0.908957	0.952083	0.996314	1	2.14486	9.06156	16.885	21.8633	24.5632	24.6638	24.1876	23.0951				2RhSco14.59002	2713	24.6638
	11	B	2	RhSc	o	14.59	1986	2119	2130	2214	2296	6469	22917	39270	50371	54841	55692	54500	51321				2RhSco14.59003	0.864983	0.922909	0.9277	0.964286	1	2.81751	9.98127	17.1037	21.9386	23.8855	24.2561	23.7369	22.3524				2RhSco14.59003	2296	24.2561
	5	C	2	SWS	o	12.08	3115	3164	3352	3546	3499	3576	3779	3829	3804	3825	3906	3967	3880				2SWSo12.08	0.890254	0.904258	0.957988	1.01343	1	1.02201	1.08002	1.09431	1.08717	1.09317	1.11632	1.13375	1.10889				2SWSo12.08	3499	1.13375
	7	C	2	SWS	o	13.03	3477	3619	3641	3736	4123	4223	4251	4657	4349	4411	4339	4690	4465				2SWSo13.03	0.843318	0.877759	0.883095	0.906136	1	1.02425	1.03105	1.12952	1.05481	1.06985	1.05239	1.13752	1.08295				2SWSo13.03	4123	1.13752
	9	C	2	SWS	o	14.09	3363	3282	3330	3621	3722	4313	4472	4747	4594	4511	4703	4458	4579				2SWSo14.09	0.903546	0.881784	0.89468	0.972864	1	1.15879	1.2015	1.27539	1.23428	1.21198	1.26357	1.19774	1.23025				2SWSo14.09	3722	1.27539
	10	C	2	SWS	o	14.59	3340	3616	3908	4065	4178	4808	5178	5453	5355	5315	4916	5097	4812				2SWSo14.59	0.799426	0.865486	0.935376	0.972954	1	1.15079	1.23935	1.30517	1.28171	1.27214	1.17664	1.21996	1.15175				2SWSo14.59	4178	1.30517
	11	C	2	SWS	o	15.1	3590	3799	3949	4129	4292	4896	5496	5805	5592	5453	5264	5268	5007				2SWSo15.1	0.83644	0.885135	0.920084	0.962022	1	1.14073	1.28052	1.35252	1.30289	1.2705	1.22647	1.2274	1.16659				2SWSo15.1	4292	1.35252
	12	C	2	SWS	o	14.59	3001	3207	3278	3466	3346	4014	4468	4446	4546	4416	4224	4132	4003				2SWSo14.59001	0.896892	0.958458	0.979677	1.03586	1	1.19964	1.33533	1.32875	1.35864	1.31978	1.2624	1.23491	1.19635				2SWSo14.59001	3346	1.35864
	2	D	2	SWS	o	0	3077	3173	3164	3272	3284	3369	3394	3514	3558	3488	3374	3445	3496				2SWSo0	0.936967	0.9662	0.963459	0.996346	1	1.02588	1.0335	1.07004	1.08343	1.06212	1.02741	1.04903	1.06456				2SWSo0	3284	1.08343
	4	D	2	SWS	o	11.06	2951	3038	3149	3334	3289	3627	3398	3493	3364	3632	3469	3623	3636				2SWSo11.06	0.897233	0.923685	0.957434	1.01368	1	1.10277	1.03314	1.06202	1.0228	1.10429	1.05473	1.10155	1.1055				2SWSo11.06	3289	1.1055
	6	D	2	SWS	o	12.57	3330	3509	3523	3621	3838	4004	4096	4214	3959	4262	4386	4231	4359				2SWSo12.57	0.867639	0.914278	0.917926	0.94346	1	1.04325	1.06722	1.09797	1.03153	1.11047	1.14278	1.1024	1.13575				2SWSo12.57	3838	1.14278
	8	D	2	SWS	o	13.52	3378	3453	3816	3791	4117	4365	4410	4449	4438	4442	4629	4467	4449				2SWSo13.52	0.8205	0.838718	0.926889	0.920816	1	1.06024	1.07117	1.08064	1.07797	1.07894	1.12436	1.08501	1.08064				2SWSo13.52	4117	1.12436
	10	D	2	SWS	o	14.59	3159	3418	3527	3631	3869	4410	5020	4927	4891	4715	4705	4598	4610				2SWSo14.59002	0.81649	0.883432	0.911605	0.938485	1	1.13983	1.29749	1.27346	1.26415	1.21866	1.21608	1.18842	1.19152				2SWSo14.59002	3869	1.29749
	11	D	2	SWS	o	14.59	3089	3373	3478	3752	3622	4464	4887	4915	4911	4746	4537	4454	4758				2SWSo14.59003	0.852844	0.931253	0.960243	1.03589	1	1.23247	1.34925	1.35699	1.35588	1.31033	1.25262	1.22971	1.31364				2SWSo14.59003	3622	1.35699
	5	E	2	RhSc	t	12.08	2155	2300	2386	2415	2464	3447	4750	5566	5575	5387	4995	4582	4260				2RhSct12.08	0.874594	0.933442	0.968344	0.980114	1	1.39894	1.92776	2.25893	2.26258	2.18628	2.02719	1.85958	1.7289				2RhSct12.08	2464	2.26258
	7	E	2	RhSc	t	13.03	2081	2283	2393	2489	2602	4834	11367	16333	18387	18442	17363	15712	13938				2RhSct13.03	0.799769	0.877402	0.919677	0.956572	1	1.8578	4.36856	6.27709	7.06649	7.08762	6.67294	6.03843	5.35665				2RhSct13.03	2602	7.08762
	9	E	2	RhSc	t	14.09	1997	1984	2371	2364	2481	5184	15633	26143	32478	35041	34798	32436	29876				2RhSct14.09	0.804917	0.799678	0.955663	0.952842	1	2.08948	6.30109	10.5373	13.0907	14.1237	14.0258	13.0738	12.0419				2RhSct14.09	2481	14.1237
	10	E	2	RhSc	t	14.59	2064	2182	2382	2472	2635	5999	16737	26446	32570	34990	34685	32263	29299				2RhSct14.59	0.783302	0.828083	0.903985	0.93814	1	2.27666	6.3518	10.0364	12.3605	13.2789	13.1632	12.244	11.1192				2RhSct14.59	2635	13.2789
	11	E	2	RhSc	t	15.1	2164	2440	2407	2699	2762	3916	13345	24818	31270	35416	35310	33489	30790				2RhSct15.1	0.78349	0.883418	0.87147	0.97719	1	1.41781	4.83164	8.98552	11.3215	12.8226	12.7842	12.1249	11.1477				2RhSct15.1	2762	12.8226
	12	E	2	RhSc	t	14.59	1950	2172	2109	2231	2326	3965	13635	24696	31444	33925	33473	32061	29703				2RhSct14.59001	0.838349	0.933792	0.906707	0.959157	1	1.70464	5.86199	10.6174	13.5185	14.5851	14.3908	13.7837	12.77				2RhSct14.59001	2326	14.5851
	2	F	2	RhSc	t	0	2018	2097	2315	2154	2157	2164	2310	2267	2282	2293	2310	2257	2295				2RhSct0	0.935559	0.972184	1.07325	0.998609	1	1.00325	1.07093	1.051	1.05795	1.06305	1.07093	1.04636	1.06398				2RhSct0	2157	1.07093
	4	F	2	RhSc	t	11.06	1953	2035	2191	2261	2394	2543	2813	2825	2812	2774	2783	2848	2634				2RhSct11.06	0.815789	0.850042	0.915205	0.944444	1	1.06224	1.17502	1.18003	1.1746	1.15873	1.16249	1.18964	1.10025				2RhSct11.06	2394	1.18964
	6	F	2	RhSc	t	12.57	2093	2115	2363	2300	2441	4249	7755	9865	10640	10189	9287	8118	7050				2RhSct12.57	0.857435	0.866448	0.968046	0.942237	1	1.74068	3.17698	4.04138	4.35887	4.17411	3.80459	3.32569	2.88816				2RhSct12.57	2441	4.35887
	8	F	2	RhSc	t	13.52	2186	2284	2287	2492	2629	5352	14439	22358	27119	28255	27370	25358	22636				2RhSct13.52	0.831495	0.868771	0.869913	0.947889	1	2.03576	5.4922	8.50437	10.3153	10.7474	10.4108	9.64549	8.61012				2RhSct13.52	2629	10.7474
	10	F	2	RhSc	t	14.59	2138	2228	2239	2544	2638	4582	14197	24967	31455	33837	33664	32063	29495				2RhSct14.59002	0.810462	0.844579	0.848749	0.964367	1	1.73692	5.38173	9.46437	11.9238	12.8268	12.7612	12.1543	11.1808				2RhSct14.59002	2638	12.8268
	11	F	2	RhSc	t	14.59	2099	2320	2404	2468	2607	4696	15173	26614	33421	35354	35847	33060	30846				2RhSct14.59003	0.80514	0.889912	0.922133	0.946682	1	1.8013	5.8201	10.2087	12.8197	13.5612	13.7503	12.6812	11.832				2RhSct14.59003	2607	13.7503
	5	G	2	SWS	t	12.08	5166	5288	5381	5518	5656	5974	6111	5782	5813	5958	5875	5658	6006				2SWSt12.08	0.913366	0.934936	0.951379	0.975601	1	1.05622	1.08045	1.02228	1.02776	1.05339	1.03872	1.00035	1.06188				2SWSt12.08	5656	1.08045
	7	G	2	SWS	t	13.03	5090	5238	5621	5523	5671	6317	6619	6725	6603	6413	6119	6225	6321				2SWSt13.03	0.897549	0.923647	0.991183	0.973902	1	1.11391	1.16717	1.18586	1.16434	1.13084	1.079	1.09769	1.11462				2SWSt13.03	5671	1.18586
	9	G	2	SWS	t	14.09	4924	5067	5352	5494	5536	8024	11083	11279	10605	10079	9200	8431	7878				2SWSt14.09	0.889451	0.915282	0.966763	0.992413	1	1.44942	2.00199	2.03739	1.91564	1.82063	1.66185	1.52294	1.42305				2SWSt14.09	5536	2.03739
	10	G	2	SWS	t	14.59	5357	5748	5717	5903	5974	9903	14027	14646	13881	12442	11177	10081	9163				2SWSt14.59	0.896719	0.962169	0.95698	0.988115	1	1.65768	2.34801	2.45162	2.32357	2.08269	1.87094	1.68748	1.53381				2SWSt14.59	5974	2.45162
	11	G	2	SWS	t	15.1	5045	5435	5551	5812	5891	7556	13039	15149	14332	12355	10739	9201	8176				2SWSt15.1	0.856391	0.922594	0.942285	0.98659	1	1.28263	2.21338	2.57155	2.43286	2.09727	1.82295	1.56187	1.38788				2SWSt15.1	5891	2.57155
	12	G	2	SWS	t	14.59	5147	5480	5537	5629	5713	7666	12050	13452	12647	11036	9961	9187	8228				2SWSt14.59001	0.900928	0.959216	0.969193	0.985297	1	1.34185	2.10922	2.35463	2.21372	1.93173	1.74357	1.60809	1.44022				2SWSt14.59001	5713	2.35463
	2	H	2	SWS	t	0	5353	5157	5243	5380	5237	5483	5410	5302	5344	5161	5308	5392	5195				2SWSt0	1.02215	0.984724	1.00115	1.02731	1	1.04697	1.03303	1.01241	1.02043	0.985488	1.01356	1.0296	0.99198				2SWSt0	5237	1.04697
	4	H	2	SWS	t	11.06	5060	5208	5252	5384	5267	5552	5384	5379	5406	5488	5332	5439	5451				2SWSt11.06	0.960699	0.988798	0.997152	1.02221	1	1.05411	1.02221	1.02126	1.02639	1.04196	1.01234	1.03266	1.03493				2SWSt11.06	5267	1.05411
	6	H	2	SWS	t	12.57	5617	5608	5542	5754	5699	6146	6254	6296	5943	5798	5913	5889	5835				2SWSt12.57	0.985612	0.984032	0.972451	1.00965	1	1.07843	1.09739	1.10476	1.04281	1.01737	1.03755	1.03334	1.02386				2SWSt12.57	5699	1.10476
	8	H	2	SWS	t	13.52	4935	5091	5287	5441	5219	6956	7859	7429	7323	6704	6600	6273	5985				2SWSt13.52	0.945583	0.975474	1.01303	1.04254	1	1.33282	1.50584	1.42345	1.40314	1.28454	1.26461	1.20195	1.14677				2SWSt13.52	5219	1.50584
	10	H	2	SWS	t	14.59	5001	5021	5155	5216	5269	8161	11575	12661	11712	10753	9541	8416	7561				2SWSt14.59002	0.949136	0.952932	0.978364	0.989941	1	1.54887	2.19681	2.40292	2.22281	2.0408	1.81078	1.59727	1.435				2SWSt14.59002	5269	2.40292
	11	H	2	SWS	t	14.59	4554	4500	4849	5042	4966	6961	10577	11679	11198	9459	9111	7915	7458				2SWSt14.59003	0.917036	0.906162	0.97644	1.0153	1	1.40173	2.12988	2.35179	2.25493	1.90475	1.83468	1.59384	1.50181				2SWSt14.59003	4966	2.35179
							0	1.25	2.5	3.75	5	6.71667	7.96667	9.21667	10.4667	11.7167	12.9667	14.2167	15.4667
ID1: 20170216 6ops iot plate4 R3m2 i o t	5	A	2	R3m2	i	12.08	4738	4603	4924	4853	4759	6002	6933	8022	8074	7798	7480	7035	6780				2R3m2i12.08	0.995587	0.96722	1.03467	1.01975	1	1.26119	1.45682	1.68565	1.69657	1.63858	1.57176	1.47825	1.42467				2R3m2i12.08	4759	1.69657
to top	7	A	2	R3m2	i	13.03	5118	5132	5209	5217	5498	8964	18437	26030	29753	30840	29447	27056	24720				2R3m2i13.03	0.930884	0.93343	0.947435	0.948891	1	1.63041	3.3534	4.73445	5.4116	5.60931	5.35595	4.92106	4.49618				2R3m2i13.03	5498	5.60931
	9	A	2	R3m2	i	14.09	4999	5196	5093	5056	5367	10396	30116	49408	60805	65128	66374	63967	60446				2R3m2i14.09	0.931433	0.968139	0.948947	0.942053	1	1.93702	5.61133	9.20589	11.3294	12.1349	12.3671	11.9186	11.2625				2R3m2i14.09	5367	12.3671
	10	A	*2	R3m2	i	14.59	67	63	65	63	78	96	146	161	215	234	197	219	241				*2R3m2i14.59	0.858974	0.807692	0.833333	0.807692	1	1.23077	1.87179	2.0641	2.75641	3	2.52564	2.80769	3.08974				*2R3m2i14.59	78	3.08974
	11	A	2	R3m2	i	15.1	5047	5217	5308	5436	5459	8840	26396	45855	58076	63207	64000	61697	58542				2R3m2i15.1	0.924528	0.95567	0.972339	0.995787	1	1.61934	4.83532	8.39989	10.6386	11.5785	11.7238	11.3019	10.7239				2R3m2i15.1	5459	11.7238
	12	A	2	R3m2	i	14.59	4706	4831	4841	4978	5159	8482	26768	45777	57679	62740	62852	60560	57543				2R3m2i14.59001	0.912192	0.936422	0.93836	0.964916	1	1.64412	5.1886	8.87323	11.1803	12.1613	12.183	11.7387	11.1539				2R3m2i14.59001	5159	12.183
	2	B	2	R3m2	i	0	4379	4256	4462	4665	4441	4853	4717	4637	4776	4674	5018	4880	5043				2R3m2i0	0.986039	0.958343	1.00473	1.05044	1	1.09277	1.06215	1.04413	1.07543	1.05247	1.12993	1.09885	1.13556				2R3m2i0	4441	1.13556
	4	B	2	R3m2	i	11.06	4914	5057	5039	5257	5268	5538	5798	5785	6020	6078	6269	6197	6150				2R3m2i11.06	0.932802	0.959947	0.95653	0.997912	1	1.05125	1.10061	1.09814	1.14275	1.15376	1.19002	1.17635	1.16743				2R3m2i11.06	5268	1.19002
	6	B	2	R3m2	i	12.57	4873	5215	5100	5235	5465	7282	11244	14800	15827	15810	14780	13757	12255				2R3m2i12.57	0.891674	0.954254	0.933211	0.957914	1	1.33248	2.05746	2.70814	2.89607	2.89296	2.70448	2.51729	2.24245				2R3m2i12.57	5465	2.89607
	8	B	2	R3m2	i	13.52	5096	5078	5437	5589	5607	10024	26799	42120	50925	54166	53959	51999	48902				2R3m2i13.52	0.908864	0.905654	0.969681	0.99679	1	1.78777	4.77956	7.51204	9.0824	9.66042	9.62351	9.27394	8.7216				2R3m2i13.52	5607	9.66042
	10	B	2	R3m2	i	14.59	4920	4991	5127	5542	5452	9253	27931	48595	61519	67185	68264	67095	63712				2R3m2i14.59002	0.902421	0.915444	0.940389	1.01651	1	1.69718	5.12307	8.91324	11.2837	12.323	12.5209	12.3065	11.686				2R3m2i14.59002	5452	12.5209
	11	B	2	R3m2	i	14.59	4652	4832	5027	5357	5547	10545	30506	50773	62120	67315	68533	67025	63437				2R3m2i14.59003	0.838652	0.871101	0.906256	0.965747	1	1.90103	5.49955	9.15324	11.1988	12.1354	12.355	12.0831	11.4363				2R3m2i14.59003	5547	12.355
	5	C	2	R3m2	o	12.08	4211	4447	4532	4594	4792	5815	7410	8483	8650	8622	8359	7840	7496				2R3m2o12.08	0.878756	0.928005	0.945743	0.958681	1	1.21348	1.54633	1.77024	1.80509	1.79925	1.74437	1.63606	1.56427				2R3m2o12.08	4792	1.80509
	7	C	2	R3m2	o	13.03	4347	4839	4688	4875	5019	7793	15394	21993	25069	25341	24478	22637	20697				2R3m2o13.03	0.866109	0.964136	0.934051	0.971309	1	1.5527	3.06714	4.38195	4.99482	5.04901	4.87707	4.51026	4.12373				2R3m2o13.03	5019	5.04901
	9	C	2	R3m2	o	14.09	4349	4507	4777	4932	5222	9643	27774	46355	57003	62412	61916	60977	57865				2R3m2o14.09	0.832823	0.863079	0.914784	0.944466	1	1.84661	5.31865	8.87687	10.9159	11.9517	11.8568	11.6769	11.081				2R3m2o14.09	5222	11.9517
	10	C	2	R3m2	o	14.59	4567	4647	4752	5226	4953	11000	30736	48930	59939	65020	65304	62595	60688				2R3m2o14.59	0.922067	0.938219	0.959419	1.05512	1	2.22088	6.20553	9.87886	12.1016	13.1274	13.1847	12.6378	12.2528				2R3m2o14.59	4953	13.1847
	11	C	2	R3m2	o	15.1	4653	4884	4972	5293	5306	8353	24557	43442	55750	60463	61012	59430	56646				2R3m2o15.1	0.876932	0.920467	0.937052	0.99755	1	1.57426	4.62816	8.18734	10.507	11.3952	11.4987	11.2005	10.6758				2R3m2o15.1	5306	11.4987
	12	C	2	R3m2	o	14.59	4374	4603	4470	4593	4761	8009	25222	43855	55116	59990	60888	59464	55877				2R3m2o14.59001	0.918715	0.966814	0.938878	0.964713	1	1.68221	5.29763	9.2113	11.5766	12.6003	12.7889	12.4898	11.7364				2R3m2o14.59001	4761	12.7889
	2	D	2	R3m2	o	0	4495	4565	4840	4638	4816	5073	4948	5103	4881	5275	5116	5280	5415				2R3m2o0	0.933347	0.947882	1.00498	0.96304	1	1.05336	1.02741	1.05959	1.0135	1.09531	1.06229	1.09635	1.12438				2R3m2o0	4816	1.12438
	4	D	2	R3m2	o	11.06	3990	4080	4153	4441	4345	4467	4858	4822	4975	5089	5130	5013	5139				2R3m2o11.06	0.918297	0.93901	0.955811	1.02209	1	1.02808	1.11807	1.10978	1.14499	1.17123	1.18067	1.15374	1.18274				2R3m2o11.06	4345	1.18274
	6	D	2	R3m2	o	12.57	4276	4479	4676	4810	4996	6614	10403	13288	14681	14204	13675	12785	11489				2R3m2o12.57	0.855885	0.896517	0.935949	0.96277	1	1.32386	2.08227	2.65973	2.93855	2.84307	2.73719	2.55905	2.29964				2R3m2o12.57	4996	2.93855
	8	D	2	R3m2	o	13.52	4572	4693	4766	5002	5114	9336	24586	38351	45977	49287	48914	46335	43405				2R3m2o13.52	0.894016	0.917677	0.931952	0.978099	1	1.82558	4.80759	7.49922	8.99042	9.63766	9.56472	9.06042	8.48749				2R3m2o13.52	5114	9.63766
	10	D	2	R3m2	o	14.59	4351	4534	4953	5082	5252	8967	27437	46379	58699	64403	64998	64176	60302				2R3m2o14.59002	0.828446	0.86329	0.943069	0.967631	1	1.70735	5.22411	8.83073	11.1765	12.2626	12.3759	12.2193	11.4817				2R3m2o14.59002	5252	12.3759
	11	D	2	R3m2	o	14.59	4247	4325	4391	4747	5031	9183	26555	44489	54600	59271	60296	58625	56096				2R3m2o14.59003	0.844166	0.85967	0.872789	0.94355	1	1.82528	5.27827	8.84297	10.8527	11.7812	11.9849	11.6528	11.1501				2R3m2o14.59003	5031	11.9849
	5	E	2	R3m2	t	12.08	3184	3504	3406	3673	3695	4370	5182	5758	5918	5806	5852	5506	5384				2R3m2t12.08	0.861705	0.948309	0.921786	0.994046	1	1.18268	1.40244	1.55832	1.60162	1.57131	1.58376	1.49012	1.4571				2R3m2t12.08	3695	1.60162
	7	E	2	R3m2	t	13.03	3232	3443	3538	3793	3869	5877	11086	15576	17601	18027	17155	15536	14452				2R3m2t13.03	0.835358	0.889894	0.914448	0.980357	1	1.519	2.86534	4.02585	4.54924	4.65934	4.43396	4.01551	3.73533				2R3m2t13.03	3869	4.65934
	9	E	2	R3m2	t	14.09	3276	3489	3483	3702	3949	7136	20453	33759	40986	44166	44329	42471	39719				2R3m2t14.09	0.829577	0.883515	0.881995	0.937453	1	1.80704	5.17929	8.54875	10.3788	11.1841	11.2254	10.7549	10.058				2R3m2t14.09	3949	11.2254
	10	E	2	R3m2	t	14.59	3083	3419	3487	3678	3823	8256	21993	34380	41210	43398	43216	41087	38690				2R3m2t14.59	0.806435	0.894324	0.912111	0.962072	1	2.15956	5.75281	8.99294	10.7795	11.3518	11.3042	10.7473	10.1203				2R3m2t14.59	3823	11.3518
	11	E	2	R3m2	t	15.1	3322	3408	3511	3823	3724	5546	17167	29972	38451	41550	41969	39910	38900				2R3m2t15.1	0.892052	0.915145	0.942803	1.02658	1	1.48926	4.60983	8.04834	10.3252	11.1574	11.2699	10.717	10.4458				2R3m2t15.1	3724	11.2699
	12	E	2	R3m2	t	14.59	3126	3138	3031	3368	3267	5935	17639	30316	38074	40227	39758	37826	35304				2R3m2t14.59001	0.956841	0.960514	0.927762	1.03092	1	1.81665	5.39914	9.27946	11.6541	12.3131	12.1696	11.5782	10.8062				2R3m2t14.59001	3267	12.3131
	2	F	2	R3m2	t	0	3373	3527	3668	3670	3711	3961	4031	3994	3999	4132	4011	4167	4137				2R3m2t0	0.908919	0.950418	0.988413	0.988952	1	1.06737	1.08623	1.07626	1.07761	1.11345	1.08084	1.12288	1.11479				2R3m2t0	3711	1.12288
	4	F	2	R3m2	t	11.06	2765	2910	2950	2917	3101	3251	3382	3399	3523	3532	3482	3578	3626				2R3m2t11.06	0.891648	0.938407	0.951306	0.940664	1	1.04837	1.09062	1.0961	1.13609	1.13899	1.12286	1.15382	1.1693				2R3m2t11.06	3101	1.1693
	6	F	2	R3m2	t	12.57	2804	3085	3295	3275	3403	4704	6760	8405	8855	8747	8088	7826	7188				2R3m2t12.57	0.823979	0.906553	0.968263	0.962386	1	1.38231	1.98648	2.46988	2.60212	2.57038	2.37673	2.29974	2.11225				2R3m2t12.57	3403	2.60212
	8	F	2	R3m2	t	13.52	3509	3714	3725	3949	4031	6958	16267	24851	28999	29595	29385	27520	25253				2R3m2t13.52	0.870504	0.921359	0.924088	0.979658	1	1.72612	4.03548	6.16497	7.194	7.34185	7.28975	6.82709	6.2647				2R3m2t13.52	4031	7.34185
	10	F	2	R3m2	t	14.59	3052	3423	3260	3454	3503	6518	18512	30720	37644	39895	40685	38606	36712				2R3m2t14.59002	0.871253	0.977162	0.930631	0.986012	1	1.86069	5.28461	8.76963	10.7462	11.3888	11.6143	11.0208	10.4802				2R3m2t14.59002	3503	11.6143
	11	F	2	R3m2	t	14.59	3064	3159	3302	3303	3429	6054	18163	30297	37320	40101	39752	38426	35907				2R3m2t14.59003	0.893555	0.92126	0.962963	0.963255	1	1.76553	5.29688	8.83552	10.8836	11.6947	11.5929	11.2062	10.4716				2R3m2t14.59003	3429	11.6947
							2.5	3.75	5	6.25	7.5	9.6	10.85	12.1	13.35	14.6	15.85	17.1	18.35
ID1: 20170216 6ops iot plate4 RhAM i o t	5	A	2	RhAm	i	12.08	3657	3504	3584	3646	3422	3922	3685	3761	4035	4071	3937	3848	4064				2RhAmi12.08	1.06867	1.02396	1.04734	1.06546	1	1.14611	1.07686	1.09906	1.17914	1.18966	1.1505	1.12449	1.18761				2RhAmi12.08	3422	1.18966
note: actually plate 5 for that day	7	A	2	RhAm	i	13.03	3672	3688	3916	3738	3952	4352	4863	5385	5390	5522	5565	5187	5257				2RhAmi13.03	0.92915	0.933198	0.990891	0.94585	1	1.10121	1.23052	1.3626	1.36387	1.39727	1.40815	1.3125	1.33021				2RhAmi13.03	3952	1.40815
to top	9	A	2	RhAm	i	14.09	3867	3859	3761	3959	4016	4717	6956	8214	8896	9002	8910	8176	7814				2RhAmi14.09	0.962898	0.960906	0.936504	0.985807	1	1.17455	1.73207	2.04532	2.21514	2.24153	2.21863	2.03586	1.94572				2RhAmi14.09	4016	2.24153
	10	A	2	RhAm	i	14.59	3892	4079	4338	4251	4251	5246	7349	9124	9967	10167	9980	9385	8678				2RhAmi14.59	0.915549	0.959539	1.02047	1	1	1.23406	1.72877	2.14632	2.34462	2.39167	2.34768	2.20772	2.0414				2RhAmi14.59	4251	2.39167
	11	A	2	RhAm	i	15.1	4040	3990	4191	4182	4289	4730	7104	8747	9415	9783	9377	9188	8594				2RhAmi15.1	0.941945	0.930287	0.977151	0.975052	1	1.10282	1.65633	2.0394	2.19515	2.28095	2.18629	2.14222	2.00373				2RhAmi15.1	4289	2.28095
	12	A	2	RhAm	i	14.59	4045	4250	4195	4155	4125	4773	6767	8726	9914	9670	9690	8895	8497				2RhAmi14.59001	0.980606	1.0303	1.01697	1.00727	1	1.15709	1.64048	2.11539	2.40339	2.34424	2.34909	2.15636	2.05988				2RhAmi14.59001	4125	2.40339
	2	B	2	RhAm	i	0	3431	3511	3543	3591	3666	3778	3764	3710	3772	3793	3768	3740	3864				2RhAmi0	0.935897	0.95772	0.966448	0.979542	1	1.03055	1.02673	1.012	1.02891	1.03464	1.02782	1.02019	1.05401				2RhAmi0	3666	1.05401
	4	B	2	RhAm	i	11.06	3207	3443	3458	3508	3521	3691	3756	3830	3691	3855	3715	3694	3763				2RhAmi11.06	0.910821	0.977847	0.982107	0.996308	1	1.04828	1.06674	1.08776	1.04828	1.09486	1.0551	1.04913	1.06873				2RhAmi11.06	3521	1.09486
	6	B	2	RhAm	i	12.57	3962	4036	4103	4104	4415	4733	4924	5062	5111	5195	5168	5081	5219				2RhAmi12.57	0.897395	0.914156	0.929332	0.929558	1	1.07203	1.11529	1.14655	1.15764	1.17667	1.17055	1.15085	1.18211				2RhAmi12.57	4415	1.18211
	8	B	2	RhAm	i	13.52	3651	3922	4048	3994	4230	4739	6233	7049	7646	7828	7419	7279	7320				2RhAmi13.52	0.863121	0.927187	0.956974	0.944208	1	1.12033	1.47352	1.66643	1.80757	1.85059	1.7539	1.7208	1.7305				2RhAmi13.52	4230	1.85059
	10	B	2	RhAm	i	14.59	3964	4296	4421	4475	4584	5276	7445	9420	10640	10607	10568	10028	9730				2RhAmi14.59002	0.864747	0.937173	0.964442	0.976222	1	1.15096	1.62413	2.05497	2.32112	2.31392	2.30541	2.18761	2.1226				2RhAmi14.59002	4584	2.32112
	11	B	2	RhAm	i	14.59	3945	3941	4001	4184	4350	5253	7411	9150	10232	10162	9878	9546	9001				2RhAmi14.59003	0.906897	0.905977	0.91977	0.961839	1	1.20759	1.70368	2.10345	2.35218	2.33609	2.2708	2.19448	2.0692				2RhAmi14.59003	4350	2.35218
	5	C	2	RhAm	o	12.08	4709	4925	4964	5059	5129	5695	6225	6498	6542	6564	6520	6345	6114				2RhAmo12.08	0.918113	0.960226	0.96783	0.986352	1	1.11035	1.21369	1.26691	1.27549	1.27978	1.2712	1.23708	1.19205				2RhAmo12.08	5129	1.27978
	7	C	2	RhAm	o	13.03	4939	5201	5307	5435	5749	7446	10753	13480	14592	14623	14135	13900	12773				2RhAmo13.03	0.859106	0.904679	0.923117	0.945382	1	1.29518	1.87041	2.34476	2.53818	2.54357	2.45869	2.41781	2.22178				2RhAmo13.03	5749	2.54357
	9	C	2	RhAm	o	14.09	4944	4826	5130	5396	5572	8700	20510	31902	38160	40349	41007	39272	37187				2RhAmo14.09	0.887294	0.866116	0.920675	0.968413	1	1.56138	3.6809	5.72541	6.84853	7.24139	7.35948	7.0481	6.67391				2RhAmo14.09	5572	7.35948
	10	C	2	RhAm	o	14.59	4906	5230	5344	5322	5831	9944	22951	34864	41526	43700	44395	42301	40881				2RhAmo14.59	0.841365	0.89693	0.916481	0.912708	1	1.70537	3.93603	5.97908	7.12159	7.49443	7.61362	7.2545	7.01098				2RhAmo14.59	5831	7.61362
	11	C	2	RhAm	o	15.1	5059	5236	5269	5518	5629	7714	18942	31483	38860	42071	42271	40465	39242				2RhAmo15.1	0.898739	0.930183	0.936045	0.980281	1	1.3704	3.36507	5.593	6.90354	7.47397	7.5095	7.18867	6.9714				2RhAmo15.1	5629	7.5095
	12	C	2	RhAm	o	14.59	5195	5421	5466	5451	5376	8069	19314	31145	37464	40505	40133	38564	36186				2RhAmo14.59001	0.966332	1.00837	1.01674	1.01395	1	1.50093	3.59263	5.79334	6.96875	7.53441	7.46522	7.17336	6.73103				2RhAmo14.59001	5376	7.53441
	2	D	2	RhAm	o	0	3758	3761	3951	3956	4121	4152	4052	4137	4096	4136	4204	4179	4209				2RhAmo0	0.911915	0.912643	0.958748	0.959961	1	1.00752	0.983256	1.00388	0.993934	1.00364	1.02014	1.01407	1.02135				2RhAmo0	4121	1.02135
	4	D	2	RhAm	o	11.06	3832	3812	3836	4095	4048	4241	4169	4237	4293	4345	4269	4350	4531				2RhAmo11.06	0.94664	0.9417	0.947628	1.01161	1	1.04768	1.02989	1.04669	1.06052	1.07337	1.05459	1.0746	1.11932				2RhAmo11.06	4048	1.11932
	6	D	2	RhAm	o	12.57	5228	5411	5521	5731	5598	7021	8612	10128	10384	10265	9936	9609	9159				2RhAmo12.57	0.933905	0.966595	0.986245	1.02376	1	1.2542	1.53841	1.80922	1.85495	1.83369	1.77492	1.71651	1.63612				2RhAmo12.57	5598	1.85495
	8	D	2	RhAm	o	13.52	4954	5174	5279	5446	5676	8243	17142	24592	28585	29859	29368	28107	26738				2RhAmo13.52	0.872798	0.911557	0.930056	0.959479	1	1.45226	3.02008	4.33263	5.03612	5.26057	5.17407	4.9519	4.71071				2RhAmo13.52	5676	5.26057
	10	D	2	RhAm	o	14.59	4957	5304	5485	5807	5884	8585	21367	33651	41146	43649	44483	42696	41022				2RhAmo14.59002	0.842454	0.901428	0.932189	0.986914	1	1.45904	3.63137	5.71907	6.99286	7.41825	7.55999	7.25629	6.97179				2RhAmo14.59002	5884	7.55999
	11	D	2	RhAm	o	14.59	5305	5472	5757	5939	5860	9639	22858	35801	43596	46578	46192	44197	42635				2RhAmo14.59003	0.90529	0.933788	0.982423	1.01348	1	1.64488	3.90068	6.10939	7.43959	7.94846	7.88259	7.54215	7.2756				2RhAmo14.59003	5860	7.94846
	5	E	2	RhAm	t	12.08	3654	3797	3775	4164	3985	4119	4144	4342	4569	4521	4533	4437	4350				2RhAmt12.08	0.916939	0.952823	0.947302	1.04492	1	1.03363	1.0399	1.08959	1.14655	1.1345	1.13752	1.11343	1.09159				2RhAmt12.08	3985	1.14655
	7	E	2	RhAm	t	13.03	3852	3938	4381	4246	4337	4669	5257	5663	5868	5976	6152	5776	5733				2RhAmt13.03	0.888172	0.908001	1.01015	0.979018	1	1.07655	1.21213	1.30574	1.35301	1.37791	1.41849	1.3318	1.32188				2RhAmt13.03	4337	1.41849
	9	E	2	RhAm	t	14.09	3762	4178	4037	4344	4277	5219	7623	9332	10418	10423	10553	9994	9651				2RhAmt14.09	0.879588	0.976853	0.943886	1.01567	1	1.22025	1.78232	2.1819	2.43582	2.43699	2.46738	2.33668	2.25649				2RhAmt14.09	4277	2.46738
	10	E	2	RhAm	t	14.59	3984	4022	4198	4513	4452	5844	8489	10253	11412	11677	11267	10473	10196				2RhAmt14.59	0.894879	0.903414	0.942947	1.0137	1	1.31267	1.90678	2.30301	2.56334	2.62287	2.53077	2.35243	2.29021				2RhAmt14.59	4452	2.62287
	11	E	2	RhAm	t	15.1	4218	4355	4366	4717	4751	5160	7565	10000	11206	11751	11385	11219	10675				2RhAmt15.1	0.887813	0.916649	0.918964	0.992844	1	1.08609	1.5923	2.10482	2.35866	2.47337	2.39634	2.3614	2.2469				2RhAmt15.1	4751	2.47337
	12	E	2	RhAm	t	14.59	4002	4148	4153	4124	4334	5034	7453	9568	10397	10567	10442	9718	9640				2RhAmt14.59001	0.923396	0.957084	0.958237	0.951546	1	1.16151	1.71966	2.20766	2.39894	2.43816	2.40932	2.24227	2.22427				2RhAmt14.59001	4334	2.43816
	2	F	2	RhAm	t	0	3388	3520	3609	3547	3591	3743	3774	3624	3736	3787	3828	3675	3781				2RhAmt0	0.94347	0.980228	1.00501	0.987747	1	1.04233	1.05096	1.00919	1.04038	1.05458	1.066	1.02339	1.05291				2RhAmt0	3591	1.066
	4	F	2	RhAm	t	11.06	3507	3683	3727	3908	3937	3835	4140	4094	4005	4055	4170	4157	4013				2RhAmt11.06	0.89078	0.935484	0.94666	0.992634	1	0.974092	1.05156	1.03988	1.01727	1.02997	1.05918	1.05588	1.0193				2RhAmt11.06	3937	1.05918
	6	F	2	RhAm	t	12.57	4036	4060	4357	4383	4556	4582	4930	5204	5133	5343	5156	5146	4946				2RhAmt12.57	0.885865	0.891133	0.956321	0.962028	1	1.00571	1.08209	1.14223	1.12665	1.17274	1.13169	1.1295	1.0856				2RhAmt12.57	4556	1.17274
	8	F	2	RhAm	t	13.52	3867	4036	4202	4157	4431	4959	6097	6971	7290	7502	7129	6955	6829				2RhAmt13.52	0.872715	0.910855	0.948319	0.938163	1	1.11916	1.37599	1.57323	1.64523	1.69307	1.60889	1.56962	1.54119				2RhAmt13.52	4431	1.69307
	10	F	2	RhAm	t	14.59	3574	3680	3953	3866	3889	5110	7169	9094	9657	9913	9703	9466	9093				2RhAmt14.59002	0.919002	0.946259	1.01646	0.994086	1	1.31396	1.8434	2.33839	2.48316	2.54898	2.49499	2.43404	2.33813				2RhAmt14.59002	3889	2.54898
	11	F	2	RhAm	t	14.59	3844	4008	4092	4244	4430	5034	7370	9205	10191	10181	10230	9700	9410				2RhAmt14.59003	0.86772	0.90474	0.923702	0.958014	1	1.13634	1.66366	2.07788	2.30045	2.29819	2.30926	2.18962	2.12415				2RhAmt14.59003	4430	2.30926
							0	1.25	2.5	3.75	5	6.93333	8.18333	9.43333	10.6833	11.9333	13.1833	14.4333
ID1: 20170217 6ops iot plate1 Rht LWt Rho LWo	5	A	*3	Rhod	t	12.08	3399	3469	3634	3642	3792	3938	3843	4116	4179	4153	4273	4313					*3Rhodt12.08	0.896361	0.914821	0.958333	0.960443	1	1.0385	1.01345	1.08544	1.10206	1.0952	1.12685	1.13739					*3Rhodt12.08	3792	1.13739
to top	7	A	*3	Rhod	t	13.03	3648	3746	3821	3748	3937	4373	4892	5193	5349	5211	5156	4984					*3Rhodt13.03	0.926594	0.951486	0.970536	0.951994	1	1.11074	1.24257	1.31902	1.35865	1.3236	1.30963	1.26594					*3Rhodt13.03	3937	1.35865
	9	A	*3	Rhod	t	14.09	3516	3745	3936	3812	3954	4571	5907	6558	6682	6358	6095	5748					*3Rhodt14.09	0.889226	0.947142	0.995448	0.964087	1	1.15604	1.49393	1.65857	1.68993	1.60799	1.54148	1.45372					*3Rhodt14.09	3954	1.68993
	10	A	*3	Rhod	t	14.59	3796	3999	3960	3982	4242	4925	5961	6628	6768	6694	6579	6051					*3Rhodt14.59	0.894861	0.942716	0.933522	0.938708	1	1.16101	1.40523	1.56247	1.59547	1.57803	1.55092	1.42645					*3Rhodt14.59	4242	1.59547
	11	A	*3	Rhod	t	15.1	3834	3790	3928	4039	4226	4667	5702	6408	6686	6662	6249	6221					*3Rhodt15.1	0.907241	0.896829	0.929484	0.95575	1	1.10435	1.34927	1.51633	1.58211	1.57643	1.4787	1.47208					*3Rhodt15.1	4226	1.58211
	12	A	*3	Rhod	t	14.59	3397	3576	3495	3599	3554	4038	4778	5914	5880	5744	5546	5350					*3Rhodt14.59001	0.955824	1.00619	0.983399	1.01266	1	1.13618	1.3444	1.66404	1.65447	1.61621	1.5605	1.50535					*3Rhodt14.59001	3554	1.66404
	2	B	*3	Rhod	t	0	3461	3450	3487	3667	3767	3724	3849	3835	3972	3999	4096	3995					*3Rhodt0	0.918768	0.915848	0.92567	0.973454	1	0.988585	1.02177	1.01805	1.05442	1.06159	1.08734	1.06053					*3Rhodt0	3767	1.08734
	4	B	*3	Rhod	t	11.06	2843	2966	3083	3273	3245	3301	3376	3353	3560	3646	3665	3813					*3Rhodt11.06	0.876117	0.914022	0.950077	1.00863	1	1.01726	1.04037	1.03328	1.09707	1.12357	1.12943	1.17504					*3Rhodt11.06	3245	1.17504
	6	B	*3	Rhod	t	12.57	3437	3664	3676	3856	3874	4158	4392	4670	4838	4726	4937	4830					*3Rhodt12.57	0.887197	0.945792	0.94889	0.995354	1	1.07331	1.13371	1.20547	1.24884	1.21993	1.27439	1.24677					*3Rhodt12.57	3874	1.27439
	8	B	*3	Rhod	t	13.52	3784	3887	3979	4187	4333	4974	5845	6895	6696	6731	6339	6287					*3Rhodt13.52	0.873298	0.897069	0.918301	0.966305	1	1.14793	1.34895	1.59128	1.54535	1.55343	1.46296	1.45096					*3Rhodt13.52	4333	1.59128
	10	B	*3	Rhod	t	14.59	3754	3965	4023	4150	4500	4987	6120	7070	7084	7236	6740	6665					*3Rhodt14.59002	0.834222	0.881111	0.894	0.922222	1	1.10822	1.36	1.57111	1.57422	1.608	1.49778	1.48111					*3Rhodt14.59002	4500	1.608
	11	B	*3	Rhod	t	14.59	3722	3763	4112	4198	4439	5033	6134	7299	7469	7125	7169	6760					*3Rhodt14.59003	0.838477	0.847713	0.926335	0.945708	1	1.13381	1.38184	1.64429	1.68259	1.60509	1.615	1.52287					*3Rhodt14.59003	4439	1.68259
	5	C	3	LWS	t	12.08	966	996	1079	1093	1100	3208	5005	4542	3896	3196	2685	2315					3LWSt12.08	0.878182	0.905455	0.980909	0.993636	1	2.91636	4.55	4.12909	3.54182	2.90545	2.44091	2.10455					3LWSt12.08	1100	4.55
	7	C	3	LWS	t	13.03	1000	1152	1168	1211	1178	4739	11431	13303	11699	10008	8033	6471					3LWSt13.03	0.848896	0.977929	0.991511	1.02801	1	4.02292	9.70374	11.2929	9.93124	8.49576	6.81919	5.49321					3LWSt13.03	1178	11.2929
	9	C	3	LWS	t	14.09	1136	1004	1170	1144	1184	4546	14114	19198	20226	17547	14622	11976					3LWSt14.09	0.959459	0.847973	0.988176	0.966216	1	3.83953	11.9206	16.2145	17.0828	14.8201	12.3497	10.1149					3LWSt14.09	1184	17.0828
	10	C	3	LWS	t	14.59	1111	1190	1237	1311	1224	5282	15653	21485	22015	19680	16826	13949					3LWSt14.59	0.90768	0.972222	1.01062	1.07108	1	4.31536	12.7884	17.5531	17.9861	16.0784	13.7467	11.3962					3LWSt14.59	1224	17.9861
	11	C	3	LWS	t	15.1	1099	1152	1139	1214	1211	3146	12997	20317	22259	21071	18162	15900					3LWSt15.1	0.907514	0.95128	0.940545	1.00248	1	2.59785	10.7325	16.777	18.3807	17.3997	14.9975	13.1296					3LWSt15.1	1211	18.3807
	12	C	3	LWS	t	14.59	1026	1076	1151	1093	1132	2908	12070	18538	19724	18109	15720	13367					3LWSt14.59001	0.90636	0.95053	1.01678	0.965548	1	2.5689	10.6625	16.3763	17.424	15.9973	13.8869	11.8083					3LWSt14.59001	1132	17.424
	2	D	3	LWS	t	0	891	872	963	932	988	946	1005	918	1011	1108	1020	1120					3LWSt0	0.901822	0.882591	0.974696	0.94332	1	0.95749	1.01721	0.92915	1.02328	1.12146	1.03239	1.1336					3LWSt0	988	1.1336
	4	D	3	LWS	t	11.06	755	852	838	865	873	1183	1282	1205	1119	1216	1137	1083					3LWSt11.06	0.864834	0.975945	0.959908	0.990836	1	1.3551	1.4685	1.3803	1.28179	1.3929	1.30241	1.24055					3LWSt11.06	873	1.4685
	6	D	3	LWS	t	12.57	1067	1172	1296	1309	1282	4677	8479	9412	7998	6453	5384	4484					3LWSt12.57	0.832293	0.914197	1.01092	1.02106	1	3.64821	6.61388	7.34165	6.23869	5.03354	4.19969	3.49766					3LWSt12.57	1282	7.34165
	8	D	3	LWS	t	13.52	1080	1097	1282	1231	1384	5103	14084	18782	18185	15634	12978	10610					3LWSt13.52	0.780347	0.79263	0.926301	0.889451	1	3.68714	10.1763	13.5708	13.1395	11.2962	9.37717	7.66618					3LWSt13.52	1384	13.5708
	10	D	3	LWS	t	14.59	1116	1111	1149	1181	1231	3817	13517	20611	21542	19904	17271	14426					3LWSt14.59002	0.90658	0.902518	0.933387	0.959383	1	3.10073	10.9805	16.7433	17.4996	16.169	14.0301	11.7189					3LWSt14.59002	1231	17.4996
	11	D	3	LWS	t	14.59	1094	1091	1199	1198	1188	4177	13867	20243	21199	19335	16819	14026					3LWSt14.59003	0.920875	0.91835	1.00926	1.00842	1	3.51599	11.6726	17.0396	17.8443	16.2753	14.1574	11.8064					3LWSt14.59003	1188	17.8443
	5	E	*3	Rhod	o	12.08	3226	3147	3516	3708	3640	3874	3992	4129	4290	4316	4613	4527					*3Rhodo12.08	0.886264	0.86456	0.965934	1.01868	1	1.06429	1.0967	1.13434	1.17857	1.18571	1.26731	1.24368					*3Rhodo12.08	3640	1.26731
	7	E	*3	Rhod	o	13.03	3162	3271	3564	3529	3751	4018	4278	4435	4693	4775	4762	4734					*3Rhodo13.03	0.842975	0.872034	0.950147	0.940816	1	1.07118	1.1405	1.18235	1.25113	1.27299	1.26953	1.26206					*3Rhodo13.03	3751	1.27299
	9	E	*3	Rhod	o	14.09	3252	3326	3569	3745	3851	4319	4571	4892	4887	5023	4884	4995					*3Rhodo14.09	0.844456	0.863672	0.926772	0.972475	1	1.12153	1.18696	1.27032	1.26902	1.30434	1.26824	1.29707					*3Rhodo14.09	3851	1.30434
	10	E	*3	Rhod	o	14.59	3037	3416	3493	3756	3896	4229	4585	4724	4907	5015	5176	5184					*3Rhodo14.59	0.779517	0.876797	0.896561	0.964066	1	1.08547	1.17685	1.21253	1.2595	1.28722	1.32854	1.3306					*3Rhodo14.59	3896	1.3306
	11	E	*3	Rhod	o	15.1	3279	3519	3859	3911	4190	4559	4785	4906	5284	5078	5265	5560					*3Rhodo15.1	0.782578	0.839857	0.921002	0.933413	1	1.08807	1.142	1.17088	1.2611	1.21193	1.25656	1.32697					*3Rhodo15.1	4190	1.32697
	12	E	*3	Rhod	o	14.59	3073	3276	3460	3401	3716	3898	4297	4144	4351	4449	4459	4420					*3Rhodo14.59001	0.826964	0.881593	0.931109	0.915231	1	1.04898	1.15635	1.11518	1.17088	1.19726	1.19995	1.18945					*3Rhodo14.59001	3716	1.19995
	2	F	*3	Rhod	o	0	2481	2502	2536	2616	2543	2746	2808	2812	2923	3066	3121	2990					*3Rhodo0	0.975619	0.983877	0.997247	1.02871	1	1.07983	1.10421	1.10578	1.14943	1.20566	1.22729	1.17578					*3Rhodo0	2543	1.22729
	4	F	*3	Rhod	o	11.06	2778	2921	2967	3324	3410	3594	3587	3699	3850	3998	3945	3820					*3Rhodo11.06	0.814663	0.856598	0.870088	0.97478	1	1.05396	1.05191	1.08475	1.12903	1.17243	1.15689	1.12023					*3Rhodo11.06	3410	1.17243
	6	F	*3	Rhod	o	12.57	3301	3345	3418	3691	3707	4041	4158	4348	4436	4520	4632	4745					*3Rhodo12.57	0.890477	0.902347	0.922039	0.995684	1	1.0901	1.12166	1.17292	1.19665	1.21931	1.24953	1.28001					*3Rhodo12.57	3707	1.28001
	8	F	*3	Rhod	o	13.52	3470	3547	3622	3796	4126	4381	4503	4758	5127	5024	5141	5232					*3Rhodo13.52	0.841008	0.85967	0.877848	0.920019	1	1.0618	1.09137	1.15317	1.24261	1.21764	1.246	1.26806					*3Rhodo13.52	4126	1.26806
	10	F	*3	Rhod	o	14.59	3224	3302	3473	3734	4007	4423	4600	4631	4984	5149	5272	5203					*3Rhodo14.59002	0.804592	0.824058	0.866733	0.931869	1	1.10382	1.14799	1.15573	1.24382	1.285	1.3157	1.29848					*3Rhodo14.59002	4007	1.3157
	11	F	*3	Rhod	o	14.59	3230	3287	3438	3788	3860	4335	4408	4744	4723	4815	4967	5156					*3Rhodo14.59003	0.836788	0.851554	0.890674	0.981347	1	1.12306	1.14197	1.22902	1.22358	1.24741	1.28679	1.33575					*3Rhodo14.59003	3860	1.33575
	5	G	3	LWS	o	12.08	819	891	909	886	1020	1063	1024	1134	1096	1058	1091	1211					3LWSo12.08	0.802941	0.873529	0.891176	0.868627	1	1.04216	1.00392	1.11176	1.07451	1.03725	1.06961	1.18725					3LWSo12.08	1020	1.18725
	7	G	3	LWS	o	13.03	964	932	966	1085	1168	1317	1354	1344	1384	1378	1391	1431					3LWSo13.03	0.825342	0.797945	0.827055	0.928938	1	1.12757	1.15925	1.15068	1.18493	1.17979	1.19092	1.22517					3LWSo13.03	1168	1.22517
	9	G	3	LWS	o	14.09	974	1069	1023	1108	1172	1677	2040	2004	1765	1775	1648	1696					3LWSo14.09	0.831058	0.912116	0.872867	0.945392	1	1.43089	1.74061	1.7099	1.50597	1.51451	1.40614	1.4471					3LWSo14.09	1172	1.74061
	10	G	3	LWS	o	14.59	1101	1122	1242	1197	1264	1836	2212	2023	1927	1772	1841	1752					3LWSo14.59	0.871044	0.887658	0.982595	0.946994	1	1.45253	1.75	1.60047	1.52453	1.4019	1.45649	1.38608					3LWSo14.59	1264	1.75
	11	G	3	LWS	o	15.1	990	1104	1151	1276	1158	1611	2066	2171	2071	1860	1797	1730					3LWSo15.1	0.854922	0.953368	0.993955	1.1019	1	1.39119	1.78411	1.87478	1.78843	1.60622	1.55181	1.49396					3LWSo15.1	1158	1.87478
	12	G	3	LWS	o	14.59	996	970	1023	1060	1088	1541	1818	1817	1650	1570	1447	1589					3LWSo14.59001	0.915441	0.891544	0.940257	0.974265	1	1.41636	1.67096	1.67004	1.51654	1.44301	1.32996	1.46048					3LWSo14.59001	1088	1.67096
	2	H	3	LWS	o	0	1022	1101	1119	1145	1203	1158	1185	1220	1247	1258	1314	1278					3LWSo0	0.849543	0.915212	0.930175	0.951787	1	0.962594	0.985037	1.01413	1.03658	1.04572	1.09227	1.06234					3LWSo0	1203	1.09227
	4	H	3	LWS	o	11.06	825	846	859	939	996	926	1060	1034	970	1023	1076	1049					3LWSo11.06	0.828313	0.849398	0.86245	0.942771	1	0.929719	1.06426	1.03815	0.973896	1.02711	1.08032	1.05321					3LWSo11.06	996	1.08032
	6	H	3	LWS	o	12.57	1021	1088	1096	1114	1170	1239	1266	1264	1279	1249	1350	1396					3LWSo12.57	0.87265	0.929915	0.936752	0.952137	1	1.05897	1.08205	1.08034	1.09316	1.06752	1.15385	1.19316					3LWSo12.57	1170	1.19316
	8	H	3	LWS	o	13.52	882	910	1048	998	1021	1387	1321	1474	1280	1399	1416	1308					3LWSo13.52	0.863859	0.891283	1.02644	0.977473	1	1.35847	1.29383	1.44368	1.25367	1.37023	1.38688	1.2811					3LWSo13.52	1021	1.44368
	10	H	3	LWS	o	14.59	1037	979	1015	1102	1114	1640	1925	1873	1706	1601	1562	1547					3LWSo14.59002	0.93088	0.878815	0.911131	0.989228	1	1.47217	1.72801	1.68133	1.53142	1.43716	1.40215	1.38869					3LWSo14.59002	1114	1.72801
	11	H	3	LWS	o	14.59	821	924	929	1001	1052	1399	1672	1673	1558	1538	1539	1357					3LWSo14.59003	0.780418	0.878327	0.88308	0.951521	1	1.32985	1.58935	1.5903	1.48099	1.46198	1.46293	1.28992					3LWSo14.59003	1052	1.5903
							0	1.25	2.5	3.75	5	7.08333	8.33333	9.58333	10.8333	12.0833	13.3333	14.5833	15.8333
ID1: 20170217 6ops iot plate1 Gsi Rh LW SW RhSc	5	A	*3	Rhod	i	12.08	3510	3567	3529	3747	3742	4102	4302	4219	4174	4529	4429	4544	4480				*3Rhodi12.08	0.938001	0.953234	0.943079	1.00134	1	1.09621	1.14965	1.12747	1.11545	1.21032	1.18359	1.21432	1.19722				*3Rhodi12.08	3742	1.21432
note: actually plate 2	7	A	*3	Rhod	i	13.03	3582	3791	3882	4117	4109	4498	4842	4973	5139	4898	4920	4982	5038				*3Rhodi13.03	0.871745	0.922609	0.944755	1.00195	1	1.09467	1.17839	1.21027	1.25067	1.19202	1.19737	1.21246	1.22609				*3Rhodi13.03	4109	1.25067
to top	9	A	*3	Rhod	i	14.09	3691	3788	4024	4057	4272	4912	5645	6290	5926	5960	5920	5635	5664				*3Rhodi14.09	0.863998	0.886704	0.941948	0.949672	1	1.14981	1.3214	1.47238	1.38717	1.39513	1.38577	1.31905	1.32584				*3Rhodi14.09	4272	1.47238
	10	A	*3	Rhod	i	14.59	3627	3753	3801	4263	4227	4720	5534	6321	6241	6121	5938	5731	5650				*3Rhodi14.59	0.858055	0.887864	0.899219	1.00852	1	1.11663	1.3092	1.49539	1.47646	1.44807	1.40478	1.35581	1.33665				*3Rhodi14.59	4227	1.49539
	11	A	*3	Rhod	i	15.1	3723	4001	4112	4182	4487	4921	5539	6160	5969	6316	6154	5820	5922				*3Rhodi15.1	0.82973	0.891687	0.916425	0.932026	1	1.09672	1.23446	1.37285	1.33029	1.40762	1.37152	1.29708	1.31981				*3Rhodi15.1	4487	1.40762
	12	A	*3	Rhod	i	14.59	3818	3961	4092	4406	4391	4909	5339	6096	6178	6087	6023	5694	5696				*3Rhodi14.59001	0.869506	0.902072	0.931906	1.00342	1	1.11797	1.2159	1.38829	1.40697	1.38624	1.37167	1.29674	1.2972				*3Rhodi14.59001	4391	1.40697
	2	B	*3	Rhod	i	0	2946	3036	3155	3104	3334	3430	3581	3534	3550	3575	3743	3780	3791				*3Rhodi0	0.883623	0.910618	0.946311	0.931014	1	1.02879	1.07409	1.05999	1.06479	1.07229	1.12268	1.13377	1.13707				*3Rhodi0	3334	1.13707
	4	B	*3	Rhod	i	11.06	3286	3597	3633	3755	3863	4244	4200	4183	4274	4300	4559	4496	4594				*3Rhodi11.06	0.850634	0.931142	0.940461	0.972042	1	1.09863	1.08724	1.08284	1.10639	1.11312	1.18017	1.16386	1.18923				*3Rhodi11.06	3863	1.18923
	6	B	*3	Rhod	i	12.57	3467	3646	3810	4084	4295	4738	4910	4953	5197	5068	5005	5247	5348				*3Rhodi12.57	0.807218	0.848894	0.887078	0.950873	1	1.10314	1.14319	1.1532	1.21001	1.17998	1.16531	1.22165	1.24517				*3Rhodi12.57	4295	1.24517
	8	B	*3	Rhod	i	13.52	3585	3701	4081	4401	4450	5056	5776	6158	6049	6098	5875	5983	5769				*3Rhodi13.52	0.805618	0.831685	0.917079	0.988989	1	1.13618	1.29798	1.38382	1.35933	1.37034	1.32022	1.34449	1.2964				*3Rhodi13.52	4450	1.38382
	10	B	*3	Rhod	i	14.59	3510	3758	3765	4033	4375	4748	5677	6277	6428	6428	6255	6249	5976				*3Rhodi14.59002	0.802286	0.858971	0.860571	0.921829	1	1.08526	1.2976	1.43474	1.46926	1.46926	1.42971	1.42834	1.36594				*3Rhodi14.59002	4375	1.46926
	11	B	*3	Rhod	i	14.59	3771	3928	4086	4481	4703	5221	5979	6640	6616	6658	6497	6415	6289				*3Rhodi14.59003	0.801829	0.835212	0.868807	0.952796	1	1.11014	1.27132	1.41186	1.40676	1.41569	1.38146	1.36402	1.33723				*3Rhodi14.59003	4703	1.41569
	5	C	3	LWS	i	12.08	1073	1082	1190	1214	1222	2854	3454	3051	2612	2251	2096	1863	1883				3LWSi12.08	0.878069	0.885434	0.973813	0.993453	1	2.33552	2.82651	2.49673	2.13748	1.84206	1.71522	1.52455	1.54092				3LWSi12.08	1222	2.82651
	7	C	3	LWS	i	13.03	1187	1139	1137	1198	1372	5391	9922	9892	8155	6524	4914	4070	3449				3LWSi13.03	0.86516	0.830175	0.828717	0.873178	1	3.9293	7.23178	7.20991	5.94388	4.7551	3.58163	2.96647	2.51385				3LWSi13.03	1372	7.23178
	9	C	3	LWS	i	14.09	1267	1189	1229	1319	1333	6441	18223	22691	21085	17632	14562	11618	9167				3LWSi14.09	0.950488	0.891973	0.92198	0.989497	1	4.83196	13.6707	17.0225	15.8177	13.2273	10.9242	8.71568	6.87697				3LWSi14.09	1333	17.0225
	10	C	3	LWS	i	14.59	1262	1275	1296	1413	1459	7300	20000	25477	23965	20000	16192	13012	10699				3LWSi14.59	0.864976	0.873886	0.88828	0.968472	1	5.00343	13.708	17.462	16.4256	13.708	11.098	8.91844	7.3331				3LWSi14.59	1459	17.462
	11	C	3	LWS	i	15.1	1205	1138	1251	1367	1478	4269	17494	24890	24987	21713	17704	14587	12005				3LWSi15.1	0.815291	0.769959	0.846414	0.924899	1	2.88836	11.8363	16.8403	16.906	14.6908	11.9783	9.86942	8.12246				3LWSi15.1	1478	16.906
	12	C	3	LWS	i	14.59	1025	995	1125	1133	1220	3982	15498	22088	21620	18357	14985	11953	9474				3LWSi14.59001	0.840164	0.815574	0.922131	0.928689	1	3.26393	12.7033	18.1049	17.7213	15.0467	12.2828	9.79754	7.76557				3LWSi14.59001	1220	18.1049
	2	D	3	LWS	i	0	960	967	1063	1006	1102	1160	1122	1167	1201	1204	1291	1206	1254				3LWSi0	0.871143	0.877495	0.96461	0.912886	1	1.05263	1.01815	1.05898	1.08984	1.09256	1.17151	1.09437	1.13793				3LWSi0	1102	1.17151
	4	D	3	LWS	i	11.06	1020	1038	1135	1167	1180	1430	1492	1515	1487	1556	1537	1491	1574				3LWSi11.06	0.864407	0.879661	0.961864	0.988983	1	1.21186	1.26441	1.2839	1.26017	1.31864	1.30254	1.26356	1.3339				3LWSi11.06	1180	1.3339
	6	D	3	LWS	i	12.57	1192	1219	1176	1264	1367	4275	6255	5806	4944	4083	3322	2979	2530				3LWSi12.57	0.871982	0.891734	0.860278	0.924653	1	3.12729	4.57571	4.24726	3.61668	2.98683	2.43014	2.17922	1.85077				3LWSi12.57	1367	4.57571
	8	D	3	LWS	i	13.52	1156	1134	1271	1255	1310	6320	14896	17528	15465	12561	9896	7979	6382				3LWSi13.52	0.882443	0.865649	0.970229	0.958015	1	4.82443	11.371	13.3802	11.8053	9.58855	7.5542	6.09084	4.87176				3LWSi13.52	1310	13.3802
	10	D	3	LWS	i	14.59	1156	1282	1329	1362	1414	5097	17915	24553	23362	20049	16376	13325	11102				3LWSi14.59002	0.817539	0.906648	0.939887	0.963225	1	3.60467	12.6697	17.3642	16.5219	14.1789	11.5813	9.42362	7.85149				3LWSi14.59002	1414	17.3642
	11	D	3	LWS	i	14.59	1183	1242	1252	1414	1444	5853	18503	24910	24225	20612	17214	13625	10914				3LWSi14.59003	0.819252	0.860111	0.867036	0.979224	1	4.05332	12.8137	17.2507	16.7763	14.2742	11.9211	9.4356	7.55817				3LWSi14.59003	1444	17.2507
	5	E	3	SWS	i	12.08	1891	2029	2088	2237	2192	2273	2389	2443	2478	2542	2457	2688	2505				3SWSi12.08	0.862682	0.925639	0.952555	1.02053	1	1.03695	1.08987	1.11451	1.13047	1.15967	1.12089	1.22628	1.14279				3SWSi12.08	2192	1.22628
	7	E	3	SWS	i	13.03	2444	2581	2642	2720	2794	3278	3472	3345	3337	3376	3381	3414	3446				3SWSi13.03	0.874732	0.923765	0.945598	0.973515	1	1.17323	1.24266	1.19721	1.19435	1.2083	1.21009	1.2219	1.23336				3SWSi13.03	2794	1.24266
	9	E	3	SWS	i	14.09	2547	2753	2738	2850	3081	4568	5916	5889	5711	5167	4724	4641	4311				3SWSi14.09	0.82668	0.893541	0.888673	0.925024	1	1.48264	1.92016	1.91139	1.85362	1.67705	1.53327	1.50633	1.39922				3SWSi14.09	3081	1.92016
	10	E	3	SWS	i	14.59	2340	2340	2481	2586	2824	5010	6587	6724	5825	5051	4634	4239	3875				3SWSi14.59	0.828612	0.828612	0.878541	0.915722	1	1.77408	2.33251	2.38102	2.06268	1.7886	1.64093	1.50106	1.37217				3SWSi14.59	2824	2.38102
	11	E	3	SWS	i	15.1	2498	2548	2576	2676	2916	4309	6911	7587	6566	5587	4897	4312	3917				3SWSi15.1	0.856653	0.8738	0.883402	0.917695	1	1.47771	2.37003	2.60185	2.25171	1.91598	1.67936	1.47874	1.34328				3SWSi15.1	2916	2.60185
	12	E	3	SWS	i	14.59	2709	2648	2707	2962	2925	4264	6447	6669	6070	5527	4978	4341	4226				3SWSi14.59001	0.926154	0.905299	0.92547	1.01265	1	1.45778	2.2041	2.28	2.07521	1.88957	1.70188	1.4841	1.44479				3SWSi14.59001	2925	2.28
	2	F	3	SWS	i	0	3415	3543	3766	3786	3757	3896	3952	4023	4142	4187	4192	4180	4143				3SWSi0	0.90897	0.94304	1.0024	1.00772	1	1.037	1.0519	1.0708	1.10248	1.11445	1.11578	1.11259	1.10274				3SWSi0	3757	1.11578
	4	F	3	SWS	i	11.06	1771	1873	1802	1962	1959	2064	1982	2079	2217	2147	2183	2180	2278				3SWSi11.06	0.904033	0.9561	0.919857	1.00153	1	1.0536	1.01174	1.06126	1.1317	1.09597	1.11434	1.11281	1.16284				3SWSi11.06	1959	1.16284
	6	F	3	SWS	i	12.57	2053	2151	2200	2368	2435	2507	2598	2653	2576	2637	2706	2731	2849				3SWSi12.57	0.843121	0.883368	0.903491	0.972485	1	1.02957	1.06694	1.08953	1.05791	1.08296	1.11129	1.12156	1.17002				3SWSi12.57	2435	1.17002
	8	F	3	SWS	i	13.52	2494	2689	2761	2673	2854	3668	3798	3982	3838	3630	3585	3591	3521				3SWSi13.52	0.873861	0.942186	0.967414	0.93658	1	1.28521	1.33076	1.39523	1.34478	1.2719	1.25613	1.25823	1.23371				3SWSi13.52	2854	1.39523
	10	F	3	SWS	i	14.59	2275	2356	2450	2645	2608	4339	6104	6473	5872	5235	4687	4275	3971				3SWSi14.59002	0.872316	0.903374	0.939417	1.01419	1	1.66373	2.34049	2.48198	2.25153	2.00729	1.79716	1.63919	1.52262				3SWSi14.59002	2608	2.48198
	11	F	3	SWS	i	14.59	2684	2682	2790	2886	3117	4539	6677	7228	6723	5736	5217	4823	4478				3SWSi14.59003	0.861084	0.860443	0.895091	0.92589	1	1.45621	2.14212	2.3189	2.15688	1.84023	1.67372	1.54732	1.43664				3SWSi14.59003	3117	2.3189
	5	G	3	RhSc	i	12.08	1494	1674	1717	1873	1879	2636	3857	4354	4677	4379	4189	4020	3719				3RhSci12.08	0.795104	0.890899	0.913784	0.996807	1	1.40287	2.05269	2.31719	2.48909	2.33049	2.22938	2.13944	1.97924				3RhSci12.08	1879	2.48909
	7	G	3	RhSc	i	13.03	1614	1710	1830	1978	1956	4296	10125	15110	16886	16935	15249	13476	12099				3RhSci13.03	0.825153	0.874233	0.935583	1.01125	1	2.19632	5.17638	7.72495	8.63292	8.65798	7.79601	6.88957	6.18558				3RhSci13.03	1956	8.65798
	9	G	3	RhSc	i	14.09	1575	1676	1711	1908	1930	4864	15911	26955	32521	34320	33618	31108	28724				3RhSci14.09	0.816062	0.868394	0.886528	0.988601	1	2.52021	8.24404	13.9663	16.8503	17.7824	17.4187	16.1181	14.8829				3RhSci14.09	1930	17.7824
	10	G	3	RhSc	i	14.59	1611	1749	1687	1776	1930	6063	17282	26817	31916	32791	31604	29559	26975				3RhSci14.59	0.834715	0.906218	0.874093	0.920207	1	3.14145	8.9544	13.8948	16.5368	16.9902	16.3751	15.3155	13.9767				3RhSci14.59	1930	16.9902
	11	G	3	RhSc	i	15.1	1565	1667	1751	1945	2070	3107	11931	22582	27931	30302	29331	27397	24792				3RhSci15.1	0.756039	0.805314	0.845894	0.939614	1	1.50097	5.76377	10.9092	13.4932	14.6386	14.1696	13.2353	11.9768				3RhSci15.1	2070	14.6386
	12	G	3	RhSc	i	14.59	1651	1717	1809	1941	2012	3845	14386	25667	32324	34841	34471	32205	29966				3RhSci14.59001	0.820577	0.85338	0.899105	0.964712	1	1.91103	7.1501	12.757	16.0656	17.3166	17.1327	16.0065	14.8936				3RhSci14.59001	2012	17.3166
	2	H	3	RhSc	i	0	1685	1667	1801	1790	1902	2032	2089	2050	2039	2040	2217	2234	2205				3RhSci0	0.88591	0.876446	0.946898	0.941115	1	1.06835	1.09832	1.07781	1.07203	1.07256	1.16562	1.17455	1.15931				3RhSci0	1902	1.17455
	4	H	3	RhSc	i	11.06	1491	1558	1641	1566	1770	1954	2056	2037	2260	2192	2178	2215	2193				3RhSci11.06	0.842373	0.880226	0.927119	0.884746	1	1.10395	1.16158	1.15085	1.27684	1.23842	1.23051	1.25141	1.23898				3RhSci11.06	1770	1.27684
	6	H	3	RhSc	i	12.57	1569	1638	1785	1762	1784	3558	6271	7984	8241	7627	6907	6181	5179				3RhSci12.57	0.879484	0.918161	1.00056	0.987668	1	1.99439	3.51513	4.47534	4.61939	4.27522	3.87164	3.46469	2.90303				3RhSci12.57	1784	4.61939
	8	H	3	RhSc	i	13.52	1611	1630	1768	1832	1952	5364	15390	24295	28184	28815	27683	25343	23010				3RhSci13.52	0.825307	0.835041	0.905738	0.938525	1	2.74795	7.88422	12.4462	14.4385	14.7618	14.1819	12.9831	11.7879				3RhSci13.52	1952	14.7618
	10	H	3	RhSc	i	14.59	1588	1653	1691	1766	1829	4383	14923	24950	30173	31196	30409	28141	26138				3RhSci14.59002	0.868234	0.903773	0.924549	0.965555	1	2.39639	8.1591	13.6413	16.497	17.0563	16.626	15.386	14.2909				3RhSci14.59002	1829	17.0563
	11	H	3	RhSc	i	14.59	1429	1435	1591	1685	1610	3623	13190	23147	28153	29796	28971	27155	24567				3RhSci14.59003	0.887578	0.891304	0.988199	1.04658	1	2.25031	8.19255	14.377	17.4863	18.5068	17.9944	16.8665	15.259				3RhSci14.59003	1610	18.5068
							0	1.25	2.5	3.75	5	7.2	8.45	9.7	10.95	12.2	13.45	14.7	15.95
ID1: 20170217 6ops iot plate3 RSo RSt SWo SWt	5	A	3	RhSc	o	12.08	1456	1428	1494	1612	1546	3282	5130	6192	6365	5989	5092	4658	3842				3RhSco12.08	0.941785	0.923674	0.966365	1.04269	1	2.1229	3.31824	4.00517	4.11708	3.87387	3.29366	3.01294	2.48512				3RhSco12.08	1546	4.11708
to top	7	A	3	RhSc	o	13.03	1598	1679	1717	1705	1700	7208	17999	26074	29466	29474	27674	25680	22791				3RhSco13.03	0.94	0.987647	1.01	1.00294	1	4.24	10.5876	15.3376	17.3329	17.3376	16.2788	15.1059	13.4065				3RhSco13.03	1700	17.3376
	9	A	3	RhSc	o	14.09	1578	1641	1683	1695	1903	8107	25047	38502	46759	48880	48637	45966	42506				3RhSco14.09	0.829217	0.862323	0.884393	0.890699	1	4.26012	13.1618	20.2323	24.5712	25.6858	25.5581	24.1545	22.3363				3RhSco14.09	1903	25.6858
	10	A	3	RhSc	o	14.59	1602	1673	1825	1781	1900	8445	25768	39351	46817	49488	48819	46144	42567				3RhSco14.59	0.843158	0.880526	0.960526	0.937368	1	4.44474	13.5621	20.7111	24.6405	26.0463	25.6942	24.2863	22.4037				3RhSco14.59	1900	26.0463
	11	A	3	RhSc	o	15.1	1586	1605	1691	1686	1698	5461	20130	34171	41985	45171	45201	42569	39984				3RhSco15.1	0.93404	0.94523	0.995878	0.992933	1	3.21614	11.8551	20.1243	24.7261	26.6025	26.6201	25.0701	23.5477				3RhSco15.1	1698	26.6201
	12	A	3	RhSc	o	14.59	1467	1456	1621	1700	1743	5461	20247	34129	42059	45080	44168	42728	39096				3RhSco14.59001	0.841652	0.835341	0.930006	0.97533	1	3.1331	11.6162	19.5806	24.1302	25.8635	25.3402	24.5141	22.4303				3RhSco14.59001	1743	25.8635
	2	B	3	RhSc	o	0	1331	1307	1406	1359	1477	1444	1524	1522	1496	1522	1532	1509	1429				3RhSco0	0.901151	0.884902	0.95193	0.920108	1	0.977657	1.03182	1.03047	1.01286	1.03047	1.03724	1.02167	0.967502				3RhSco0	1477	1.03724
	4	B	3	RhSc	o	11.06	1326	1351	1479	1550	1635	1761	2168	2149	2232	2171	2082	2060	2025				3RhSco11.06	0.811009	0.8263	0.904587	0.948012	1	1.07706	1.32599	1.31437	1.36514	1.32783	1.27339	1.25994	1.23853				3RhSco11.06	1635	1.36514
	6	B	3	RhSc	o	12.57	1684	1699	1702	1854	2015	4904	10595	14253	15599	14837	13428	11997	10437				3RhSco12.57	0.835732	0.843176	0.844665	0.920099	1	2.43375	5.25806	7.07345	7.74144	7.36328	6.66402	5.95385	5.17965				3RhSco12.57	2015	7.74144
	8	B	3	RhSc	o	13.52	1602	1636	1710	1755	1835	7602	22465	34643	41547	43459	42263	39886	36661				3RhSco13.52	0.873025	0.891553	0.93188	0.956403	1	4.14278	12.2425	18.879	22.6414	23.6834	23.0316	21.7362	19.9787				3RhSco13.52	1835	23.6834
	10	B	3	RhSc	o	14.59	1562	1608	1716	1726	1818	6105	22589	37675	46793	49797	49390	47966	44526				3RhSco14.59002	0.859186	0.884488	0.943894	0.949395	1	3.35809	12.4252	20.7233	25.7387	27.3911	27.1672	26.3839	24.4917				3RhSco14.59002	1818	27.3911
	11	B	3	RhSc	o	14.59	1638	1767	1877	1957	2044	8409	24455	39607	47716	50669	50587	48456	45468				3RhSco14.59003	0.80137	0.864481	0.918297	0.957436	1	4.11399	11.9643	19.3772	23.3444	24.7891	24.749	23.7065	22.2446				3RhSco14.59003	2044	24.7891
	5	C	3	RhSc	t	12.08	3100	2977	3178	3329	3369	5060	7067	7934	8126	7974	7275	6805	6308				3RhSct12.08	0.920154	0.883645	0.943307	0.988127	1	1.50193	2.09766	2.355	2.41199	2.36687	2.15939	2.01989	1.87237				3RhSct12.08	3369	2.41199
	7	C	3	RhSc	t	13.03	3227	3184	3517	3502	3640	7757	15969	21680	24678	24524	22816	20687	18279				3RhSct13.03	0.886538	0.874725	0.966209	0.962088	1	2.13104	4.38709	5.95604	6.77967	6.73736	6.26813	5.68324	5.0217				3RhSct13.03	3640	6.77967
	9	C	3	RhSc	t	14.09	3162	3351	3354	3738	3839	9065	23784	37192	45092	47529	47751	45914	42140				3RhSct14.09	0.823652	0.872884	0.873665	0.973691	1	2.36129	6.19536	9.68794	11.7458	12.3806	12.4384	11.9599	10.9768				3RhSct14.09	3839	12.4384
	10	C	3	RhSc	t	14.59	2975	3127	3165	3570	3460	10146	24329	37086	43061	44941	43939	41421	38009				3RhSct14.59	0.859827	0.903757	0.91474	1.03179	1	2.93237	7.0315	10.7185	12.4454	12.9887	12.6991	11.9714	10.9853				3RhSct14.59	3460	12.9887
	11	C	3	RhSc	t	15.1	3168	3340	3619	3736	3913	6918	20535	34387	42104	45939	45604	43521	40551				3RhSct15.1	0.809609	0.853565	0.924866	0.954766	1	1.76795	5.24789	8.78789	10.76	11.7401	11.6545	11.1222	10.3631				3RhSct15.1	3913	11.7401
	12	C	3	RhSc	t	14.59	3185	3442	3413	3615	3718	7622	20930	35210	43459	46429	46101	44185	40770				3RhSct14.59001	0.856643	0.925767	0.917967	0.972297	1	2.05003	5.62937	9.47015	11.6888	12.4876	12.3994	11.8841	10.9656				3RhSct14.59001	3718	12.4876
	2	D	3	RhSc	t	0	3713	3732	3957	4072	4263	4561	4491	4415	4501	4564	4480	4539	4628				3RhSct0	0.870983	0.87544	0.92822	0.955196	1	1.0699	1.05348	1.03566	1.05583	1.07061	1.0509	1.06474	1.08562				3RhSct0	4263	1.08562
	4	D	3	RhSc	t	11.06	2740	2930	2961	3020	2889	3432	3529	3593	3734	3728	3750	3759	3597				3RhSct11.06	0.948425	1.01419	1.02492	1.04534	1	1.18795	1.22153	1.24368	1.29249	1.29041	1.29803	1.30114	1.24507				3RhSct11.06	2889	1.30114
	6	D	3	RhSc	t	12.57	3002	3088	3196	3392	3449	5985	10527	13853	14274	14331	13043	11397	10363				3RhSct12.57	0.870397	0.895332	0.926645	0.983473	1	1.73529	3.05219	4.01653	4.13859	4.15512	3.78168	3.30444	3.00464				3RhSct12.57	3449	4.15512
	8	D	3	RhSc	t	13.52	3073	3265	3309	3375	3622	8917	21587	33319	38941	40458	39488	37623	33370				3RhSct13.52	0.848426	0.901436	0.913584	0.931806	1	2.4619	5.95997	9.19906	10.7512	11.1701	10.9023	10.3874	9.21314				3RhSct13.52	3622	11.1701
	10	D	3	RhSc	t	14.59	3089	3400	3612	3597	3828	7934	23076	38289	47237	50193	51531	49078	46020				3RhSct14.59002	0.806949	0.888192	0.943574	0.939655	1	2.07262	6.02821	10.0024	12.3399	13.1121	13.4616	12.8208	12.0219				3RhSct14.59002	3828	13.4616
	11	D	3	RhSc	t	14.59	3085	3296	3333	3532	4076	9067	23578	37106	45054	48542	48592	45673	43211				3RhSct14.59003	0.756869	0.808636	0.817713	0.866536	1	2.22448	5.78459	9.10353	11.0535	11.9092	11.9215	11.2053	10.6013				3RhSct14.59003	4076	11.9215
	5	E	3	SWS	o	12.08	1585	1625	1588	1610	1737	1829	1802	1955	1854	2022	1862	1967	1915				3SWSo12.08	0.912493	0.935521	0.91422	0.926885	1	1.05296	1.03742	1.1255	1.06736	1.16408	1.07196	1.13241	1.10248				3SWSo12.08	1737	1.16408
	7	E	3	SWS	o	13.03	1511	1665	1721	1774	1818	1942	2008	2074	2151	2115	2033	2116	2110				3SWSo13.03	0.831133	0.915842	0.946645	0.975798	1	1.06821	1.10451	1.14081	1.18317	1.16337	1.11826	1.16392	1.16062				3SWSo13.03	1818	1.18317
	9	E	3	SWS	o	14.09	1375	1477	1456	1618	1573	2057	2193	2105	2103	2134	2061	2079	1973				3SWSo14.09	0.874126	0.93897	0.92562	1.02861	1	1.30769	1.39415	1.33821	1.33694	1.35664	1.31024	1.32168	1.25429				3SWSo14.09	1573	1.39415
	10	E	3	SWS	o	14.59	1428	1539	1642	1687	1698	2173	2474	2558	2584	2397	2255	2354	2209				3SWSo14.59	0.840989	0.90636	0.96702	0.993522	1	1.27974	1.45701	1.50648	1.52179	1.41166	1.32803	1.38634	1.30094				3SWSo14.59	1698	1.52179
	11	E	3	SWS	o	15.1	1363	1432	1580	1668	1589	2091	2299	2347	2212	2308	2043	2065	2016				3SWSo15.1	0.857772	0.901196	0.994336	1.04972	1	1.31592	1.44682	1.47703	1.39207	1.45249	1.28571	1.29956	1.26872				3SWSo15.1	1589	1.47703
	12	E	3	SWS	o	14.59	1503	1654	1610	1510	1675	2121	2428	2374	2468	2244	2292	2100	2094				3SWSo14.59001	0.897313	0.987463	0.961194	0.901493	1	1.26627	1.44955	1.41731	1.47343	1.3397	1.36836	1.25373	1.25015				3SWSo14.59001	1675	1.47343
	2	F	3	SWS	o	0	1746	1851	1898	1954	2013	1850	1999	2114	1977	2083	2068	2119	2043				3SWSo0	0.867362	0.919523	0.942871	0.970691	1	0.919026	0.993045	1.05017	0.982116	1.03477	1.02732	1.05266	1.0149				3SWSo0	2013	1.05266
	4	F	3	SWS	o	11.06	1448	1499	1580	1618	1616	1807	1781	1698	1857	1863	1894	1883	1781				3SWSo11.06	0.89604	0.927599	0.977723	1.00124	1	1.11819	1.1021	1.05074	1.14913	1.15285	1.17203	1.16522	1.1021				3SWSo11.06	1616	1.17203
	6	F	3	SWS	o	12.57	1516	1587	1681	1820	1697	1977	1944	2006	2001	1945	1970	1954	2052				3SWSo12.57	0.893341	0.93518	0.990572	1.07248	1	1.165	1.14555	1.18209	1.17914	1.14614	1.16087	1.15144	1.20919				3SWSo12.57	1697	1.20919
	8	F	3	SWS	o	13.52	1502	1538	1664	1838	1822	1977	2004	2013	2071	2085	1940	2015	1960				3SWSo13.52	0.824369	0.844127	0.913282	1.00878	1	1.08507	1.09989	1.10483	1.13666	1.14435	1.06476	1.10593	1.07574				3SWSo13.52	1822	1.14435
	10	F	3	SWS	o	14.59	1461	1486	1619	1684	1758	2319	2462	2512	2281	2387	2206	2178	2161				3SWSo14.59002	0.831058	0.845279	0.920933	0.957907	1	1.31911	1.40046	1.4289	1.2975	1.35779	1.25484	1.23891	1.22924				3SWSo14.59002	1758	1.4289
	11	F	3	SWS	o	14.59	1595	1477	1652	1766	1814	2268	2566	2558	2535	2358	2189	2261	2137				3SWSo14.59003	0.879272	0.814223	0.910695	0.973539	1	1.25028	1.41455	1.41014	1.39746	1.29989	1.20673	1.24642	1.17806				3SWSo14.59003	1814	1.41455
	5	G	3	SWS	t	12.08	6049	6058	6538	6519	6696	7006	6873	6986	7002	6828	6937	6704	6584				3SWSt12.08	0.903375	0.904719	0.976404	0.973566	1	1.0463	1.02643	1.04331	1.0457	1.01971	1.03599	1.00119	0.983274				3SWSt12.08	6696	1.0463
	7	G	3	SWS	t	13.03	5970	5992	6097	6228	6210	7515	7806	7521	7449	7036	6970	6903	6810				3SWSt13.03	0.961353	0.964895	0.981804	1.0029	1	1.21014	1.257	1.21111	1.19952	1.13301	1.12238	1.11159	1.09662				3SWSt13.03	6210	1.257
	9	G	3	SWS	t	14.09	6067	6496	6434	6747	6882	10440	13638	14074	13450	12185	11319	10820	10233				3SWSt14.09	0.881575	0.943912	0.934903	0.980384	1	1.517	1.98169	2.04505	1.95437	1.77056	1.64473	1.57222	1.48692				3SWSt14.09	6882	2.04505
	10	G	3	SWS	t	14.59	6530	6546	6925	7182	7435	13143	16881	17353	16354	14769	13474	12345	11453				3SWSt14.59	0.878278	0.88043	0.931406	0.965972	1	1.76772	2.27048	2.33396	2.1996	1.98642	1.81224	1.66039	1.54042				3SWSt14.59	7435	2.33396
	11	G	3	SWS	t	15.1	5825	5976	6361	6394	6588	9475	16280	17741	16639	14351	12447	10943	9722				3SWSt15.1	0.884183	0.907104	0.965543	0.970553	1	1.43822	2.47116	2.69293	2.52565	2.17835	1.88934	1.66105	1.47571				3SWSt15.1	6588	2.69293
	12	G	3	SWS	t	14.59	5245	5572	5528	5758	5968	9751	14693	15436	14364	12473	11191	10403	8979				3SWSt14.59001	0.878854	0.933646	0.926273	0.964812	1	1.63388	2.46196	2.58646	2.40684	2.08998	1.87517	1.74313	1.50452				3SWSt14.59001	5968	2.58646
	2	H	3	SWS	t	0	6773	7051	6950	7378	7513	7257	7401	7215	7197	7170	7150	7176	7054				3SWSt0	0.901504	0.938507	0.925063	0.982031	1	0.965926	0.985093	0.960335	0.95794	0.954346	0.951684	0.955144	0.938906				3SWSt0	7513	0.985093
	4	H	3	SWS	t	11.06	5068	5287	5713	5447	5595	5838	5730	5662	5554	5680	5599	5557	5516				3SWSt11.06	0.905809	0.944951	1.02109	0.973548	1	1.04343	1.02413	1.01197	0.992672	1.01519	1.00071	0.993208	0.98588				3SWSt11.06	5595	1.04343
	6	H	3	SWS	t	12.57	6366	6584	6504	6673	6820	7248	7310	7387	7276	7154	7268	7106	6962				3SWSt12.57	0.933431	0.965396	0.953666	0.978446	1	1.06276	1.07185	1.08314	1.06686	1.04897	1.06569	1.04194	1.02082				3SWSt12.57	6820	1.08314
	8	H	3	SWS	t	13.52	6596	6513	6977	7148	6958	9376	10308	10539	9893	9278	9024	8676	8292				3SWSt13.52	0.947974	0.936045	1.00273	1.02731	1	1.34751	1.48146	1.51466	1.42182	1.33343	1.29692	1.24691	1.19172				3SWSt13.52	6958	1.51466
	10	H	3	SWS	t	14.59	5936	6159	6350	6374	6553	10346	14570	15101	14338	13059	12144	10875	9923				3SWSt14.59002	0.905845	0.939875	0.969022	0.972684	1	1.57882	2.22341	2.30444	2.18801	1.99283	1.8532	1.65955	1.51427				3SWSt14.59002	6553	2.30444
	11	H	3	SWS	t	14.59	5428	5246	5679	5743	5723	9146	13891	14468	13712	12391	10990	9848	9220				3SWSt14.59003	0.948454	0.916652	0.992312	1.00349	1	1.59811	2.42722	2.52804	2.39595	2.16512	1.92032	1.72078	1.61104				3SWSt14.59003	5723	2.52804
							0	1.25	2.5	3.75	5	7.05	8.3	9.55	10.8	12.05	13.3	14.55	15.8
ID1: 20170217 6ops iot plate4 RhAm iot	5	A	3	RhAm	i	12.08	2754	2710	2743	2882	2824	2929	2907	2979	3118	2946	3021	3051	3002				3RhAmi12.08	0.975212	0.959632	0.971317	1.02054	1	1.03718	1.02939	1.05489	1.10411	1.0432	1.06976	1.08038	1.06303				3RhAmi12.08	2824	1.10411
to top	7	A	3	RhAm	i	13.03	2805	2871	2994	3108	3041	3269	3766	4099	3943	4041	4064	4016	3852				3RhAmi13.03	0.922394	0.944097	0.984545	1.02203	1	1.07498	1.23841	1.34791	1.29661	1.32884	1.3364	1.32062	1.26669				3RhAmi13.03	3041	1.34791
	9	A	3	RhAm	i	14.09	2689	2622	2614	2738	2874	3350	4891	5926	6492	6624	6008	6162	5774				3RhAmi14.09	0.93563	0.912317	0.909534	0.952679	1	1.16562	1.70181	2.06193	2.25887	2.3048	2.09047	2.14405	2.00905				3RhAmi14.09	2874	2.3048
	10	A	3	RhAm	i	14.59	2619	2659	2777	2935	2983	3919	5581	6755	7186	7328	6945	6398	6098				3RhAmi14.59	0.877975	0.891385	0.930942	0.983909	1	1.31378	1.87094	2.2645	2.40898	2.45659	2.32819	2.14482	2.04425				3RhAmi14.59	2983	2.45659
	11	A	3	RhAm	i	15.1	2743	2860	3002	2899	2941	3406	4893	6292	6968	7237	6850	6637	6410				3RhAmi15.1	0.932676	0.972458	1.02074	0.985719	1	1.15811	1.66372	2.13941	2.36926	2.46073	2.32914	2.25672	2.17953				3RhAmi15.1	2941	2.46073
	12	A	3	RhAm	i	14.59	2636	2733	2783	2712	2889	3359	4944	6192	6505	6512	6342	6050	5706				3RhAmi14.59001	0.912426	0.946002	0.963309	0.938733	1	1.16269	1.71132	2.1433	2.25164	2.25407	2.19522	2.09415	1.97508				3RhAmi14.59001	2889	2.25407
	2	B	3	RhAm	i	0	2468	2354	2477	2442	2528	2543	2593	2456	2480	2501	2427	2622	2544				3RhAmi0	0.976266	0.931171	0.979826	0.965981	1	1.00593	1.02571	0.971519	0.981013	0.98932	0.960047	1.03718	1.00633				3RhAmi0	2528	1.03718
	4	B	3	RhAm	i	11.06	2486	2482	2714	2670	2683	2812	2765	2837	2839	2992	2863	2743	2913				3RhAmi11.06	0.926575	0.925084	1.01155	0.995155	1	1.04808	1.03056	1.0574	1.05814	1.11517	1.06709	1.02236	1.08572				3RhAmi11.06	2683	1.11517
	6	B	3	RhAm	i	12.57	2934	2917	3164	3045	3322	3523	3562	3832	3845	3646	3855	3820	3752				3RhAmi12.57	0.883203	0.878085	0.952438	0.916616	1	1.06051	1.07225	1.15352	1.15744	1.09753	1.16045	1.14991	1.12944				3RhAmi12.57	3322	1.16045
	8	B	3	RhAm	i	13.52	2892	3060	2970	3096	3111	3556	4842	5530	6083	5824	5765	5735	5520				3RhAmi13.52	0.929605	0.983607	0.954677	0.995178	1	1.14304	1.55641	1.77756	1.95532	1.87207	1.8531	1.84346	1.77435				3RhAmi13.52	3111	1.95532
	10	B	3	RhAm	i	14.59	2691	2597	2784	2960	2968	3600	5019	6251	7348	7294	7275	6929	6600				3RhAmi14.59002	0.906671	0.875	0.938005	0.997305	1	1.21294	1.69104	2.10613	2.47574	2.45755	2.45115	2.33457	2.22372				3RhAmi14.59002	2968	2.47574
	11	B	3	RhAm	i	14.59	2810	2829	2940	3093	3197	4136	5780	6834	7579	7402	7287	6850	6668				3RhAmi14.59003	0.878949	0.884892	0.919612	0.96747	1	1.29371	1.80794	2.13763	2.37066	2.3153	2.27932	2.14263	2.08571				3RhAmi14.59003	3197	2.37066
	5	C	3	RhAm	o	12.08	2519	2683	2706	2923	2798	3179	3491	3645	3627	3751	3616	3632	3585				3RhAmo12.08	0.900286	0.958899	0.967119	1.04467	1	1.13617	1.24768	1.30272	1.29628	1.3406	1.29235	1.29807	1.28127				3RhAmo12.08	2798	1.3406
	7	C	3	RhAm	o	13.03	2710	2737	2720	2980	2813	3864	6055	7880	8441	8467	8077	7584	7253				3RhAmo13.03	0.963384	0.972983	0.966939	1.05937	1	1.37362	2.15251	2.80128	3.00071	3.00995	2.87131	2.69605	2.57839				3RhAmo13.03	2813	3.00995
	9	C	3	RhAm	o	14.09	2356	2392	2522	2492	2653	4470	11406	17994	21907	22833	22606	21502	20816				3RhAmo14.09	0.888051	0.901621	0.950622	0.939314	1	1.68489	4.29928	6.78251	8.25744	8.60648	8.52092	8.10479	7.84621				3RhAmo14.09	2653	8.60648
	10	C	3	RhAm	o	14.59	2472	2410	2508	2683	2824	6671	14502	20756	23654	24322	23746	23044	21740				3RhAmo14.59	0.875354	0.853399	0.888102	0.950071	1	2.36225	5.13527	7.34986	8.37606	8.61261	8.40864	8.16006	7.6983				3RhAmo14.59	2824	8.61261
	11	C	3	RhAm	o	15.1	2398	2360	2593	2647	2685	3627	10047	17316	21550	22610	22829	22156	20935				3RhAmo15.1	0.89311	0.878957	0.965736	0.985847	1	1.35084	3.7419	6.44916	8.02607	8.42086	8.50242	8.25177	7.79702				3RhAmo15.1	2685	8.50242
	12	C	3	RhAm	o	14.59	2263	2274	2342	2387	2371	4770	12099	17838	20664	21309	21127	20131	18999				3RhAmo14.59001	0.95445	0.959089	0.987769	1.00675	1	2.01181	5.10291	7.52341	8.71531	8.98735	8.91059	8.49051	8.01307				3RhAmo14.59001	2371	8.98735
	2	D	3	RhAm	o	0	2331	2313	2223	2305	2372	2467	2378	2358	2574	2435	2551	2475	2466				3RhAmo0	0.982715	0.975126	0.937184	0.971754	1	1.04005	1.00253	0.994098	1.08516	1.02656	1.07546	1.04342	1.03963				3RhAmo0	2372	1.08516
	4	D	3	RhAm	o	11.06	2336	2376	2423	2502	2606	2576	2674	2601	2695	2746	2599	2725	2687				3RhAmo11.06	0.896393	0.911742	0.929777	0.960092	1	0.988488	1.02609	0.998081	1.03415	1.05372	0.997314	1.04566	1.03108				3RhAmo11.06	2606	1.05372
	6	D	3	RhAm	o	12.57	2635	2875	2855	2840	2981	3392	4617	5103	5298	5577	5285	5075	4995				3RhAmo12.57	0.883932	0.964441	0.957732	0.9527	1	1.13787	1.54881	1.71184	1.77726	1.87085	1.7729	1.70245	1.67561				3RhAmo12.57	2981	1.87085
	8	D	3	RhAm	o	13.52	2466	2578	2570	2785	2831	4280	9085	13710	15949	16329	15891	15401	14504				3RhAmo13.52	0.87107	0.910632	0.907806	0.983751	1	1.51183	3.20911	4.84281	5.6337	5.76793	5.61321	5.44013	5.12328				3RhAmo13.52	2831	5.76793
	10	D	3	RhAm	o	14.59	2364	2418	2455	2447	2467	4156	11314	18258	21897	23318	23207	22047	21187				3RhAmo14.59002	0.958249	0.980138	0.995136	0.991893	1	1.68464	4.58614	7.40089	8.87596	9.45197	9.40697	8.93677	8.58816				3RhAmo14.59002	2467	9.45197
	11	D	3	RhAm	o	14.59	2334	2532	2484	2498	2580	5705	13300	19706	22930	23965	24140	22684	21359				3RhAmo14.59003	0.904651	0.981395	0.962791	0.968217	1	2.21124	5.15504	7.63798	8.8876	9.28876	9.35659	8.79225	8.27868				3RhAmo14.59003	2580	9.35659
	5	E	3	RhAm	t	12.08	3883	3744	3882	4132	4152	4315	4430	4271	4364	4363	4421	4435	4455				3RhAmt12.08	0.935212	0.901734	0.934971	0.995183	1	1.03926	1.06696	1.02866	1.05106	1.05082	1.06479	1.06816	1.07298				3RhAmt12.08	4152	1.07298
	7	E	3	RhAm	t	13.03	4315	4561	4513	4866	4830	5424	5802	6536	6536	6418	6515	6307	6291				3RhAmt13.03	0.893375	0.944306	0.934369	1.00745	1	1.12298	1.20124	1.35321	1.35321	1.32878	1.34886	1.3058	1.30248				3RhAmt13.03	4830	1.35321
	9	E	3	RhAm	t	14.09	4607	4565	4864	4886	4929	5804	8316	10702	11700	11961	11754	11352	10913				3RhAmt14.09	0.934672	0.926151	0.986813	0.991276	1	1.17752	1.68716	2.17123	2.37371	2.42666	2.38466	2.3031	2.21404				3RhAmt14.09	4929	2.42666
	10	E	3	RhAm	t	14.59	4513	4570	4706	4947	5228	6867	9413	11452	12148	12276	11955	11658	10842				3RhAmt14.59	0.863236	0.874139	0.900153	0.946251	1	1.3135	1.8005	2.19051	2.32364	2.34813	2.28673	2.22992	2.07383				3RhAmt14.59	5228	2.34813
	11	E	3	RhAm	t	15.1	4364	4570	4663	4796	4978	5554	7666	10357	11433	11807	11666	11214	10797				3RhAmt15.1	0.876657	0.918039	0.936722	0.963439	1	1.11571	1.53998	2.08055	2.29671	2.37184	2.34351	2.25271	2.16894				3RhAmt15.1	4978	2.37184
	12	E	3	RhAm	t	14.59	3851	3878	4194	4120	4126	5126	7670	9390	10205	10150	9496	9461	8833				3RhAmt14.59001	0.933349	0.939893	1.01648	0.998546	1	1.24237	1.85894	2.27581	2.47334	2.46001	2.3015	2.29302	2.14081				3RhAmt14.59001	4126	2.47334
	2	F	3	RhAm	t	0	5027	5208	5294	5394	5316	5288	5441	5417	5338	5561	5527	5293	5182				3RhAmt0	0.945636	0.979684	0.995862	1.01467	1	0.994733	1.02351	1.019	1.00414	1.04609	1.03969	0.995673	0.974793				3RhAmt0	5316	1.04609
	4	F	3	RhAm	t	11.06	3131	3265	3178	3214	3363	3343	3383	3455	3459	3311	3488	3343	3487				3RhAmt11.06	0.931014	0.970859	0.94499	0.955694	1	0.994053	1.00595	1.02736	1.02855	0.984538	1.03717	0.994053	1.03687				3RhAmt11.06	3363	1.03717
	6	F	3	RhAm	t	12.57	4410	4379	4629	4579	4596	4866	5217	5498	5314	5396	5222	5496	5276				3RhAmt12.57	0.95953	0.952785	1.00718	0.996301	1	1.05875	1.13512	1.19626	1.15622	1.17406	1.13621	1.19582	1.14795				3RhAmt12.57	4596	1.19626
	8	F	3	RhAm	t	13.52	4710	4802	4916	5180	4998	5789	6929	7787	8357	8275	8175	8007	7686				3RhAmt13.52	0.942377	0.960784	0.983593	1.03641	1	1.15826	1.38635	1.55802	1.67207	1.65566	1.63565	1.60204	1.53782				3RhAmt13.52	4998	1.67207
	10	F	3	RhAm	t	14.59	4083	4398	4290	4512	4520	5309	7594	9852	10484	10875	10587	9809	9835				3RhAmt14.59002	0.903319	0.973009	0.949115	0.99823	1	1.17456	1.68009	2.17965	2.31947	2.40597	2.34226	2.17013	2.17588				3RhAmt14.59002	4520	2.40597
	11	F	3	RhAm	t	14.59	4111	4038	4262	4400	4454	5560	8044	9622	10566	10440	10190	9768	9497				3RhAmt14.59003	0.922991	0.906601	0.956893	0.987876	1	1.24832	1.80602	2.16031	2.37225	2.34396	2.28783	2.19308	2.13224				3RhAmt14.59003	4454	2.37225
							0	1.25	2.5	3.75	5	6.76667	8.01667	9.26667	10.5167	11.7667	13.0167	14.2667	15.5167
	5	A	3	R3m2	i	12.08	3319	3239	3213	3232	3241	3678	4272	4805	4685	4521	4201	3931	3709				3R3m2i12.08	1.02407	0.999383	0.991361	0.997223	1	1.13483	1.31811	1.48257	1.44554	1.39494	1.2962	1.2129	1.1444				3R3m2i12.08	3241	1.48257
	7	A	3	R3m2	i	13.03	3484	3637	3721	3549	3616	5392	11713	17324	19091	18868	18027	16215	14557				3R3m2i13.03	0.963496	1.00581	1.02904	0.981471	1	1.49115	3.23921	4.79093	5.27959	5.21792	4.98534	4.48424	4.02572				3R3m2i13.03	3616	5.27959
	9	A	3	R3m2	i	14.09	3458	3557	3469	3448	3338	5856	19390	31985	38515	40994	40102	38770	35545				3R3m2i14.09	1.03595	1.06561	1.03925	1.03295	1	1.75434	5.80887	9.58209	11.5383	12.281	12.0138	11.6147	10.6486				3R3m2i14.09	3338	12.281
	10	A	3	R3m2	i	14.59	3288	3209	3293	3377	3499	6426	20679	33328	40280	42782	42090	39772	37256				3R3m2i14.59	0.939697	0.917119	0.941126	0.965133	1	1.83652	5.90997	9.52501	11.5119	12.2269	12.0292	11.3667	10.6476				3R3m2i14.59	3499	12.2269
	11	A	3	R3m2	i	15.1	3340	3393	3188	3269	3409	4908	17051	29894	37185	39925	40017	37553	35002				3R3m2i15.1	0.979759	0.995307	0.935172	0.958932	1	1.43972	5.00176	8.76914	10.9079	11.7116	11.7386	11.0158	10.2675				3R3m2i15.1	3409	11.7386
	12	A	3	R3m2	i	14.59	3535	3550	3494	3468	3477	4972	17041	30635	38269	40653	40691	39399	36255				3R3m2i14.59001	1.01668	1.021	1.00489	0.997412	1	1.42997	4.90106	8.81076	11.0063	11.692	11.7029	11.3313	10.4271				3R3m2i14.59001	3477	11.7029
	2	B	3	R3m2	i	0	3474	3426	3442	3213	3347	3393	3282	3218	3269	3249	3209	3217	3098				3R3m2i0	1.03794	1.0236	1.02838	0.959964	1	1.01374	0.98058	0.961458	0.976696	0.97072	0.958769	0.961159	0.925605				3R3m2i0	3347	1.01374
	4	B	3	R3m2	i	11.06	2921	3008	3160	3053	2997	2943	3187	3052	3257	3053	2991	2946	2839				3R3m2i11.06	0.974641	1.00367	1.05439	1.01869	1	0.981982	1.0634	1.01835	1.08675	1.01869	0.997998	0.982983	0.947281				3R3m2i11.06	2997	1.08675
	6	B	3	R3m2	i	12.57	3347	3555	3570	3641	3582	4559	7479	9845	10225	9917	9043	8178	7161				3R3m2i12.57	0.934394	0.992462	0.99665	1.01647	1	1.27275	2.08794	2.74846	2.85455	2.76857	2.52457	2.28308	1.99916				3R3m2i12.57	3582	2.85455
	8	B	3	R3m2	i	13.52	3540	3486	3588	3609	3631	5673	15793	26192	31605	32982	31763	30216	27596				3R3m2i13.52	0.974938	0.960066	0.988158	0.993941	1	1.56238	4.34949	7.21344	8.70421	9.08345	8.74773	8.32167	7.60011				3R3m2i13.52	3631	9.08345
	10	B	3	R3m2	i	14.59	3747	3649	3882	3889	3868	5904	18654	32728	41386	44305	43852	42593	40382				3R3m2i14.59002	0.968718	0.943382	1.00362	1.00543	1	1.52637	4.82265	8.46122	10.6996	11.4542	11.3371	11.0116	10.44				3R3m2i14.59002	3868	11.4542
	11	B	3	R3m2	i	14.59	3416	3496	3345	3447	3557	6388	20376	34131	41322	44666	43598	41701	38755				3R3m2i14.59003	0.96036	0.982851	0.940399	0.969075	1	1.7959	5.72842	9.59545	11.6171	12.5572	12.257	11.7236	10.8954				3R3m2i14.59003	3557	12.5572
	5	C	3	R3m2	o	12.08	2948	3024	2968	2969	2946	3322	4090	4518	4526	4495	4349	4023	3623				3R3m2o12.08	1.00068	1.02648	1.00747	1.00781	1	1.12763	1.38832	1.5336	1.53632	1.5258	1.47624	1.36558	1.2298				3R3m2o12.08	2946	1.53632
	7	C	3	R3m2	o	13.03	3369	3499	3497	3488	3266	5029	10300	14430	16342	15917	14906	13830	11967				3R3m2o13.03	1.03154	1.07134	1.07073	1.06797	1	1.5398	3.1537	4.41825	5.00367	4.87355	4.56399	4.23454	3.66412				3R3m2o13.03	3266	5.00367
	9	C	3	R3m2	o	14.09	3275	3447	3433	3337	3536	5800	18849	30987	38175	40132	39141	36902	34145				3R3m2o14.09	0.926188	0.97483	0.970871	0.943722	1	1.64027	5.3306	8.76329	10.7961	11.3495	11.0693	10.4361	9.65639				3R3m2o14.09	3536	11.3495
	10	C	3	R3m2	o	14.59	3291	3346	3554	3468	3395	7222	21172	34200	40805	42605	41442	39210	36352				3R3m2o14.59	0.969367	0.985567	1.04683	1.0215	1	2.12725	6.23623	10.0736	12.0191	12.5493	12.2068	11.5493	10.7075				3R3m2o14.59	3395	12.5493
	11	C	3	R3m2	o	15.1	3203	3235	3258	3333	3442	4741	16379	29386	36453	38892	38515	36862	34281				3R3m2o15.1	0.930564	0.939861	0.946543	0.968332	1	1.3774	4.75857	8.53748	10.5906	11.2992	11.1897	10.7095	9.95962				3R3m2o15.1	3442	11.2992
	12	C	3	R3m2	o	14.59	3250	3257	3147	3274	3234	4921	16803	29177	35935	37597	36987	34716	32604				3R3m2o14.59001	1.00495	1.00711	0.973098	1.01237	1	1.52165	5.19573	9.02195	11.1116	11.6255	11.4369	10.7347	10.0816				3R3m2o14.59001	3234	11.6255
	2	D	3	R3m2	o	0	2981	2937	2916	2881	3021	3042	2892	3039	2759	2861	2754	2813	2627				3R3m2o0	0.986759	0.972195	0.965243	0.953658	1	1.00695	0.957299	1.00596	0.913274	0.947037	0.911619	0.931149	0.86958				3R3m2o0	3021	1.00695
	4	D	3	R3m2	o	11.06	3605	3484	3689	3725	3586	3572	3804	3840	3843	3648	3605	3591	3515				3R3m2o11.06	1.0053	0.971556	1.02872	1.03876	1	0.996096	1.06079	1.07083	1.07167	1.01729	1.0053	1.00139	0.980201				3R3m2o11.06	3586	1.07167
	6	D	3	R3m2	o	12.57	3531	3403	3532	3468	3531	4700	6971	9002	9289	9268	8468	7982	7033				3R3m2o12.57	1	0.96375	1.00028	0.982158	1	1.33107	1.97423	2.54942	2.6307	2.62475	2.39819	2.26055	1.99179				3R3m2o12.57	3531	2.6307
	8	D	3	R3m2	o	13.52	3606	3689	3615	3727	3710	6289	16983	26539	32002	33136	31742	29516	26842				3R3m2o13.52	0.971968	0.99434	0.974394	1.00458	1	1.69515	4.57763	7.15337	8.62588	8.93154	8.5558	7.9558	7.23504				3R3m2o13.52	3710	8.93154
	10	D	3	R3m2	o	14.59	3430	3562	3552	3616	3716	5846	18328	32364	39924	42774	42459	40699	38121				3R3m2o14.59002	0.923036	0.958558	0.955867	0.973089	1	1.5732	4.93219	8.70936	10.7438	11.5108	11.426	10.9524	10.2586				3R3m2o14.59002	3716	11.5108
	11	D	3	R3m2	o	14.59	3345	3633	3523	3794	3689	6110	19547	33729	40600	42720	41880	39685	36811				3R3m2o14.59003	0.90675	0.98482	0.955001	1.02846	1	1.65628	5.29873	9.14313	11.0057	11.5804	11.3527	10.7577	9.97858				3R3m2o14.59003	3689	11.5804
	5	E	3	R3m2	t	12.08	5418	5406	5653	5443	5579	5934	7308	7700	8027	7863	7566	7047	6845				3R3m2t12.08	0.971142	0.968991	1.01326	0.975623	1	1.06363	1.30991	1.38018	1.43879	1.40939	1.35616	1.26313	1.22692				3R3m2t12.08	5579	1.43879
	7	E	3	R3m2	t	13.03	5504	5372	5210	5576	5331	7284	13785	19657	21945	22309	21183	19534	18009				3R3m2t13.03	1.03245	1.00769	0.977303	1.04596	1	1.36635	2.58582	3.6873	4.11649	4.18477	3.97355	3.66423	3.37817				3R3m2t13.03	5331	4.18477
	9	E	3	R3m2	t	14.09	5299	5480	5508	5685	5760	8204	22406	37348	46320	49460	49310	48279	45520				3R3m2t14.09	0.919965	0.951389	0.95625	0.986979	1	1.42431	3.88993	6.48403	8.04167	8.58681	8.56076	8.38177	7.90278				3R3m2t14.09	5760	8.58681
	10	E	3	R3m2	t	14.59	4979	5061	5197	5261	5364	9377	23488	37348	45005	47790	47423	45699	43269				3R3m2t14.59	0.928225	0.943512	0.968867	0.980798	1	1.74814	4.37882	6.96271	8.39019	8.9094	8.84098	8.51957	8.06655				3R3m2t14.59	5364	8.9094
	11	E	3	R3m2	t	15.1	5120	5270	5395	5338	5316	6763	19306	34123	43688	47989	48507	47059	44490				3R3m2t15.1	0.96313	0.991347	1.01486	1.00414	1	1.2722	3.63168	6.41892	8.21821	9.02728	9.12472	8.85233	8.36907				3R3m2t15.1	5316	9.12472
	12	E	3	R3m2	t	14.59	4991	5124	5039	5272	5038	7069	21111	35718	44135	46941	47637	45440	42819				3R3m2t14.59001	0.990671	1.01707	1.0002	1.04645	1	1.40314	4.19035	7.08972	8.76042	9.31739	9.45554	9.01945	8.49921				3R3m2t14.59001	5038	9.45554
	2	F	3	R3m2	t	0	4403	4426	4414	4301	4301	4328	4349	4147	4175	4048	3991	4031	3828				3R3m2t0	1.02372	1.02906	1.02627	1	1	1.00628	1.01116	0.964194	0.970704	0.941176	0.927924	0.937224	0.890026				3R3m2t0	4301	1.01116
	4	F	3	R3m2	t	11.06	4754	4655	4612	4642	4663	4582	4983	4661	4781	4790	4574	4694	4420				3R3m2t11.06	1.01952	0.998284	0.989063	0.995496	1	0.982629	1.06863	0.999571	1.02531	1.02724	0.980914	1.00665	0.947888				3R3m2t11.06	4663	1.06863
	6	F	3	R3m2	t	12.57	5479	5629	5657	5853	5709	7012	10509	13084	13718	13622	12617	12083	10716				3R3m2t12.57	0.959713	0.985987	0.990892	1.02522	1	1.22824	1.84078	2.29182	2.40287	2.38606	2.21002	2.11648	1.87704				3R3m2t12.57	5709	2.40287
	8	F	3	R3m2	t	13.52	5422	5593	5541	5572	5545	8048	18544	27877	33125	34972	34105	32921	30450				3R3m2t13.52	0.977818	1.00866	0.999279	1.00487	1	1.4514	3.34427	5.02741	5.97385	6.30694	6.15059	5.93706	5.49143				3R3m2t13.52	5545	6.30694
	10	F	3	R3m2	t	14.59	5349	5328	5169	5485	5444	7862	20807	34544	42988	47243	48582	46485	44572				3R3m2t14.59002	0.98255	0.978692	0.949486	1.00753	1	1.44416	3.82201	6.34533	7.8964	8.67799	8.92395	8.53876	8.18736				3R3m2t14.59002	5444	8.92395
	11	F	3	R3m2	t	14.59	5226	5298	5440	5510	5595	7795	21340	36518	45997	49213	49561	48690	46104				3R3m2t14.59003	0.934048	0.946917	0.972297	0.984808	1	1.39321	3.81412	6.5269	8.22109	8.79589	8.85809	8.70241	8.24021				3R3m2t14.59003	5595	8.85809
							0	1.25	2.5	3.75	5	7.2	8.45	9.7	10.95	12.2	13.45	14.7	15.95
ID1: 2017021 6ops iot plate 1 Rh ot LW ot	5	A	4	Rhod	o	12.08	2820	2925	3079	3379	3462	6439	11337	14700	15955	15939	15124	14177	13189				4Rhodo12.08	0.814558	0.844887	0.88937	0.976025	1	1.85991	3.2747	4.2461	4.60861	4.60399	4.36857	4.09503	3.80965				4Rhodo12.08	3462	4.60861
to top	7	A	4	Rhod	o	13.03	3018	3078	3167	3601	3637	9687	24773	38325	45267	48371	48558	47191	45036				4Rhodo13.03	0.829805	0.846302	0.870773	0.990102	1	2.66346	6.81138	10.5375	12.4462	13.2997	13.3511	12.9753	12.3827				4Rhodo13.03	3637	13.3511
	9	A	4	Rhod	o	14.09	2742	3094	3094	3208	3467	8993	28108	47547	59617	66121	67742	66847	64534				4Rhodo14.09	0.790885	0.892414	0.892414	0.925296	1	2.59389	8.1073	13.7142	17.1956	19.0715	19.5391	19.2809	18.6138				4Rhodo14.09	3467	19.5391
	10	A	4	Rhod	o	14.59	2692	2820	2921	2966	3288	9024	27522	45966	57105	61319	63219	61813	60062				4Rhodo14.59	0.818735	0.857664	0.888382	0.902068	1	2.74453	8.37044	13.9799	17.3677	18.6493	19.2272	18.7996	18.267				4Rhodo14.59	3288	19.2272
	11	A	4	Rhod	o	15.1	2597	2596	2900	3033	3215	6123	21239	38198	49989	54837	57165	56864	55316				4Rhodo15.1	0.807776	0.807465	0.902022	0.94339	1	1.90451	6.60622	11.8812	15.5487	17.0566	17.7807	17.6871	17.2056				4Rhodo15.1	3215	17.7807
	12	A	4	Rhod	o	14.59	2753	2707	3003	3106	3383	6154	22435	40403	51850	58623	60831	59539	58401				4Rhodo14.59001	0.813775	0.800177	0.887674	0.91812	1	1.8191	6.63169	11.943	15.3266	17.3287	17.9814	17.5995	17.2631				4Rhodo14.59001	3383	17.9814
	2	B	4	Rhod	o	0	3097	3300	3542	3655	3835	4043	4193	4267	4593	4495	4666	4721	4696				4Rhodo0	0.807562	0.860495	0.923598	0.953064	1	1.05424	1.09335	1.11265	1.19765	1.1721	1.21669	1.23103	1.22451				4Rhodo0	3835	1.23103
	4	B	4	Rhod	o	11.06	3136	3331	3486	3785	4002	4755	5259	6029	6321	6445	6277	6183	6178				4Rhodo11.06	0.783608	0.832334	0.871064	0.945777	1	1.18816	1.31409	1.5065	1.57946	1.61044	1.56847	1.54498	1.54373				4Rhodo11.06	4002	1.61044
	6	B	4	Rhod	o	12.57	2802	3149	3156	3338	3466	7668	18001	25872	29900	31541	30314	29153	26892				4Rhodo12.57	0.808425	0.90854	0.91056	0.96307	1	2.21235	5.19359	7.46451	8.62666	9.10012	8.74611	8.41114	7.7588				4Rhodo12.57	3466	9.10012
	8	B	4	Rhod	o	13.52	3032	2993	3342	3437	3721	9626	28361	47154	58745	63978	65185	64208	62515				4Rhodo13.52	0.814835	0.804354	0.898146	0.923676	1	2.58694	7.62188	12.6724	15.7874	17.1938	17.5181	17.2556	16.8006				4Rhodo13.52	3721	17.5181
	10	B	4	Rhod	o	14.59	2608	2740	2885	3118	3295	6120	22344	39889	51970	58849	60767	60391	59393				4Rhodo14.59002	0.791502	0.831563	0.875569	0.946282	1	1.85736	6.78118	12.1059	15.7724	17.8601	18.4422	18.3281	18.0252				4Rhodo14.59002	3295	18.4422
	11	B	4	Rhod	o	14.59	2269	2179	2489	2638	2764	6787	20836	34830	44002	48596	50619	50080	49334				4Rhodo14.59003	0.820912	0.78835	0.900507	0.954414	1	2.4555	7.53835	12.6013	15.9197	17.5818	18.3137	18.1187	17.8488				4Rhodo14.59003	2764	18.3137
	5	C	4	Rhod	t	12.08	3814	4266	4559	4704	4845	10902	23224	33255	38687	40518	39449	37264	35667				4Rhodt12.08	0.787203	0.880495	0.94097	0.970898	1	2.25015	4.7934	6.86378	7.98493	8.36285	8.14221	7.69123	7.36161				4Rhodt12.08	4845	8.36285
	7	C	4	Rhod	t	13.03	4007	4149	4358	4567	4864	13477	36246	56618	69288	75472	77154	77286	74793				4Rhodt13.03	0.823808	0.853002	0.89597	0.938939	1	2.77076	7.45189	11.6402	14.2451	15.5164	15.8623	15.8894	15.3769				4Rhodt13.03	4864	15.8894
	9	C	4	Rhod	t	14.09	4000	4128	4607	4731	4952	12515	39210	65552	84626	95416	98987	101509	100820				4Rhodt14.09	0.807754	0.833603	0.930331	0.955372	1	2.52726	7.91801	13.2375	17.0893	19.2682	19.9893	20.4986	20.3595				4Rhodt14.09	4952	20.4986
	10	C	4	Rhod	t	14.59	4154	4409	4525	4889	5122	14566	41090	67067	84477	94232	98526	99744	99569				4Rhodt14.59	0.811011	0.860797	0.883444	0.95451	1	2.84381	8.02226	13.0939	16.493	18.3975	19.2358	19.4736	19.4395				4Rhodt14.59	5122	19.4736
	11	C	4	Rhod	t	15.1	3984	4147	4534	4809	5146	9008	31029	58771	77901	88224	94243	96280	94806				4Rhodt15.1	0.774194	0.805869	0.881073	0.934512	1	1.75049	6.02973	11.4207	15.1382	17.1442	18.3138	18.7097	18.4232				4Rhodt15.1	5146	18.7097
	12	C	4	Rhod	t	14.59	4008	4302	4465	4834	5100	10035	33554	59206	76841	87922	92969	95234	94255				4Rhodt14.59001	0.785882	0.843529	0.87549	0.947843	1	1.96765	6.57922	11.609	15.0669	17.2396	18.2292	18.6733	18.4814				4Rhodt14.59001	5100	18.6733
	2	D	4	Rhod	t	0	4605	4818	5009	5125	5328	5817	5883	6111	6298	6553	6410	6827	6725				4Rhodt0	0.864302	0.904279	0.940128	0.961899	1	1.09178	1.10417	1.14696	1.18206	1.22992	1.20308	1.28134	1.2622				4Rhodt0	5328	1.28134
	4	D	4	Rhod	t	11.06	3610	3776	3965	4194	4214	5598	7717	8604	9175	8939	8819	8394	7964				4Rhodt11.06	0.856668	0.896061	0.940911	0.995254	1	1.32843	1.83128	2.04177	2.17727	2.12126	2.09279	1.99193	1.88989				4Rhodt11.06	4214	2.17727
	6	D	4	Rhod	t	12.57	3963	4111	4434	4737	4807	12532	31728	48011	57309	61601	62197	60249	58618				4Rhodt12.57	0.824423	0.855211	0.922405	0.985438	1	2.60703	6.60037	9.98773	11.922	12.8149	12.9388	12.5336	12.1943				4Rhodt12.57	4807	12.9388
	8	D	4	Rhod	t	13.52	4021	4141	4466	4570	4850	13314	39266	65187	82268	90613	95771	96188	95600				4Rhodt13.52	0.829072	0.853814	0.920825	0.942268	1	2.74515	8.09608	13.4406	16.9625	18.6831	19.7466	19.8326	19.7113				4Rhodt13.52	4850	19.8326
	10	D	4	Rhod	t	14.59	4055	4238	4366	4532	4731	10234	34683	61173	80451	91697	97221	98703	98015				4Rhodt14.59002	0.857113	0.895794	0.922849	0.957937	1	2.16318	7.33101	12.9302	17.0051	19.3822	20.5498	20.863	20.7176				4Rhodt14.59002	4731	20.863
	11	D	4	Rhod	t	14.59	4182	4280	4506	5066	4945	12824	38212	63572	82325	91943	96509	97767	96983				4Rhodt14.59003	0.845703	0.865521	0.911223	1.02447	1	2.59333	7.7274	12.8558	16.6481	18.5931	19.5165	19.7709	19.6123				4Rhodt14.59003	4945	19.7709
	5	E	4	LWS	o	12.08	1086	1088	1230	1403	1305	1528	1607	1701	1756	1726	1746	1746	1953				4LWSo12.08	0.832184	0.833716	0.942529	1.0751	1	1.17088	1.23142	1.30345	1.34559	1.32261	1.33793	1.33793	1.49655				4LWSo12.08	1305	1.49655
	7	E	4	LWS	o	13.03	1168	1233	1252	1435	1441	1755	1888	1858	1777	1990	1897	1959	2103				4LWSo13.03	0.810548	0.855656	0.868841	0.995836	1	1.2179	1.3102	1.28938	1.23317	1.38099	1.31645	1.35947	1.4594				4LWSo13.03	1441	1.4594
	9	E	4	LWS	o	14.09	1095	1184	1245	1415	1442	2004	2241	2406	2227	2161	2191	2078	2171				4LWSo14.09	0.759362	0.821082	0.863384	0.981276	1	1.38974	1.55409	1.66852	1.54438	1.49861	1.51942	1.44105	1.50555				4LWSo14.09	1442	1.66852
	10	E	4	LWS	o	14.59	1111	1263	1357	1431	1521	2249	2609	2702	2663	2361	2368	2495	2438				4LWSo14.59	0.73044	0.830375	0.892176	0.940828	1	1.47863	1.71532	1.77646	1.75082	1.55227	1.55687	1.64037	1.60289				4LWSo14.59	1521	1.77646
	11	E	4	LWS	o	15.1	1141	1178	1300	1372	1438	1963	2578	2765	2658	2690	2348	2348	2425				4LWSo15.1	0.793463	0.819193	0.904033	0.954103	1	1.36509	1.79277	1.92281	1.8484	1.87065	1.63282	1.63282	1.68637				4LWSo15.1	1438	1.92281
	12	E	4	LWS	o	14.59	1146	1252	1295	1273	1398	1969	2511	2576	2529	2331	2272	2190	2163				4LWSo14.59001	0.819742	0.895565	0.926323	0.910587	1	1.40844	1.79614	1.84263	1.80901	1.66738	1.62518	1.56652	1.54721				4LWSo14.59001	1398	1.84263
	2	F	4	LWS	o	0	997	1075	1058	1131	1093	1291	1256	1247	1320	1299	1389	1427	1538				4LWSo0	0.912168	0.983532	0.967978	1.03477	1	1.18115	1.14913	1.1409	1.20769	1.18847	1.27081	1.30558	1.40714				4LWSo0	1093	1.40714
	4	F	4	LWS	o	11.06	1102	1164	1290	1336	1359	1546	1595	1561	1725	1731	1677	1737	1794				4LWSo11.06	0.81089	0.856512	0.949227	0.983076	1	1.1376	1.17366	1.14864	1.26932	1.27373	1.234	1.27815	1.32009				4LWSo11.06	1359	1.32009
	6	F	4	LWS	o	12.57	1215	1257	1344	1390	1470	1666	1752	1843	1846	1891	1988	1974	2089				4LWSo12.57	0.826531	0.855102	0.914286	0.945578	1	1.13333	1.19184	1.25374	1.25578	1.28639	1.35238	1.34286	1.42109				4LWSo12.57	1470	1.42109
	8	F	4	LWS	o	13.52	1132	1189	1352	1262	1487	1869	1814	2034	1916	2012	2049	2055	2013				4LWSo13.52	0.761264	0.799597	0.909213	0.848689	1	1.25689	1.21991	1.36785	1.2885	1.35306	1.37794	1.38198	1.35373				4LWSo13.52	1487	1.38198
	10	F	4	LWS	o	14.59	1126	1268	1215	1424	1424	2124	2589	2724	2521	2563	2430	2453	2328				4LWSo14.59002	0.79073	0.890449	0.85323	1	1	1.49157	1.81812	1.91292	1.77037	1.79986	1.70646	1.72261	1.63483				4LWSo14.59002	1424	1.91292
	11	F	4	LWS	o	14.59	1116	1310	1230	1386	1497	2120	2460	2571	2324	2174	2257	2211	2183				4LWSo14.59003	0.745491	0.875084	0.821643	0.925852	1	1.41617	1.64329	1.71743	1.55244	1.45224	1.50768	1.47695	1.45825				4LWSo14.59003	1497	1.71743
	5	G	4	LWS	t	12.08	1909	2143	2207	2227	2392	6060	8476	8119	7249	6077	5467	4701	4432				4LWSt12.08	0.798077	0.895903	0.922659	0.93102	1	2.53344	3.54348	3.39423	3.03052	2.54055	2.28554	1.9653	1.85284				4LWSt12.08	2392	3.54348
	7	G	4	LWS	t	13.03	1954	2130	2181	2309	2452	8548	19104	21201	19024	15682	12722	10846	9170				4LWSt13.03	0.7969	0.868679	0.889478	0.94168	1	3.48613	7.79119	8.64641	7.75856	6.3956	5.18842	4.42333	3.7398				4LWSt13.03	2452	8.64641
	9	G	4	LWS	t	14.09	1912	2014	2130	2227	2464	7643	22648	31495	31134	27416	23087	19169	15931				4LWSt14.09	0.775974	0.81737	0.864448	0.903815	1	3.10187	9.19156	12.7821	12.6356	11.1266	9.36972	7.77963	6.4655				4LWSt14.09	2464	12.7821
	10	G	4	LWS	t	14.59	2030	2107	2296	2363	2564	10840	26637	33980	33494	28969	24880	21004	17878				4LWSt14.59	0.791732	0.821763	0.895476	0.921607	1	4.22777	10.3888	13.2527	13.0632	11.2984	9.70359	8.19189	6.9727				4LWSt14.59	2564	13.2527
	11	G	4	LWS	t	15.1	2012	2114	2329	2409	2502	4868	19774	31706	35052	32219	28142	24103	20299				4LWSt15.1	0.804157	0.844924	0.930855	0.96283	1	1.94564	7.90328	12.6723	14.0096	12.8773	11.2478	9.63349	8.11311				4LWSt15.1	2502	14.0096
	12	G	4	LWS	t	14.59	1947	2009	2141	2202	2410	6412	20889	29637	30667	27369	23267	19839	16838				4LWSt14.59001	0.807884	0.83361	0.888382	0.913693	1	2.66058	8.66763	12.2975	12.7249	11.3564	9.65436	8.23195	6.98672				4LWSt14.59001	2410	12.7249
	2	H	4	LWS	t	0	2097	2214	2242	2477	2749	2632	2826	2952	2941	3042	3158	3132	3271				4LWSt0	0.762823	0.805384	0.815569	0.901055	1	0.957439	1.02801	1.07385	1.06984	1.10658	1.14878	1.13932	1.18989				4LWSt0	2749	1.18989
	4	H	4	LWS	t	11.06	2138	2247	2215	2432	2556	3383	3503	3509	3562	3423	3301	3470	3324				4LWSt11.06	0.836463	0.879108	0.866588	0.951487	1	1.32355	1.3705	1.37285	1.39358	1.3392	1.29147	1.35759	1.30047				4LWSt11.06	2556	1.39358
	6	H	4	LWS	t	12.57	2022	2173	2334	2444	2565	8167	13444	13302	11251	9652	7958	6874	6125				4LWSt12.57	0.788304	0.847173	0.909942	0.952827	1	3.18402	5.24133	5.18596	4.38635	3.76296	3.10253	2.67992	2.38791				4LWSt12.57	2565	5.24133
	8	H	4	LWS	t	13.52	2194	2281	2440	2510	2537	9238	22890	27488	26042	22435	18557	15244	13319				4LWSt13.52	0.864801	0.899093	0.961766	0.989358	1	3.64131	9.02247	10.8348	10.2649	8.84312	7.31454	6.00867	5.2499				4LWSt13.52	2537	10.8348
	10	H	4	LWS	t	14.59	1799	1916	1883	2132	2265	6670	19945	27852	27978	24938	21227	17738	15388				4LWSt14.59002	0.79426	0.845916	0.831347	0.94128	1	2.94481	8.80574	12.2967	12.3523	11.0102	9.37174	7.83135	6.79382				4LWSt14.59002	2265	12.3523
	11	H	4	LWS	t	14.59	1519	1571	1697	1773	1899	5021	15409	21876	23107	20945	17876	15335	13237				4LWSt14.59003	0.799895	0.827278	0.893628	0.933649	1	2.64402	8.11427	11.5197	12.168	11.0295	9.41338	8.0753	6.97051				4LWSt14.59003	1899	12.168
						seconds -->	75	150	225	300	0	2.11667	3.36667	4.61667	5.86667	7.11667	8.36667	9.61667	10.8667	<--minutes																				seconds -->
ID1: 2017021 6ops iot plate 2 Rh LW SW RS i	5	A	4	Rhod	i	12.08	3226	3550	3484	3738	3872	10640	22277	30277	33754	33290	31726	28836	26241				4Rhodi12.08	0.833161	0.916839	0.899793	0.965393	1	2.74793	5.75336	7.81947	8.71746	8.59762	8.1937	7.44731	6.77712				4Rhodi12.08	3872	8.71746
ID1: 2017021 6ops iot plate 2 Rh LW SW RS i with flash	7	A	4	Rhod	i	13.03	3434	3609	3806	3864	3930	15120	41281	63412	76092	81174	82497	80645	76887				4Rhodi13.03	0.873791	0.918321	0.968448	0.983206	1	3.84733	10.5041	16.1354	19.3618	20.655	20.9916	20.5204	19.5641				4Rhodi13.03	3930	20.9916
accidentally stopped the experiment instead of pausing when it came time to flash, so the pre-flash baseline and post-flash data are split into two files	9	A	4	Rhod	i	14.09	3577	3661	3866	4044	4194	13473	42073	70438	87775	97406	100180	100435	97415				4Rhodi14.09	0.852885	0.872914	0.921793	0.964235	1	3.21245	10.0317	16.7949	20.9287	23.2251	23.8865	23.9473	23.2272				4Rhodi14.09	4194	23.9473
to top	10	A	4	Rhod	i	14.59	3616	3688	3831	4120	4378	16035	46128	73823	91061	99232	102259	101102	99229				4Rhodi14.59	0.825948	0.842394	0.875057	0.941069	1	3.66263	10.5363	16.8623	20.7997	22.6661	23.3575	23.0932	22.6654				4Rhodi14.59	4378	23.3575
	11	A	4	Rhod	i	15.1	3698	4080	4083	4232	4276	10219	37090	65396	86271	97162	99908	101631	97783				4Rhodi15.1	0.864827	0.954163	0.954864	0.98971	1	2.38985	8.67399	15.2937	20.1756	22.7226	23.3648	23.7678	22.8679				4Rhodi15.1	4276	23.7678
	12	A	4	Rhod	i	14.59	3942	3983	4132	4355	4291	11601	38844	67734	86937	95673	101565	101296	99429				4Rhodi14.59001	0.918667	0.928222	0.962946	1.01491	1	2.70357	9.05244	15.7851	20.2603	22.2962	23.6693	23.6066	23.1715				4Rhodi14.59001	4291	23.6693
	2	B	4	Rhod	i	0	3548	3795	3783	3722	3847	4112	3980	4166	4040	4194	3992	4205	4105				4Rhodi0	0.922277	0.986483	0.983364	0.967507	1	1.06888	1.03457	1.08292	1.05017	1.0902	1.03769	1.09306	1.06707				4Rhodi0	3847	1.09306
	4	B	4	Rhod	i	11.06	3513	3612	3548	3900	3907	5651	8059	9118	9185	8840	8161	7295	6808				4Rhodi11.06	0.899155	0.924494	0.908114	0.998208	1	1.44638	2.06271	2.33376	2.35091	2.26261	2.08881	1.86716	1.74251				4Rhodi11.06	3907	2.35091
	6	B	4	Rhod	i	12.57	3622	3589	3702	3983	3925	12653	32909	49614	58071	61123	60466	57221	53500				4Rhodi12.57	0.922803	0.914395	0.943185	1.01478	1	3.22369	8.38446	12.6405	14.7952	15.5727	15.4054	14.5786	13.6306				4Rhodi12.57	3925	15.5727
	8	B	4	Rhod	i	13.52	3643	3609	3950	3987	4349	13930	43381	69576	87059	95827	99300	97938	95761				4Rhodi13.52	0.837664	0.829846	0.908255	0.916762	1	3.20304	9.97494	15.9982	20.0182	22.0343	22.8328	22.5197	22.0191				4Rhodi13.52	4349	22.8328
	10	B	4	Rhod	i	14.59	3593	3784	4079	4224	4646	10682	38840	69197	88397	99721	105008	104635	102401				4Rhodi14.59002	0.773353	0.814464	0.87796	0.909169	1	2.29918	8.35988	14.8939	19.0265	21.4638	22.6018	22.5215	22.0407				4Rhodi14.59002	4646	22.6018
	11	B	4	Rhod	i	14.59	3674	3884	3897	4417	4566	15671	46337	74058	91984	100895	105033	104739	101674				4Rhodi14.59003	0.804643	0.850635	0.853482	0.967367	1	3.43211	10.1483	16.2194	20.1454	22.097	23.0033	22.9389	22.2676				4Rhodi14.59003	4566	23.0033
	5	C	4	LWS	i	12.08	1489	1569	1684	1609	1843	3298	3966	3366	3080	2808	2495	2401	2190				4LWSi12.08	0.807922	0.851329	0.913728	0.873033	1	1.78947	2.15193	1.82637	1.67119	1.5236	1.35377	1.30277	1.18828				4LWSi12.08	1843	2.15193
	7	C	4	LWS	i	13.03	1634	1651	1715	1766	1911	6069	10353	10134	8301	6518	5371	4471	3863				4LWSi13.03	0.85505	0.863946	0.897436	0.924123	1	3.17582	5.41758	5.30298	4.3438	3.41078	2.81057	2.33961	2.02145				4LWSi13.03	1911	5.41758
	9	C	4	LWS	i	14.09	1544	1458	1650	1714	1782	7137	18724	22036	19994	16013	12791	10129	8422				4LWSi14.09	0.866442	0.818182	0.925926	0.961841	1	4.00505	10.5073	12.3659	11.22	8.98597	7.17789	5.68406	4.72615				4LWSi14.09	1782	12.3659
	10	C	4	LWS	i	14.59	1449	1551	1694	1678	1909	9734	22045	24789	22228	18268	14763	11939	9659				4LWSi14.59	0.759036	0.812467	0.887376	0.878994	1	5.099	11.5479	12.9853	11.6438	9.56941	7.73337	6.25406	5.05972				4LWSi14.59	1909	12.9853
	11	C	4	LWS	i	15.1	1795	1833	1980	2025	2240	5662	19381	26162	24560	20798	16058	13590	11052				4LWSi15.1	0.801339	0.818304	0.883929	0.904018	1	2.52768	8.65223	11.6795	10.9643	9.28482	7.16875	6.06696	4.93393				4LWSi15.1	2240	11.6795
	12	C	4	LWS	i	14.59	1330	1489	1395	1495	1572	5662	17126	21595	19983	16328	13410	10498	8604				4LWSi14.59001	0.846056	0.947201	0.887405	0.951018	1	3.60178	10.8944	13.7373	12.7118	10.3868	8.53053	6.67812	5.47328				4LWSi14.59001	1572	13.7373
	2	D	4	LWS	i	0	1260	1310	1388	1412	1416	1481	1428	1483	1511	1628	1570	1622	1545				4LWSi0	0.889831	0.925141	0.980226	0.997175	1	1.0459	1.00847	1.04732	1.06709	1.14972	1.10876	1.14548	1.0911				4LWSi0	1416	1.14972
	4	D	4	LWS	i	11.06	1450	1299	1453	1571	1597	1949	1853	1824	1843	1903	1743	1807	1784				4LWSi11.06	0.907952	0.8134	0.909831	0.983719	1	1.22041	1.1603	1.14214	1.15404	1.19161	1.09142	1.1315	1.11709				4LWSi11.06	1597	1.22041
	6	D	4	LWS	i	12.57	1394	1646	1431	1588	1795	4562	6329	6021	5043	4006	3457	2944	2864				4LWSi12.57	0.776602	0.916992	0.797214	0.88468	1	2.5415	3.52591	3.35432	2.80947	2.23175	1.92591	1.64011	1.59554				4LWSi12.57	1795	3.52591
	8	D	4	LWS	i	13.52	1472	1548	1637	1693	1655	6746	15163	16765	14562	11606	9230	7340	6152				4LWSi13.52	0.889426	0.935347	0.989124	1.02296	1	4.07613	9.16193	10.1299	8.79879	7.01269	5.57704	4.43505	3.71722				4LWSi13.52	1655	10.1299
	10	D	4	LWS	i	14.59	1571	1677	1674	1794	1796	5764	18453	23786	22918	18685	15358	12208	9939				4LWSi14.59002	0.874722	0.933742	0.932071	0.998886	1	3.20935	10.2745	13.2439	12.7606	10.4037	8.55122	6.79733	5.53396				4LWSi14.59002	1796	13.2439
	11	D	4	LWS	i	14.59	1544	1696	1673	1766	1890	7806	19388	23884	21475	18181	14488	11898	9920				4LWSi14.59003	0.816931	0.897354	0.885185	0.934392	1	4.13016	10.2582	12.637	11.3624	9.61958	7.66561	6.29524	5.24868				4LWSi14.59003	1890	12.637
	5	E	4	SWS	i	12.08	3321	3485	3619	3680	3858	3995	3781	4170	3904	3844	4007	3934	4035				4SWSi12.08	0.860809	0.903318	0.938051	0.953862	1	1.03551	0.980041	1.08087	1.01192	0.996371	1.03862	1.0197	1.04588				4SWSi12.08	3858	1.08087
	7	E	4	SWS	i	13.03	3391	3519	3667	3741	3877	4334	4522	4396	4136	4484	4285	4426	4101				4SWSi13.03	0.874645	0.907661	0.945834	0.964921	1	1.11787	1.16637	1.13387	1.0668	1.15656	1.10524	1.1416	1.05778				4SWSi13.03	3877	1.16637
	9	E	4	SWS	i	14.09	3463	3491	3690	3873	3960	5684	6806	6596	6005	5586	5279	5050	5076				4SWSi14.09	0.874495	0.881566	0.931818	0.97803	1	1.43535	1.71869	1.66566	1.51641	1.41061	1.33308	1.27525	1.28182				4SWSi14.09	3960	1.71869
	10	E	4	SWS	i	14.59	3968	3938	4144	4429	4522	7509	8566	8496	7732	6998	6338	5896	5499				4SWSi14.59	0.877488	0.870854	0.916409	0.979434	1	1.66055	1.89429	1.87881	1.70986	1.54755	1.40159	1.30385	1.21605				4SWSi14.59	4522	1.89429
	11	E	4	SWS	i	15.1	3634	3653	3942	4094	4315	5703	8385	8891	7831	6874	6233	5714	5168				4SWSi15.1	0.842178	0.846582	0.913557	0.948783	1	1.32167	1.94322	2.06049	1.81483	1.59305	1.4445	1.32422	1.19768				4SWSi15.1	4315	2.06049
	12	E	4	SWS	i	14.59	3497	3597	3770	3957	3906	5635	7122	7178	6655	5881	5400	4938	4771				4SWSi14.59001	0.895289	0.920891	0.965182	1.01306	1	1.44265	1.82335	1.83769	1.70379	1.50563	1.38249	1.26421	1.22145				4SWSi14.59001	3906	1.83769
	2	F	4	SWS	i	0	4364	4332	4449	4552	4811	4788	4872	5080	4855	4842	4837	4870	4853				4SWSi0	0.907088	0.900436	0.924756	0.946165	1	0.995219	1.01268	1.05591	1.00915	1.00644	1.0054	1.01226	1.00873				4SWSi0	4811	1.05591
	4	F	4	SWS	i	11.06	3015	3027	3269	3402	3375	3555	3574	3683	3528	3634	3491	3680	3600				4SWSi11.06	0.893333	0.896889	0.968593	1.008	1	1.05333	1.05896	1.09126	1.04533	1.07674	1.03437	1.09037	1.06667				4SWSi11.06	3375	1.09126
	6	F	4	SWS	i	12.57	3450	3568	3620	3827	3781	4220	4287	4328	4386	4308	4371	4165	4247				4SWSi12.57	0.912457	0.943666	0.957419	1.01217	1	1.11611	1.13383	1.14467	1.16001	1.13938	1.15604	1.10156	1.12325				4SWSi12.57	3781	1.16001
	8	F	4	SWS	i	13.52	3557	3772	3873	4026	4218	5133	5227	5308	5089	5008	4901	4621	4658				4SWSi13.52	0.843291	0.894263	0.918208	0.954481	1	1.21693	1.23921	1.25842	1.2065	1.18729	1.16193	1.09554	1.10431				4SWSi13.52	4218	1.25842
	10	F	4	SWS	i	14.59	3713	3944	4209	4377	4608	6457	8466	8521	7786	7058	6552	6096	5606				4SWSi14.59002	0.805773	0.855903	0.913411	0.94987	1	1.40126	1.83724	1.84918	1.68967	1.53168	1.42188	1.32292	1.21658				4SWSi14.59002	4608	1.84918
	11	F	4	SWS	i	14.59	3827	3768	3944	4257	4308	6560	8502	8636	7790	7080	6446	5985	5676				4SWSi14.59003	0.888347	0.874652	0.915506	0.988162	1	1.52275	1.97354	2.00464	1.80826	1.64345	1.49629	1.38928	1.31755				4SWSi14.59003	4308	2.00464
	5	G	4	RhSc	i	12.08	2129	2272	2249	2476	2607	3419	4610	5051	5207	5079	4438	4272	4042				4RhSci12.08	0.816647	0.8715	0.862677	0.949751	1	1.31147	1.76832	1.93748	1.99731	1.94822	1.70234	1.63867	1.55044				4RhSci12.08	2607	1.99731
	7	G	4	RhSc	i	13.03	2341	2403	2645	2603	2642	5729	11940	16895	18273	17290	15612	13604	11780				4RhSci13.03	0.886071	0.909538	1.00114	0.985238	1	2.16843	4.5193	6.39478	6.91635	6.54428	5.90916	5.14913	4.45874				4RhSci13.03	2642	6.91635
	9	G	4	RhSc	i	14.09	2261	2650	2590	2791	2984	6447	18161	29134	34479	35868	34269	31214	27965				4RhSci14.09	0.757708	0.88807	0.867962	0.935322	1	2.16052	6.08613	9.7634	11.5546	12.0201	11.4842	10.4605	9.37165				4RhSci14.09	2984	12.0201
	10	G	4	RhSc	i	14.59	2349	2374	2583	2724	2910	8989	21479	30717	34807	35196	32804	30153	27105				4RhSci14.59	0.807216	0.815808	0.887629	0.936082	1	3.089	7.3811	10.5557	11.9612	12.0948	11.2729	10.3619	9.31443				4RhSci14.59	2910	12.0948
	11	G	4	RhSc	i	15.1	2478	2684	2793	2914	3063	4696	15037	26341	32797	34396	33706	30820	27627				4RhSci15.1	0.809011	0.876265	0.911851	0.951355	1	1.53314	4.90924	8.59974	10.7075	11.2295	11.0042	10.062	9.01959				4RhSci15.1	3063	11.2295
	12	G	4	RhSc	i	14.59	2376	2500	2617	2699	2813	6021	17604	27535	33046	33892	32833	30301	27256				4RhSci14.59001	0.84465	0.888731	0.930323	0.959474	1	2.14042	6.25809	9.78848	11.7476	12.0483	11.6719	10.7718	9.6893				4RhSci14.59001	2813	12.0483
	2	H	4	RhSc	i	0	2256	2099	2170	2310	2427	2605	2511	2465	2513	2488	2513	2559	2452				4RhSci0	0.929543	0.864854	0.894108	0.951792	1	1.07334	1.03461	1.01566	1.03543	1.02513	1.03543	1.05439	1.0103				4RhSci0	2427	1.07334
	4	H	4	RhSc	i	11.06	2147	2174	2388	2308	2485	2727	2745	3019	2779	2861	2741	2814	2722				4RhSci11.06	0.863984	0.874849	0.960966	0.928773	1	1.09738	1.10463	1.21489	1.11831	1.15131	1.10302	1.13239	1.09537				4RhSci11.06	2485	1.21489
	6	H	4	RhSc	i	12.57	2480	2535	2615	2630	2741	4604	7441	9029	9188	8502	7673	6727	5946				4RhSci12.57	0.904779	0.924845	0.954031	0.959504	1	1.67968	2.7147	3.29405	3.35206	3.10179	2.79934	2.45421	2.16928				4RhSci12.57	2741	3.35206
	8	H	4	RhSc	i	13.52	2339	2499	2552	2649	2839	6845	17507	26124	29507	29452	27773	25536	21796				4RhSci13.52	0.823882	0.88024	0.898908	0.933075	1	2.41106	6.16661	9.20183	10.3934	10.3741	9.78267	8.99472	7.67735				4RhSci13.52	2839	10.3934
	10	H	4	RhSc	i	14.59	2357	2316	2521	2447	2559	5438	16056	25081	30533	31627	30134	27799	25130				4RhSci14.59002	0.921063	0.905041	0.98515	0.956233	1	2.12505	6.27433	9.80109	11.9316	12.3591	11.7757	10.8632	9.82024				4RhSci14.59002	2559	12.3591
	11	H	4	RhSc	i	14.59	2185	2242	2360	2385	2648	5582	16365	25905	30341	32026	31256	28866	25531				4RhSci14.59003	0.825151	0.846677	0.891239	0.90068	1	2.10801	6.18014	9.78285	11.4581	12.0944	11.8036	10.9011	9.64162				4RhSci14.59003	2648	12.0944
							0	1.25	2.5	3.75	5	7.4	8.65	9.9	11.15	12.4	13.65	14.9	16.15
ID1: 2017021 6ops iot plate 2 RS ot SW ot	5	A	4	RhSc	o	12.08	2479	2714	2731	2775	2706	4507	7181	8621	8888	7956	7063	6050	5454				4RhSco12.08	0.916112	1.00296	1.00924	1.0255	1	1.66556	2.65373	3.18588	3.28455	2.94013	2.61013	2.23577	2.01552				4RhSco12.08	2706	3.28455
to top	7	A	4	RhSc	o	13.03	2796	2852	3105	2944	2953	8888	23096	33276	37375	37459	34666	31249	27941				4RhSco13.03	0.946834	0.965797	1.05147	0.996952	1	3.00982	7.8212	11.2685	12.6566	12.6851	11.7392	10.5821	9.4619				4RhSco13.03	2953	12.6851
	9	A	4	RhSc	o	14.09	2824	2990	2960	3106	2936	9440	29810	48624	58495	61738	60101	56253	51181				4RhSco14.09	0.961853	1.01839	1.00817	1.0579	1	3.21526	10.1533	16.5613	19.9234	21.0279	20.4704	19.1597	17.4322				4RhSco14.09	2936	21.0279
	10	A	4	RhSc	o	14.59	2704	2733	2659	2823	2894	11082	31225	46667	54971	57210	56077	52149	47586				4RhSco14.59	0.934347	0.944368	0.918798	0.975466	1	3.8293	10.7896	16.1254	18.9948	19.7685	19.377	18.0197	16.443				4RhSco14.59	2894	19.7685
	11	A	4	RhSc	o	15.1	2598	2819	2835	2904	2968	6432	25229	43292	53635	57259	56124	52796	48856				4RhSco15.1	0.875337	0.949798	0.955189	0.978437	1	2.16712	8.50034	14.5863	18.0711	19.2921	18.9097	17.7884	16.4609				4RhSco15.1	2968	19.2921
	12	A	4	RhSc	o	14.59	2584	2759	2789	2777	2880	7912	26791	45040	55118	58046	56729	53239	49218				4RhSco14.59001	0.897222	0.957986	0.968403	0.964236	1	2.74722	9.30243	15.6389	19.1382	20.1549	19.6976	18.4858	17.0896				4RhSco14.59001	2880	20.1549
	2	B	4	RhSc	o	0	3534	3519	3674	3453	3596	3537	3674	3588	3475	3497	3574	3352	3443				4RhSco0	0.982759	0.978587	1.02169	0.960234	1	0.983593	1.02169	0.997775	0.966352	0.972469	0.993882	0.932147	0.957453				4RhSco0	3596	1.02169
	4	B	4	RhSc	o	11.06	2275	2199	2331	2401	2360	2466	2811	3038	3010	2923	2849	2697	2624				4RhSco11.06	0.963983	0.93178	0.987712	1.01737	1	1.04492	1.1911	1.28729	1.27542	1.23856	1.2072	1.1428	1.11186				4RhSco11.06	2360	1.28729
	6	B	4	RhSc	o	12.57	2892	2770	2847	2985	2965	6725	14201	19267	20347	19616	17292	15067	12913				4RhSco12.57	0.975379	0.934233	0.960202	1.00675	1	2.26813	4.78954	6.49815	6.86239	6.61585	5.83204	5.08162	4.35514				4RhSco12.57	2965	6.86239
	8	B	4	RhSc	o	13.52	2578	2953	2869	2994	2910	8808	28164	44386	53135	55674	54310	49957	45837				4RhSco13.52	0.885911	1.01478	0.985911	1.02887	1	3.0268	9.67835	15.2529	18.2595	19.132	18.6632	17.1674	15.7515				4RhSco13.52	2910	19.132
	10	B	4	RhSc	o	14.59	2810	2687	2835	2834	2992	6829	26118	45467	56330	59836	59240	55789	51729				4RhSco14.59002	0.939171	0.898061	0.947527	0.947193	1	2.28242	8.72928	15.1962	18.8269	19.9987	19.7995	18.6461	17.2891				4RhSco14.59002	2992	19.9987
	11	B	4	RhSc	o	14.59	2583	2729	2635	2623	2876	10707	31155	49045	58066	60944	59115	55571	50844				4RhSco14.59003	0.898122	0.948887	0.916203	0.912031	1	3.72288	10.8328	17.0532	20.1898	21.1905	20.5546	19.3223	17.6787				4RhSco14.59003	2876	21.1905
	5	C	4	RhSc	t	12.08	3185	3077	3250	3263	3339	4378	5932	6657	6693	6599	6020	5463	4942				4RhSct12.08	0.953878	0.921533	0.973345	0.977239	1	1.31117	1.77658	1.99371	2.00449	1.97634	1.80294	1.63612	1.48008				4RhSct12.08	3339	2.00449
	7	C	4	RhSc	t	13.03	3309	3185	3508	3457	3548	6408	12729	17882	19980	19526	18361	16470	14666				4RhSct13.03	0.932638	0.897689	0.988726	0.974352	1	1.80609	3.58766	5.04002	5.63134	5.50338	5.17503	4.64205	4.1336				4RhSct13.03	3548	5.63134
	9	C	4	RhSc	t	14.09	3291	3486	3487	3623	3691	7350	18681	30085	35761	37558	36568	34066	30987				4RhSct14.09	0.891628	0.944459	0.94473	0.981577	1	1.99133	5.06123	8.15091	9.6887	10.1756	9.90734	9.22948	8.39529				4RhSct14.09	3691	10.1756
	10	C	4	RhSc	t	14.59	3443	3526	3564	3855	3928	9265	21453	32225	37765	39059	37812	35165	31869				4RhSct14.59	0.876527	0.897658	0.907332	0.981415	1	2.35871	5.46156	8.20392	9.61431	9.94374	9.62627	8.95239	8.11329				4RhSct14.59	3928	9.94374
	11	C	4	RhSc	t	15.1	3414	3539	3585	3739	3759	5521	16336	27698	34522	36225	35539	34195	31071				4RhSct15.1	0.90822	0.941474	0.953711	0.994679	1	1.46874	4.34584	7.36845	9.18383	9.63687	9.45438	9.09683	8.26576				4RhSct15.1	3759	9.63687
	12	C	4	RhSc	t	14.59	3251	3253	3341	3548	3564	6357	17157	26901	32294	34319	33658	31074	28691				4RhSct14.59001	0.912177	0.912738	0.93743	0.995511	1	1.78367	4.81397	7.54798	9.06117	9.62935	9.44388	8.71886	8.05022				4RhSct14.59001	3564	9.62935
	2	D	4	RhSc	t	0	3335	3335	3328	3425	3460	3477	3360	3462	3364	3442	3310	3311	3280				4RhSct0	0.963873	0.963873	0.96185	0.989884	1	1.00491	0.971098	1.00058	0.972254	0.994798	0.956647	0.956936	0.947977				4RhSct0	3460	1.00491
	4	D	4	RhSc	t	11.06	2661	2758	2783	2740	2983	2950	3111	3260	3189	3206	3009	3025	2923				4RhSct11.06	0.892055	0.924573	0.932953	0.918538	1	0.988937	1.04291	1.09286	1.06906	1.07476	1.00872	1.01408	0.979886				4RhSct11.06	2983	1.09286
	6	D	4	RhSc	t	12.57	3170	3325	3368	3410	3417	5389	9120	11431	12217	11534	10324	9458	8238				4RhSct12.57	0.927714	0.973076	0.98566	0.997951	1	1.57711	2.66901	3.34533	3.57536	3.37548	3.02136	2.76793	2.41089				4RhSct12.57	3417	3.57536
	8	D	4	RhSc	t	13.52	3239	3428	3587	3553	3627	7210	17801	27145	31464	32940	31684	29281	26527				4RhSct13.52	0.893025	0.945134	0.988972	0.979597	1	1.98787	4.90791	7.48415	8.67494	9.08189	8.73559	8.07306	7.31376				4RhSct13.52	3627	9.08189
	10	D	4	RhSc	t	14.59	3140	3228	3231	3439	3456	5809	15975	26466	32758	35191	34690	32752	29641				4RhSct14.59002	0.908565	0.934028	0.934896	0.995081	1	1.68084	4.6224	7.65799	9.47859	10.1826	10.0376	9.47685	8.57668				4RhSct14.59002	3456	10.1826
	11	D	4	RhSc	t	14.59	3252	3372	3435	3666	3761	7593	19223	29064	34407	36592	34981	32769	30498				4RhSct14.59003	0.864664	0.89657	0.913321	0.974741	1	2.01888	5.11114	7.72773	9.14836	9.72933	9.30098	8.71284	8.10901				4RhSct14.59003	3761	9.72933
	5	E	4	SWS	o	12.08	3038	3018	2912	3211	3155	3285	3246	3285	3274	3348	3147	3253	3300				4SWSo12.08	0.962916	0.956577	0.922979	1.01775	1	1.0412	1.02884	1.0412	1.03772	1.06117	0.997464	1.03106	1.04596				4SWSo12.08	3155	1.06117
	7	E	4	SWS	o	13.03	2857	2880	2873	3117	3124	3265	3305	3166	3293	3234	3232	3248	3184				4SWSo13.03	0.914533	0.921895	0.919654	0.997759	1	1.04513	1.05794	1.01344	1.0541	1.03521	1.03457	1.03969	1.01921				4SWSo13.03	3124	1.05794
	9	E	4	SWS	o	14.09	2697	2765	2824	2981	3084	3438	3479	3463	3547	3296	3355	3173	3191				4SWSo14.09	0.874514	0.896563	0.915694	0.966602	1	1.11479	1.12808	1.12289	1.15013	1.06874	1.08787	1.02886	1.0347				4SWSo14.09	3084	1.15013
	10	E	4	SWS	o	14.59	1798	2027	1939	1956	1958	2192	2406	2310	2275	2326	2184	2338	2246				4SWSo14.59	0.918284	1.03524	0.990296	0.998979	1	1.11951	1.2288	1.17978	1.1619	1.18795	1.11542	1.19408	1.14709				4SWSo14.59	1958	1.2288
	11	E	4	SWS	o	15.1	2851	2809	3060	3259	3109	3509	3948	3958	3995	3667	3482	3519	3469				4SWSo15.1	0.917015	0.903506	0.984239	1.04825	1	1.12866	1.26986	1.27308	1.28498	1.17948	1.11997	1.13188	1.11579				4SWSo15.1	3109	1.28498
	12	E	4	SWS	o	14.59	2463	2636	2789	2782	2815	3199	3443	3306	3246	3125	2877	2896	2859				4SWSo14.59001	0.874956	0.936412	0.990764	0.988277	1	1.13641	1.22309	1.17442	1.15311	1.11012	1.02202	1.02877	1.01563				4SWSo14.59001	2815	1.22309
	2	F	4	SWS	o	0	2788	2646	2749	2827	2970	2762	2855	2770	2854	2833	2720	2755	2797				4SWSo0	0.938721	0.890909	0.925589	0.951852	1	0.929966	0.961279	0.93266	0.960943	0.953872	0.915825	0.927609	0.941751				4SWSo0	2970	0.961279
	4	F	4	SWS	o	11.06	2920	3041	3024	3014	3114	3145	2996	3035	3168	2980	2988	3090	3074				4SWSo11.06	0.937701	0.976557	0.971098	0.967887	1	1.00996	0.962107	0.974631	1.01734	0.956969	0.959538	0.992293	0.987155				4SWSo11.06	3114	1.01734
	6	F	4	SWS	o	12.57	3173	3338	3241	3216	3504	3388	3503	3571	3626	3436	3508	3515	3502				4SWSo12.57	0.905537	0.952626	0.924943	0.917808	1	0.966895	0.999715	1.01912	1.03482	0.980594	1.00114	1.00314	0.999429				4SWSo12.57	3504	1.03482
	8	F	4	SWS	o	13.52	2732	2843	3004	3000	3138	3049	3175	3224	3279	3253	3237	3107	2986				4SWSo13.52	0.870618	0.905991	0.957298	0.956023	1	0.971638	1.01179	1.02741	1.04493	1.03665	1.03155	0.990121	0.951562				4SWSo13.52	3138	1.04493
	10	F	4	SWS	o	14.59	2915	3090	3053	3300	3370	3833	4051	4070	3885	3903	3877	3645	3582				4SWSo14.59002	0.864985	0.916914	0.905935	0.979228	1	1.13739	1.20208	1.20772	1.15282	1.15816	1.15045	1.0816	1.06291				4SWSo14.59002	3370	1.20772
	11	F	4	SWS	o	14.59	2824	3018	3118	3200	3279	3816	3866	3917	3865	3772	3635	3577	3505				4SWSo14.59003	0.861238	0.920403	0.9509	0.975907	1	1.16377	1.17902	1.19457	1.17871	1.15035	1.10857	1.09088	1.06892				4SWSo14.59003	3279	1.19457
	5	G	4	SWS	t	12.08	6875	6976	7089	7276	7236	7318	7273	7007	7265	7215	6935	6814	6796				4SWSt12.08	0.950111	0.964069	0.979685	1.00553	1	1.01133	1.00511	0.968353	1.00401	0.997098	0.958402	0.94168	0.939193				4SWSt12.08	7236	1.01133
	7	G	4	SWS	t	13.03	7188	7402	7431	7489	7710	8497	8866	8554	8025	8047	8012	7794	7658				4SWSt13.03	0.932296	0.960052	0.963813	0.971336	1	1.10208	1.14994	1.10947	1.04086	1.04371	1.03917	1.01089	0.993256				4SWSt13.03	7710	1.14994
	9	G	4	SWS	t	14.09	5859	6090	6087	6312	6506	8658	11321	11106	10527	9637	9106	8452	7937				4SWSt14.09	0.900553	0.936059	0.935598	0.970181	1	1.33077	1.74009	1.70704	1.61804	1.48125	1.39963	1.29911	1.21995				4SWSt14.09	6506	1.74009
	10	G	4	SWS	t	14.59	6613	6836	7011	7228	7354	11857	14699	14878	13830	12515	11195	10360	9423				4SWSt14.59	0.899239	0.929562	0.953359	0.982866	1	1.61232	1.99878	2.02312	1.88061	1.70179	1.5223	1.40876	1.28134				4SWSt14.59	7354	2.02312
	11	G	4	SWS	t	15.1	6202	6494	6459	6848	6848	8650	14310	16091	15169	13246	11261	10085	8754				4SWSt15.1	0.905666	0.948306	0.943195	1	1	1.26314	2.08966	2.34974	2.2151	1.93429	1.64442	1.47269	1.27833				4SWSt15.1	6848	2.34974
	12	G	4	SWS	t	14.59	5095	5170	5346	5464	5631	8036	11264	11880	10641	9757	9017	7891	6993				4SWSt14.59001	0.904813	0.918132	0.949387	0.970343	1	1.4271	2.00036	2.10975	1.88972	1.73273	1.60131	1.40135	1.24188				4SWSt14.59001	5631	2.10975
	2	H	4	SWS	t	0	8983	8880	9113	9170	9199	8820	8866	8720	8331	8375	8353	8154	7926				4SWSt0	0.976519	0.965322	0.990651	0.996847	1	0.9588	0.9638	0.947929	0.905642	0.910425	0.908033	0.886401	0.861615				4SWSt0	9199	0.9638
	4	H	4	SWS	t	11.06	7943	8273	8145	8270	8230	7951	7936	7736	7567	7863	7582	7694	7364				4SWSt11.06	0.965128	1.00522	0.989672	1.00486	1	0.9661	0.964277	0.939976	0.919441	0.955407	0.921264	0.934872	0.894775				4SWSt11.06	8230	0.9661
	6	H	4	SWS	t	12.57	7282	7728	7671	7731	7652	7590	7647	7543	7342	7236	7246	7044	7224				4SWSt12.57	0.951647	1.00993	1.00248	1.01032	1	0.991898	0.999347	0.985755	0.959488	0.945635	0.946942	0.920544	0.944067				4SWSt12.57	7652	0.999347
	8	H	4	SWS	t	13.52	6900	7146	7176	7211	7230	8655	9584	9546	9057	8541	8286	7996	7862				4SWSt13.52	0.954357	0.988382	0.992531	0.997372	1	1.1971	1.32559	1.32033	1.2527	1.18133	1.14606	1.10595	1.08741				4SWSt13.52	7230	1.32559
	10	H	4	SWS	t	14.59	4553	4663	4817	4762	4696	6515	9388	10028	9258	8562	7721	7257	6787				4SWSt14.59002	0.969549	0.992973	1.02577	1.01405	1	1.38735	1.99915	2.13543	1.97147	1.82325	1.64417	1.54536	1.44527				4SWSt14.59002	4696	2.13543
	11	H	4	SWS	t	14.59	5778	5773	6071	5930	6042	9153	12445	12950	12184	10962	10041	8796	7973				4SWSt14.59003	0.956306	0.955478	1.0048	0.981463	1	1.5149	2.05975	2.14333	2.01655	1.8143	1.66187	1.45581	1.3196				4SWSt14.59003	6042	2.14333
							0	1.25	2.5	3.75	5	7.4	8.65	9.9	11.15	12.4	13.65	14.9	16.15
ID1: 2017021 6ops iot plate 4 RhAm iot	5	A	4	RhAm	i	12.08	4378	4469	4265	4132	4104	3980	3965	4023	3809	3669	3619	3660	3658				4RhAmi12.08	1.06676	1.08894	1.03923	1.00682	1	0.969786	0.966131	0.980263	0.928119	0.894006	0.881823	0.891813	0.891326				4RhAmi12.08	4104	0.980263
[truncated: 590 more rows]
[truncated: 167 more columns]

## Sheet: Fig4
Figure 4
Testing mMm6, hMm6 Rhm6 and no opsin negative control with Gsi, Gso, Gst (+Gsx, +PTX, -Forskolin) and endogenous Gi (-Gsx, -PTX, +Forskolin)
3 replicates per condition
[truncated: 456 more rows]
[truncated: 37 more columns]

## Sheet: Fig5
Figure 5
[truncated: 373 more rows]
[truncated: 27 more columns]

## Sheet: FigS1
Figure S1
[truncated: 62 more rows]

## Sheet: FigS2
Figure S2
[truncated: 105 more rows]
[truncated: 6 more columns]

## Sheet: FigS3
Figure S3
[truncated: 53 more rows]

## Sheet: FigS4
Figure S4
[truncated: 257 more rows]
[truncated: 28 more columns]

## Sheet: FigS5
Figure S3
[truncated: 267 more rows]
[truncated: 15 more columns]

[truncated: 1 more sheets: FigS6]
